# Supplementary material for: Transcriptome Analysis of Oleoresin-Producing Tree Sindora Glabra and Characterization of Sesquiterpene Synthases
Source: Front Plant Sci. 2018 Nov 20;9:1619. doi: 10.3389/fpls.2018.01619 (PMC6256070; doi:10.3389/fpls.2018.01619)
Supplement: File S2 — Details of GO classifications of all annotated unigenes. [file Table_2.XLSX]

## Sheet: Sheet1
## Total annotated genes: 154112
#GO ID (Lev2)	GO Term (Lev2)	GO Term (Lev1)	Gene Number	percentage (%)
GO:0098772	molecular function regulator	Molecular Function	3274	2.12443
GO:0001071	nucleic acid binding transcription factor activity	Molecular Function	4619	2.99717
GO:0005198	structural molecule activity	Molecular Function	4116	2.67078
GO:0060089	molecular transducer activity	Molecular Function	3076	1.99595
GO:0016209	antioxidant activity	Molecular Function	712	0.462002
GO:0003824	catalytic activity	Molecular Function	73149	47.4648
GO:0000988	transcription factor activity, protein binding	Molecular Function	1569	1.01809
GO:0016530	metallochaperone activity	Molecular Function	30	0.0194664
GO:0005488	binding	Molecular Function	90322	58.608
GO:0005215	transporter activity	Molecular Function	11699	7.59123
GO:0007610	behavior	Biological Process	170	0.110309
GO:0051179	localization	Biological Process	27186	17.6404
GO:0000003	reproduction	Biological Process	1554	1.00836
GO:0050896	response to stimulus	Biological Process	21204	13.7588
GO:0002376	immune system process	Biological Process	1323	0.858467
GO:0050789	regulation of biological process	Biological Process	28775	18.6715
GO:0048519	negative regulation of biological process	Biological Process	1700	1.10309
GO:0009987	cellular process	Biological Process	90466	58.7015
GO:0040007	growth	Biological Process	269	0.174548
GO:0022610	biological adhesion	Biological Process	1188	0.770868
GO:0022414	reproductive process	Biological Process	1218	0.790334
GO:0051704	multi-organism process	Biological Process	8992	5.83472
GO:0032502	developmental process	Biological Process	2735	1.77468
GO:0032501	multicellular organismal process	Biological Process	3797	2.46379
GO:0044699	single-organism process	Biological Process	67751	43.9622
GO:0065007	biological regulation	Biological Process	31105	20.1834
GO:0023052	signaling	Biological Process	11706	7.59577
GO:0071840	cellular component organization or biogenesis	Biological Process	16856	10.9375
GO:0048518	positive regulation of biological process	Biological Process	2133	1.38406
GO:0044848	biological phase	Biological Process	166	0.107714
GO:0098743	cell aggregation	Biological Process	9	0.00583991
GO:0040011	locomotion	Biological Process	1731	1.12321
GO:0048511	rhythmic process	Biological Process	109	0.0707278
GO:0008152	metabolic process	Biological Process	84297	54.6985
GO:0001906	cell killing	Biological Process	230	0.149242
GO:0044422	organelle part	Cellular Component	17886	11.6058
GO:0044420	extracellular matrix component	Cellular Component	40	0.0259551
GO:0045202	synapse	Cellular Component	23	0.0149242
GO:0044425	membrane part	Cellular Component	25535	16.5691
GO:0044421	extracellular region part	Cellular Component	1436	0.93179
GO:0005623	cell	Cellular Component	48430	31.4252
GO:0030054	cell junction	Cellular Component	88	0.0571013
GO:0044464	cell part	Cellular Component	48423	31.4207
GO:0005576	extracellular region	Cellular Component	1583	1.02718
GO:0044215	other organism	Cellular Component	1021	0.662505
GO:0031012	extracellular matrix	Cellular Component	486	0.315355
GO:0055044	symplast	Cellular Component	4	0.00259551
GO:0019012	virion	Cellular Component	3366	2.18413
GO:0043226	organelle	Cellular Component	33038	21.4377
GO:0016020	membrane	Cellular Component	27716	17.9843
GO:0044456	synapse part	Cellular Component	23	0.0149242
GO:0044423	virion part	Cellular Component	3366	2.18413
GO:0031974	membrane-enclosed lumen	Cellular Component	4758	3.08737
GO:0044217	other organism part	Cellular Component	1021	0.662505
GO:0032991	macromolecular complex	Cellular Component	30565	19.833
GO:0009295	nucleoid	Cellular Component	3	0.00194664
