# Supplementary material for: Transcriptome Analysis of Oleoresin-Producing Tree Sindora Glabra and Characterization of Sesquiterpene Synthases
Source: Front Plant Sci. 2018 Nov 20;9:1619. doi: 10.3389/fpls.2018.01619 (PMC6256070; doi:10.3389/fpls.2018.01619)
Supplement: File S3 — Details of KOG classifications of all annotated unigenes. [file Table_3.XLSX]

## Sheet: Sheet1
###	Total annotated genes: 63438
Group	Group name	Number	percentage (%)
A	[A] RNA processing and modification	4679	7.37571
C	[C] Energy production and conversion	3536	5.57395
B	[B] Chromatin structure and dynamics	1516	2.38973
E	[E] Amino acid transport and metabolism	3016	4.75425
D	[D] Cell cycle control, cell division, chromosome partitioning	2021	3.18579
G	[G] Carbohydrate transport and metabolism	3464	5.46045
F	[F] Nucleotide transport and metabolism	1313	2.06974
I	[I] Lipid transport and metabolism	2986	4.70696
H	[H] Coenzyme transport and metabolism	1259	1.98461
K	[K] Transcription	3667	5.78045
J	[J] Translation, ribosomal structure and biogenesis	5681	8.9552
M	[M] Cell wall/membrane/envelope biogenesis	708	1.11605
L	[L] Replication, recombination and repair	2847	4.48785
O	[O] Posttranslational modification, protein turnover, chaperones	8539	13.4604
N	[N] Cell motility	30	0.0472903
Q	[Q] Secondary metabolites biosynthesis, transport and catabolism	957	1.50856
P	[P] Inorganic ion transport and metabolism	1573	2.47959
S	[S] Function unknown	3579	5.64173
R	[R] General function prediction only	8263	13.0253
U	[U] Intracellular trafficking, secretion, and vesicular transport	4754	7.49393
T	[T] Signal transduction mechanisms	4270	6.73098
W	[W] Extracellular structures	52	0.0819698
V	[V] Defense mechanisms	288	0.453987
Y	[Y] Nuclear structure	371	0.584823
X	[X] Unamed protein	1	0.00157634
Z	[Z] Cytoskeleton	1854	2.92254
