# Supplementary material for: Transcriptome Analysis of Oleoresin-Producing Tree Sindora Glabra and Characterization of Sesquiterpene Synthases
Source: Front Plant Sci. 2018 Nov 20;9:1619. doi: 10.3389/fpls.2018.01619 (PMC6256070; doi:10.3389/fpls.2018.01619)
Supplement: File S5 — Details of identified DEGs involved in terpene pathway. [file Table_5.XLSX]

## Sheet: H10 vs L4
gene_id	H10_readcount	L4_readcount	log2FoldChange	pval	padj	Gene Length	NR GI	NR ID	NR Score	NR Evalue	NR Description	NT GI	NT ID	NT Score	NT Evalue	NT Description	KO ID	KO Name	KO Description	Http Link	Swissprot ID	Swissprot Score	Swissprot Evalue	Swissprot Description	PFAM ID	PFAM description	Gene Ontology Biological Pathway	BP Description	Gene Ontology Molecular Function	MF Description	Gene Ontology Cellular Component	CC Description	KOG ID	KOG Description
Cluster-32860.118186	1.00754	633.739	-9.2969	2.0022e-13	2.4495e-11	1016	310787930	ADP24189.1	717	1.4e-73	aquaporin-like transmembrane channel protein [Galega orientalis]	267850516	FJ807642.1	228	8.10881e-114	Eperua falcata putative plasma membrane intrinsic protein family member 1 mRNA, partial cds	K09872	PIP	aquaporin PIP	http://www.genome.jp/dbget-bin/www_bget?ko:K09872	P25794	690	2.6e-71	Probable aquaporin PIP-type 7a OS=Pisum sativum GN=TRG-31 PE=2 SV=2	PF13292//PF00230	1-deoxy-D-xylulose-5-phosphate synthase//Major intrinsic protein	GO:0006694//GO:0006810//GO:0016114	steroid biosynthetic process//transport//terpenoid biosynthetic process	GO:0008661//GO:0005215	1-deoxy-D-xylulose-5-phosphate synthase activity//transporter activity	GO:0016020	membrane	--	--
Cluster-32860.70564	0.981825	66.824	-6.0888	3.6145e-08	2.348e-06	2051	356515957	XP_003526663.1	1773	1e-195	PREDICTED: 2-oxoisovalerate dehydrogenase subunit alpha 2, mitochondrial-like [Glycine max]>gi|214011462|gb|ACJ61481.1| branched-chain alpha keto-acid dehydrogenase E1 alpha subunit-like protein [Glycine max]	571460106	XM_003526615.2	580	0	PREDICTED: Glycine max 2-oxoisovalerate dehydrogenase subunit alpha 2, mitochondrial-like (LOC100796766), mRNA	K00166	BCKDHA, bkdA1	2-oxoisovalerate dehydrogenase E1 component alpha subunit	http://www.genome.jp/dbget-bin/www_bget?ko:K00166	Q9LPL5	1596	4.7e-176	2-oxoisovalerate dehydrogenase subunit alpha 1, mitochondrial OS=Arabidopsis thaliana GN=At1g21400 PE=2 SV=1	PF00676//PF02775//PF13292	Dehydrogenase E1 component//Thiamine pyrophosphate enzyme, C-terminal TPP binding domain//1-deoxy-D-xylulose-5-phosphate synthase	GO:0008152//GO:0006694//GO:0016114	metabolic process//steroid biosynthetic process//terpenoid biosynthetic process	GO:0003824//GO:0016624//GO:0008661//GO:0030976	catalytic activity//oxidoreductase activity, acting on the aldehyde or oxo group of donors, disulfide as acceptor//1-deoxy-D-xylulose-5-phosphate synthase activity//thiamine pyrophosphate binding	--	--	KOG0225	Pyruvate dehydrogenase E1, alpha subunit
Cluster-32860.87718	7.42366	105.258	-3.8257	1.0811e-07	6.5245e-06	701	657393001	KEH33877.1	430	1.8e-40	disease resistance protein (CC-NBS-LRR class) family protein [Medicago truncatula]	--	--	--	--	--	--	--	--	--	--	--	--	--	PF06330	Trichodiene synthase (TRI5)	GO:0016114//GO:0016106	terpenoid biosynthetic process//sesquiterpenoid biosynthetic process	GO:0045482	trichodiene synthase activity	--	--	--	--
Cluster-32860.112713	4.60471	64.3096	-3.8039	1.952e-05	0.00079083	1826	356557789	XP_003547193.1	632	1.8e-63	PREDICTED: myosin-9-like [Glycine max]	593699840	XM_007150297.1	218	5.35518e-108	Phaseolus vulgaris hypothetical protein (PHAVU_005G146800g) mRNA, complete cds	--	--	--	--	--	--	--	--	PF06008//PF16716//PF03462//PF06330//PF17078//PF00665//PF07851//PF00038//PF04977//PF09726//PF01763//PF13851//PF01486//PF15678//PF04111//PF16326//PF06156//PF03938//PF05837//PF05478	Laminin Domain I//Bone marrow stromal antigen 2//PCRF domain//Trichodiene synthase (TRI5)//SWI5-dependent HO expression protein 3//Integrase core domain//TMPIT-like protein//Intermediate filament protein//Septum formation initiator//Transmembrane protein//Herpesvirus UL6 like//Growth-arrest specific micro-tubule binding//K-box region//Centriole duplication and mitotic chromosome congression//Auto…	GO:0006260//GO:0006914//GO:0007049//GO:0090307//GO:0007165//GO:0006449//GO:0030334//GO:0048309//GO:0030155//GO:0051382//GO:0016106//GO:0015074//GO:0051607//GO:0045995//GO:0006355//GO:0016114//GO:0006415//GO:0051028//GO:0048870//GO:0006323	DNA replication//autophagy//cell cycle//mitotic spindle assembly//signal transduction//regulation of translational termination//regulation of cell migration//endoplasmic reticulum inheritance//regulation of cell adhesion//kinetochore assembly//sesquiterpenoid biosynthetic process//DNA integration//defense response to virus//regulation of embryonic development//regulation of transcription, DNA-tem…	GO:0051082//GO:0016149//GO:0003700//GO:0005198//GO:0003677//GO:0005102//GO:0045482	unfolded protein binding//translation release factor activity, codon specific//transcription factor activity, sequence-specific DNA binding//structural molecule activity//DNA binding//receptor binding//trichodiene synthase activity	GO:0031514//GO:0005882//GO:0005667//GO:0000776//GO:0018444//GO:0005840//GO:0016021//GO:0005737//GO:0005634	motile cilium//intermediate filament//transcription factor complex//kinetochore//translation release factor complex//ribosome//integral component of membrane//cytoplasm//nucleus	--	--
Cluster-32860.183851	0	26.4373	#NAME?	0.00013052	0.0043934	3770	571479340	XP_006587832.1	3199	0	PREDICTED: uncharacterized protein LOC100776293 isoform X3 [Glycine max]	571479339	XM_006587769.1	829	0	PREDICTED: Glycine max uncharacterized LOC100776293 (LOC100776293), transcript variant X3, mRNA	--	--	--	--	--	--	--	--	PF07731//PF04979//PF08491	Multicopper oxidase//Protein phosphatase inhibitor 2 (IPP-2)//Squalene epoxidase	GO:0009966//GO:0006694//GO:0055114//GO:0043666//GO:0016114	regulation of signal transduction//steroid biosynthetic process//oxidation-reduction process//regulation of phosphoprotein phosphatase activity//terpenoid biosynthetic process	GO:0016491//GO:0004864//GO:0005507//GO:0050660//GO:0004506	oxidoreductase activity//protein phosphatase inhibitor activity//copper ion binding//flavin adenine dinucleotide binding//squalene monooxygenase activity	GO:0016021	integral component of membrane	--	--
Cluster-32860.22442	0	25.0998	#NAME?	0.00018378	0.0059351	2642	593699490	XP_007150210.1	1683	3.5e-185	hypothetical protein PHAVU_005G135800g [Phaseolus vulgaris]>gi|561023474|gb|ESW22204.1| hypothetical protein PHAVU_005G135800g [Phaseolus vulgaris]	571493932	XM_006592636.1	698	0	PREDICTED: Glycine max 4-hydroxy-3-methylbut-2-en-1-yl diphosphate synthase, chloroplastic-like (LOC100819481), transcript variant X3, mRNA	K03526	gcpE, ispG	(E)-4-hydroxy-3-methylbut-2-enyl-diphosphate synthase	http://www.genome.jp/dbget-bin/www_bget?ko:K03526	F4K0E8	1579	5.7e-174	4-hydroxy-3-methylbut-2-en-1-yl diphosphate synthase (ferredoxin), chloroplastic OS=Arabidopsis thaliana GN=ISPG PE=1 SV=1	PF04551	GcpE protein	GO:0055114//GO:0016114	oxidation-reduction process//terpenoid biosynthetic process	GO:0046429	4-hydroxy-3-methylbut-2-en-1-yl diphosphate synthase activity	--	--	--	--
Cluster-32860.31211	172.906	779.862	-2.1732	0.00034481	0.010224	1733	743930852	XP_011009688.1	1021	1.3e-108	PREDICTED: adenylate isopentenyltransferase 5, chloroplastic-like [Populus euphratica]>gi|743930854|ref|XP_011009689.1| PREDICTED: adenylate isopentenyltransferase 5, chloroplastic-like [Populus euphratica]	--	--	--	--	--	K10760	IPT	adenylate isopentenyltransferase (cytokinin synthase)	http://www.genome.jp/dbget-bin/www_bget?ko:K10760	Q94ID2	881	3.2e-93	Adenylate isopentenyltransferase 5, chloroplastic OS=Arabidopsis thaliana GN=IPT5 PE=1 SV=2	PF07475//PF01695//PF03193//PF01745//PF02562//PF01715//PF04851//PF00005	HPr Serine kinase C-terminal domain//IstB-like ATP binding protein//Protein of unknown function, DUF258//Isopentenyl transferase//PhoH-like protein//IPP transferase//Type III restriction enzyme, res subunit//ABC transporter	GO:0006694//GO:0016310//GO:0009058//GO:0008033//GO:0006109//GO:0016114//GO:0000160	steroid biosynthetic process//phosphorylation//biosynthetic process//tRNA processing//regulation of carbohydrate metabolic process//terpenoid biosynthetic process//phosphorelay signal transduction system	GO:0004672//GO:0005525//GO:0004161//GO:0000155//GO:0005524//GO:0003924//GO:0016787//GO:0016887//GO:0003677	protein kinase activity//GTP binding//dimethylallyltranstransferase activity//phosphorelay sensor kinase activity//ATP binding//GTPase activity//hydrolase activity//ATPase activity//DNA binding	GO:0009365	protein histidine kinase complex	--	--
Cluster-32860.137723	8.53119	64.8337	-2.9259	0.00035553	0.010498	2779	571458021	XP_006580999.1	1006	1.2e-106	PREDICTED: uncharacterized protein LOC100788677 isoform X1 [Glycine max]>gi|734381743|gb|KHN23330.1| ATPase family AAA domain-containing protein 1-A [Glycine soja]	571458020	XM_006580936.1	388	0	PREDICTED: Glycine max ATPase family AAA domain-containing protein 1-A-like (LOC100788677), transcript variant X1, mRNA	--	--	--	--	Q7ZZ25	437	1.6e-41	ATPase family AAA domain-containing protein 1-A OS=Danio rerio GN=atad1a PE=2 SV=2	PF14532//PF07728//PF06068//PF07931//PF01057//PF00004//PF01637//PF00005//PF05496//PF02562//PF02367//PF07726//PF05946//PF01695//PF00158//PF00931//PF00493//PF00910//PF01745	Sigma-54 interaction domain//AAA domain (dynein-related subfamily)//TIP49 C-terminus//Chloramphenicol phosphotransferase-like protein//Parvovirus non-structural protein NS1//ATPase family associated with various cellular activities (AAA)//Archaeal ATPase//ABC transporter//Holliday junction DNA helicase ruvB N-terminus//PhoH-like protein//Threonylcarbamoyl adenosine biosynthesis protein TsaE//ATPa…	GO:0016114//GO:0019079//GO:0006310//GO:0006355//GO:0002949//GO:0009405//GO:0006281//GO:0006260//GO:0009058//GO:0006694	terpenoid biosynthetic process//viral genome replication//DNA recombination//regulation of transcription, DNA-templated//tRNA threonylcarbamoyladenosine modification//pathogenesis//DNA repair//DNA replication//biosynthetic process//steroid biosynthetic process	GO:0003677//GO:0003678//GO:0043531//GO:0016887//GO:0009378//GO:0016740//GO:0008134//GO:0005524//GO:0004161//GO:0003724//GO:0003723	DNA binding//DNA helicase activity//ADP binding//ATPase activity//four-way junction helicase activity//transferase activity//transcription factor binding//ATP binding//dimethylallyltranstransferase activity//RNA helicase activity//RNA binding	GO:0009289//GO:0005667//GO:0043230//GO:0009379//GO:0005657	pilus//transcription factor complex//extracellular organelle//Holliday junction helicase complex//replication fork	--	--
Cluster-32860.116441	353.614	1177.61	-1.7356	0.00038067	0.01113	1528	356571961	XP_003554139.1	1295	2e-140	PREDICTED: strictosidine synthase 1-like [Glycine max]>gi|734358563|gb|KHN14916.1| Strictosidine synthase 1 [Glycine soja]	292782872	AK338238.1	319	3.19263e-164	Lotus japonicus cDNA, clone: LjFL2-015-BC09, HTC	--	--	--	--	Q4V3D9	1152	1.1e-124	Protein STRICTOSIDINE SYNTHASE-LIKE 10 OS=Arabidopsis thaliana GN=SSL10 PE=2 SV=1	PF01436//PF03088//PF01731	NHL repeat//Strictosidine synthase//Arylesterase	GO:0009058//GO:0016114//GO:0042432	biosynthetic process//terpenoid biosynthetic process//indole biosynthetic process	GO:0016844//GO:0004064//GO:0005515	strictosidine synthase activity//arylesterase activity//protein binding	--	--	--	--
Cluster-32860.66919	23.5078	130.187	-2.4694	0.00089222	0.023051	2096	571442807	XP_006575871.1	1578	4.2e-173	PREDICTED: hydroxyisourate hydrolase-like [Glycine max]	571442804	XM_006575807.1	391	0	PREDICTED: Glycine max hydroxyisourate hydrolase-like (LOC100803592), mRNA	K01188	E3.2.1.21	beta-glucosidase	http://www.genome.jp/dbget-bin/www_bget?ko:K01188	Q8S3J3	1351	1.2e-147	Hydroxyisourate hydrolase OS=Glycine max GN=HIUH PE=1 SV=1	PF06330//PF00232//PF00582	Trichodiene synthase (TRI5)//Glycosyl hydrolase family 1//Universal stress protein family	GO:0005975//GO:0016106//GO:0006950//GO:0016114	carbohydrate metabolic process//sesquiterpenoid biosynthetic process//response to stress//terpenoid biosynthetic process	GO:0004553//GO:0045482	hydrolase activity, hydrolyzing O-glycosyl compounds//trichodiene synthase activity	--	--	--	--
Cluster-32860.223909	108.869	0.636535	7.4181	5.4689e-14	7.0206e-12	1542	470105233	XP_004288991.1	985	1.8e-104	PREDICTED: protein STRICTOSIDINE SYNTHASE-LIKE 4-like [Fragaria vesca subsp. vesca]	388507341	BT141943.1	245	4.41138e-123	Medicago truncatula clone JCVI-FLMt-14J22 unknown mRNA	--	--	--	--	Q9CAZ7	395	6.5e-37	Protein STRICTOSIDINE SYNTHASE-LIKE 5 OS=Arabidopsis thaliana GN=SSL5 PE=2 SV=1	PF03088//PF01436	Strictosidine synthase//NHL repeat	GO:0009058//GO:0016114//GO:0042432	biosynthetic process//terpenoid biosynthetic process//indole biosynthetic process	GO:0016844//GO:0005515	strictosidine synthase activity//protein binding	--	--	--	--
Cluster-32860.116870	8830.57	85.9654	6.6826	3.3613e-12	3.6146e-10	1278	544280706	AGW18161.1	1672	3.2e-184	terpene synthase 4-1 [Copaifera langsdorffii]	544280705	KF218244.1	854	0	Copaifera langsdorffii terpene synthase 4-1 (TPS4-1) mRNA, complete cds	K15803	GERD	(-)-germacrene D synthase	http://www.genome.jp/dbget-bin/www_bget?ko:K15803	Q6Q3H3	1122	2.7e-121	(-)-germacrene D synthase OS=Vitis vinifera GN=VIT_19s0014g04930 PE=1 SV=1	PF03936	Terpene synthase family, metal binding domain	--	--	GO:0016829//GO:0010333//GO:0000287	lyase activity//terpene synthase activity//magnesium ion binding	--	--	--	--
Cluster-32860.116869	2291.96	25.31	6.5007	1.6565e-11	1.6484e-09	731	544280698	AGW18157.1	558	2.8e-55	terpene synthase 4 [Copaifera officinalis]	544280705	KF218244.1	337	1.46998e-174	Copaifera langsdorffii terpene synthase 4-1 (TPS4-1) mRNA, complete cds	K15803	GERD	(-)-germacrene D synthase	http://www.genome.jp/dbget-bin/www_bget?ko:K15803	Q6Q3H3	291	3.5e-25	(-)-germacrene D synthase OS=Vitis vinifera GN=VIT_19s0014g04930 PE=1 SV=1	PF01397	Terpene synthase, N-terminal domain	GO:0008152	metabolic process	GO:0016829//GO:0010333	lyase activity//terpene synthase activity	--	--	--	--
Cluster-32860.116867	136.818	2.05237	6.0588	2.3365e-11	2.2764e-09	1810	544280706	AGW18161.1	355	2.4e-31	terpene synthase 4-1 [Copaifera langsdorffii]	544280705	KF218244.1	229	4.0739e-114	Copaifera langsdorffii terpene synthase 4-1 (TPS4-1) mRNA, complete cds	K15803	GERD	(-)-germacrene D synthase	http://www.genome.jp/dbget-bin/www_bget?ko:K15803	Q6Q3H3	193	2e-13	(-)-germacrene D synthase OS=Vitis vinifera GN=VIT_19s0014g04930 PE=1 SV=1	PF01397	Terpene synthase, N-terminal domain	GO:0008152	metabolic process	GO:0010333//GO:0016829	terpene synthase activity//lyase activity	--	--	--	--
Cluster-32860.116866	737.104	7.884	6.5468	2.1247e-10	1.852e-08	1212	544280706	AGW18161.1	1695	6.6e-187	terpene synthase 4-1 [Copaifera langsdorffii]	544280705	KF218244.1	846	0	Copaifera langsdorffii terpene synthase 4-1 (TPS4-1) mRNA, complete cds	K15803	GERD	(-)-germacrene D synthase	http://www.genome.jp/dbget-bin/www_bget?ko:K15803	Q6Q3H3	1151	1.1e-124	(-)-germacrene D synthase OS=Vitis vinifera GN=VIT_19s0014g04930 PE=1 SV=1	PF03936//PF01397	Terpene synthase family, metal binding domain//Terpene synthase, N-terminal domain	GO:0008152	metabolic process	GO:0016829//GO:0000287//GO:0010333	lyase activity//magnesium ion binding//terpene synthase activity	--	--	--	--
Cluster-32860.116872	160.43	0	Inf	5.1861e-10	4.3489e-08	1845	544280706	AGW18161.1	864	2.3e-90	terpene synthase 4-1 [Copaifera langsdorffii]	544280705	KF218244.1	468	0	Copaifera langsdorffii terpene synthase 4-1 (TPS4-1) mRNA, complete cds	K15803	GERD	(-)-germacrene D synthase	http://www.genome.jp/dbget-bin/www_bget?ko:K15803	B5A435	553	3.7e-55	Sesquiterpene synthase OS=Santalum album PE=1 SV=1	PF03936	Terpene synthase family, metal binding domain	--	--	GO:0016829//GO:0000287//GO:0010333	lyase activity//magnesium ion binding//terpene synthase activity	--	--	--	--
Cluster-32860.192903	63.4946	0	Inf	6.7648e-10	5.598e-08	1983	544280692	AGW18154.1	1421	6.4e-155	terpene synthase 1 [Copaifera officinalis]>gi|544280702|gb|AGW18159.1| terpene synthase 1 [Copaifera langsdorffii]	544280691	KF218237.1	769	0	Copaifera officinalis terpene synthase 1 (TPS1) mRNA, complete cds >gnl|BL_ORD_ID|16003506 Copaifera langsdorffii terpene synthase 1 (TPS1) mRNA, complete cds	--	--	--	--	B9SCB6	800	9.1e-84	Probable terpene synthase 2 OS=Ricinus communis GN=TPS2 PE=3 SV=1	PF03936//PF03861//PF00817//PF01397	Terpene synthase family, metal binding domain//ANTAR domain//impB/mucB/samB family//Terpene synthase, N-terminal domain	GO:0006281//GO:0008152	DNA repair//metabolic process	GO:0016829//GO:0003723//GO:0000287//GO:0010333	lyase activity//RNA binding//magnesium ion binding//terpene synthase activity	--	--	--	--
Cluster-32860.126779	550.987	0.954803	9.1726	6.2887e-09	4.5808e-07	1141	544280704	AGW18160.1	985	1.3e-104	terpene synthase 3 [Copaifera langsdorffii]	544280695	KF218239.1	845	0	Copaifera officinalis terpene synthase 3 (TPS3) mRNA, complete cds	K15803	GERD	(-)-germacrene D synthase	http://www.genome.jp/dbget-bin/www_bget?ko:K15803	Q6Q3H3	608	9.6e-62	(-)-germacrene D synthase OS=Vitis vinifera GN=VIT_19s0014g04930 PE=1 SV=1	PF03936//PF01397	Terpene synthase family, metal binding domain//Terpene synthase, N-terminal domain	GO:0008152	metabolic process	GO:0010333//GO:0000287//GO:0016829	terpene synthase activity//magnesium ion binding//lyase activity	--	--	--	--
Cluster-32860.122707	97.4254	0	Inf	4.9504e-08	3.1538e-06	1532	544280708	AGW18162.1	824	8.3e-86	terpene synthase 4-2 [Copaifera langsdorffii]	544280707	KF218245.1	395	0	Copaifera langsdorffii terpene synthase 4-2 (TPS4-2) mRNA, complete cds	K15803	GERD	(-)-germacrene D synthase	http://www.genome.jp/dbget-bin/www_bget?ko:K15803	B9SCB6	680	5.8e-70	Probable terpene synthase 2 OS=Ricinus communis GN=TPS2 PE=3 SV=1	PF03936	Terpene synthase family, metal binding domain	--	--	GO:0010333//GO:0000287//GO:0016829	terpene synthase activity//magnesium ion binding//lyase activity	--	--	--	--
Cluster-32860.102035	111.998	3.20687	5.1262	5.9611e-08	3.7389e-06	805	544280696	AGW18156.1	652	3.8e-66	terpene synthase 3 [Copaifera officinalis]	544280695	KF218239.1	357	0	Copaifera officinalis terpene synthase 3 (TPS3) mRNA, complete cds	--	--	--	--	Q6Q3H3	292	3e-25	(-)-germacrene D synthase OS=Vitis vinifera GN=VIT_19s0014g04930 PE=1 SV=1	PF01397	Terpene synthase, N-terminal domain	GO:0008152	metabolic process	GO:0010333//GO:0016829	terpene synthase activity//lyase activity	--	--	--	--
Cluster-32860.113281	67.1378	3.3871	4.309	3.8526e-06	0.00018064	1415	645258150	XP_008234752.1	790	6.7e-82	PREDICTED: mitochondrial clpX-like chaperone MCX1 [Prunus mume]	828315728	XM_004502594.2	427	0	PREDICTED: Cicer arietinum ATP-dependent Clp protease ATP-binding subunit clpX-like, mitochondrial (LOC101510819), transcript variant X1, mRNA	K03544	clpX, CLPX	ATP-dependent Clp protease ATP-binding subunit ClpX	http://www.genome.jp/dbget-bin/www_bget?ko:K03544	B1WUD2	575	8e-58	ATP-dependent Clp protease ATP-binding subunit ClpX OS=Cyanothece sp. (strain ATCC 51142) GN=clpX PE=3 SV=1	PF04851//PF00005//PF05496//PF07724//PF01637//PF00004//PF02562//PF02367//PF14532//PF06068//PF07728//PF01745//PF10662//PF03193//PF00158//PF01695//PF07726//PF00437//PF00910//PF00270//PF00503//PF00493	Type III restriction enzyme, res subunit//ABC transporter//Holliday junction DNA helicase ruvB N-terminus//AAA domain (Cdc48 subfamily)//Archaeal ATPase//ATPase family associated with various cellular activities (AAA)//PhoH-like protein//Threonylcarbamoyl adenosine biosynthesis protein TsaE//Sigma-54 interaction domain//TIP49 C-terminus//AAA domain (dynein-related subfamily)//Isopentenyl transfer…	GO:0006281//GO:0009058//GO:0006260//GO:0006694//GO:0007186//GO:0016114//GO:0006576//GO:0007165//GO:0006355//GO:0006310//GO:0002949//GO:0006810	DNA repair//biosynthetic process//DNA replication//steroid biosynthetic process//G-protein coupled receptor signaling pathway//terpenoid biosynthetic process//cellular biogenic amine metabolic process//signal transduction//regulation of transcription, DNA-templated//DNA recombination//tRNA threonylcarbamoyladenosine modification//transport	GO:0005524//GO:0003676//GO:0004161//GO:0005525//GO:0003723//GO:0003724//GO:0003678//GO:0003677//GO:0016787//GO:0009378//GO:0016887//GO:0019001//GO:0031683//GO:0003924//GO:0008134//GO:0004871	ATP binding//nucleic acid binding//dimethylallyltranstransferase activity//GTP binding//RNA binding//RNA helicase activity//DNA helicase activity//DNA binding//hydrolase activity//four-way junction helicase activity//ATPase activity//guanyl nucleotide binding//G-protein beta/gamma-subunit complex binding//GTPase activity//transcription factor binding//signal transducer activity	GO:0009379//GO:0005657//GO:0005667	Holliday junction helicase complex//replication fork//transcription factor complex	KOG0745	Putative ATP-dependent Clp-type protease (AAA+ ATPase superfamily)
Cluster-32860.81481	79.2533	5.90051	3.7476	1.3861e-05	0.00058175	1342	657994524	XP_008389569.1	1548	8.1e-170	PREDICTED: pyruvate dehydrogenase E1 component subunit alpha, mitochondrial [Malus domestica]	658009525	XM_008341756.1	386	0	PREDICTED: Malus x domestica pyruvate dehydrogenase E1 component subunit alpha, mitochondrial-like (LOC103402966), mRNA	K00161	PDHA, pdhA	pyruvate dehydrogenase E1 component alpha subunit	http://www.genome.jp/dbget-bin/www_bget?ko:K00161	P52902	1404	5.6e-154	Pyruvate dehydrogenase E1 component subunit alpha, mitochondrial OS=Pisum sativum PE=2 SV=1	PF13292//PF00676//PF02775	1-deoxy-D-xylulose-5-phosphate synthase//Dehydrogenase E1 component//Thiamine pyrophosphate enzyme, C-terminal TPP binding domain	GO:0016114//GO:0008152//GO:0006694	terpenoid biosynthetic process//metabolic process//steroid biosynthetic process	GO:0030976//GO:0008661//GO:0003824//GO:0016624	thiamine pyrophosphate binding//1-deoxy-D-xylulose-5-phosphate synthase activity//catalytic activity//oxidoreductase activity, acting on the aldehyde or oxo group of donors, disulfide as acceptor	--	--	KOG0225	Pyruvate dehydrogenase E1, alpha subunit
Cluster-32860.116240	31.5167	0	Inf	2.2772e-05	0.00091108	1707	544280706	AGW18161.1	1106	1.8e-118	terpene synthase 4-1 [Copaifera langsdorffii]	544280705	KF218244.1	598	0	Copaifera langsdorffii terpene synthase 4-1 (TPS4-1) mRNA, complete cds	K15803	GERD	(-)-germacrene D synthase	http://www.genome.jp/dbget-bin/www_bget?ko:K15803	B5A435	690	4.5e-71	Sesquiterpene synthase OS=Santalum album PE=1 SV=1	PF03936	Terpene synthase family, metal binding domain	--	--	GO:0016829//GO:0000287//GO:0010333	lyase activity//magnesium ion binding//terpene synthase activity	--	--	--	--
Cluster-32860.192901	58.6294	3.63447	4.0118	2.8595e-05	0.0011189	2429	544280692	AGW18154.1	1957	5.5e-217	terpene synthase 1 [Copaifera officinalis]>gi|544280702|gb|AGW18159.1| terpene synthase 1 [Copaifera langsdorffii]	544280691	KF218237.1	1079	0	Copaifera officinalis terpene synthase 1 (TPS1) mRNA, complete cds >gnl|BL_ORD_ID|16003506 Copaifera langsdorffii terpene synthase 1 (TPS1) mRNA, complete cds	--	--	--	--	B9SCB6	1053	5.1e-113	Probable terpene synthase 2 OS=Ricinus communis GN=TPS2 PE=3 SV=1	PF00817//PF01397//PF03861//PF03936	impB/mucB/samB family//Terpene synthase, N-terminal domain//ANTAR domain//Terpene synthase family, metal binding domain	GO:0008152//GO:0006281	metabolic process//DNA repair	GO:0010333//GO:0000287//GO:0003723//GO:0016829	terpene synthase activity//magnesium ion binding//RNA binding//lyase activity	--	--	--	--
Cluster-27693.0	40.2514	0	Inf	2.9719e-05	0.0011581	1476	802628361	XP_012077065.1	1123	1.7e-120	PREDICTED: protein STRICTOSIDINE SYNTHASE-LIKE 4-like [Jatropha curcas]>gi|643724727|gb|KDP33928.1| hypothetical protein JCGZ_07499 [Jatropha curcas]	357450076	XM_003595267.1	232	7.10863e-116	Medicago truncatula Adipocyte plasma membrane-associated protein (MTR_2g042420) mRNA, complete cds	--	--	--	--	Q9SD07	369	6.4e-34	Protein STRICTOSIDINE SYNTHASE-LIKE 4 OS=Arabidopsis thaliana GN=SSL4 PE=1 SV=1	PF03088//PF01436	Strictosidine synthase//NHL repeat	GO:0042432//GO:0016114//GO:0009058	indole biosynthetic process//terpenoid biosynthetic process//biosynthetic process	GO:0005515//GO:0016844	protein binding//strictosidine synthase activity	--	--	--	--
Cluster-32860.37064	802.761	112.818	2.831	8.7752e-05	0.0030905	2772	544280700	AGW18158.1	2321	3.9e-259	terpene synthase 5 [Copaifera officinalis]	544280699	KF218241.1	1635	0	Copaifera officinalis terpene synthase 5 (TPS5) mRNA, complete cds	K04120	E5.5.1.13	ent-copalyl diphosphate synthase	http://www.genome.jp/dbget-bin/www_bget?ko:K04120	E2IHE0	1564	3.3e-172	Copal-8-ol diphosphate hydratase, chloroplastic OS=Cistus creticus subsp. creticus GN=CLS PE=1 SV=1	PF03936//PF02022//PF00432//PF01397	Terpene synthase family, metal binding domain//Integrase Zinc binding domain//Prenyltransferase and squalene oxidase repeat//Terpene synthase, N-terminal domain	GO:0008152	metabolic process	GO:0010333//GO:0000287//GO:0003824//GO:0016829//GO:0008270	terpene synthase activity//magnesium ion binding//catalytic activity//lyase activity//zinc ion binding	--	--	--	--
Cluster-32860.125719	76.7351	3.99792	4.2626	0.00011472	0.0039192	3933	544280696	AGW18156.1	1366	3e-148	terpene synthase 3 [Copaifera officinalis]	544280695	KF218239.1	738	0	Copaifera officinalis terpene synthase 3 (TPS3) mRNA, complete cds	K15803	GERD	(-)-germacrene D synthase	http://www.genome.jp/dbget-bin/www_bget?ko:K15803	Q6Q3H3	770	5.4e-80	(-)-germacrene D synthase OS=Vitis vinifera GN=VIT_19s0014g04930 PE=1 SV=1	PF03936//PF00071//PF02212//PF01397//PF03861	Terpene synthase family, metal binding domain//Ras family//Dynamin GTPase effector domain//Terpene synthase, N-terminal domain//ANTAR domain	GO:0007264//GO:0008152	small GTPase mediated signal transduction//metabolic process	GO:0000287//GO:0010333//GO:0016829//GO:0005525//GO:0003723//GO:0003924	magnesium ion binding//terpene synthase activity//lyase activity//GTP binding//RNA binding//GTPase activity	--	--	--	--
Cluster-32860.116801	253.492	41.6698	2.6049	0.00022464	0.0070718	318	124360263	ABN08276.1	367	1.7e-33	Terpene synthase-like; Terpenoid synthase [Medicago truncatula]	--	--	--	--	--	K04120	E5.5.1.13	ent-copalyl diphosphate synthase	http://www.genome.jp/dbget-bin/www_bget?ko:K04120	O04408	359	2e-33	Ent-copalyl diphosphate synthase, chloroplastic OS=Pisum sativum PE=2 SV=1	PF03936	Terpene synthase family, metal binding domain	--	--	GO:0016829//GO:0000287//GO:0010333	lyase activity//magnesium ion binding//terpene synthase activity	--	--	--	--
Cluster-32860.22436	27.9574	0.363447	6.2653	0.00028264	0.0086279	2972	590590399	XP_007016723.1	3245	0	4-hydroxy-3-methylbut-2-enyl diphosphate synthase isoform 1 [Theobroma cacao]>gi|590590403|ref|XP_007016724.1| 4-hydroxy-3-methylbut-2-enyl diphosphate synthase isoform 1 [Theobroma cacao]>gi|508787086|gb|EOY34342.1| 4-hydroxy-3-methylbut-2-enyl diphosphate synthase isoform 1 [Theobroma cacao]>gi|508787087|gb|EOY34343.1| 4-hydroxy-3-methylbut-2-enyl diphosphate synthase isoform 1 [Theobroma cacao]	571493932	XM_006592636.1	1336	0	PREDICTED: Glycine max 4-hydroxy-3-methylbut-2-en-1-yl diphosphate synthase, chloroplastic-like (LOC100819481), transcript variant X3, mRNA	K03526	gcpE, ispG	(E)-4-hydroxy-3-methylbut-2-enyl-diphosphate synthase	http://www.genome.jp/dbget-bin/www_bget?ko:K03526	F4K0E8	3081	0	4-hydroxy-3-methylbut-2-en-1-yl diphosphate synthase (ferredoxin), chloroplastic OS=Arabidopsis thaliana GN=ISPG PE=1 SV=1	PF04551	GcpE protein	GO:0016114//GO:0055114	terpenoid biosynthetic process//oxidation-reduction process	GO:0046429	4-hydroxy-3-methylbut-2-en-1-yl diphosphate synthase activity	--	--	--	--
Cluster-32860.40063	44.9696	0.299293	7.2312	0.00029079	0.0088316	2525	544280704	AGW18160.1	758	6.1e-78	terpene synthase 3 [Copaifera langsdorffii]	544280703	KF218243.1	340	1.12837e-175	Copaifera langsdorffii terpene synthase 3 (TPS3) mRNA, complete cds	K15803	GERD	(-)-germacrene D synthase	http://www.genome.jp/dbget-bin/www_bget?ko:K15803	Q6Q3H3	590	2.6e-59	(-)-germacrene D synthase OS=Vitis vinifera GN=VIT_19s0014g04930 PE=1 SV=1	PF15036//PF01397//PF01297//PF03936	Interleukin 34//Terpene synthase, N-terminal domain//Zinc-uptake complex component A periplasmic//Terpene synthase family, metal binding domain	GO:0008284//GO:0008283//GO:0040007//GO:0007165//GO:0030001//GO:0001934//GO:0008152	positive regulation of cell proliferation//cell proliferation//growth//signal transduction//metal ion transport//positive regulation of protein phosphorylation//metabolic process	GO:0005157//GO:0046872//GO:0010333//GO:0000287//GO:0016829	macrophage colony-stimulating factor receptor binding//metal ion binding//terpene synthase activity//magnesium ion binding//lyase activity	GO:0005615	extracellular space	--	--
Cluster-32860.197482	42.8623	2.8861	3.8925	0.0004339	0.012477	1291	590689934	XP_007043367.1	453	7.3e-43	3R-linalool synthase [Theobroma cacao]>gi|508707302|gb|EOX99198.1| 3R-linalool synthase [Theobroma cacao]	--	--	--	--	--	--	--	--	--	B9RPM3	426	1.4e-40	Probable terpene synthase 9 OS=Ricinus communis GN=TPS9 PE=3 SV=1	PF03936//PF01146//PF01502	Terpene synthase family, metal binding domain//Caveolin//Phosphoribosyl-AMP cyclohydrolase	GO:0006547//GO:0000105//GO:0070836	histidine metabolic process//histidine biosynthetic process//caveola assembly	GO:0010333//GO:0000287//GO:0004635//GO:0016829	terpene synthase activity//magnesium ion binding//phosphoribosyl-AMP cyclohydrolase activity//lyase activity	--	--	--	--
Cluster-32860.165314	63.6165	8.28762	2.9404	0.00044904	0.012854	2080	225447386	XP_002275273.1	1259	4.1e-136	PREDICTED: probable terpene synthase 9 [Vitis vinifera]	--	--	--	--	--	--	--	--	--	B9RPM3	1172	7e-127	Probable terpene synthase 9 OS=Ricinus communis GN=TPS9 PE=3 SV=1	PF01146//PF03936//PF01397	Caveolin//Terpene synthase family, metal binding domain//Terpene synthase, N-terminal domain	GO:0070836//GO:0008152	caveola assembly//metabolic process	GO:0016829//GO:0010333//GO:0000287	lyase activity//terpene synthase activity//magnesium ion binding	--	--	--	--
Cluster-32860.116810	3613.61	445.771	3.0191	0.00046126	0.013144	2389	728815153	KHG01750.1	691	3.4e-70	Ent-copalyl diphosphate synthase, chloroplastic [Gossypium arboreum]	823188643	XM_012635119.1	105	4.61147e-45	PREDICTED: Gossypium raimondii ent-copalyl diphosphate synthase, chloroplastic-like (LOC105803113), mRNA	K04120	E5.5.1.13	ent-copalyl diphosphate synthase	http://www.genome.jp/dbget-bin/www_bget?ko:K04120	O04408	566	1.5e-56	Ent-copalyl diphosphate synthase, chloroplastic OS=Pisum sativum PE=2 SV=1	PF00432//PF01397	Prenyltransferase and squalene oxidase repeat//Terpene synthase, N-terminal domain	GO:0008152	metabolic process	GO:0010333//GO:0003824//GO:0016829	terpene synthase activity//catalytic activity//lyase activity	--	--	--	--
Cluster-32860.152889	22.6337	0	Inf	0.00046523	0.01324	2287	571449516	XP_006578166.1	1131	3.1e-121	PREDICTED: probable 1-deoxy-D-xylulose-5-phosphate synthase, chloroplastic-like isoform X3 [Glycine max]	571449515	XM_006578103.1	406	0	PREDICTED: Glycine max probable 1-deoxy-D-xylulose-5-phosphate synthase, chloroplastic-like (LOC100787937), transcript variant X3, mRNA	K01662	dxs	1-deoxy-D-xylulose-5-phosphate synthase	http://www.genome.jp/dbget-bin/www_bget?ko:K01662	O78328	803	4.7e-84	Probable 1-deoxy-D-xylulose-5-phosphate synthase, chloroplastic OS=Capsicum annuum GN=TKT2 PE=2 SV=1	PF09260//PF13292//PF02780	Domain of unknown function (DUF1966)//1-deoxy-D-xylulose-5-phosphate synthase//Transketolase, C-terminal domain	GO:0005985//GO:0016114//GO:0005982//GO:0006694//GO:0016052//GO:0008152	sucrose metabolic process//terpenoid biosynthetic process//starch metabolic process//steroid biosynthetic process//carbohydrate catabolic process//metabolic process	GO:0004556//GO:0003824//GO:0005509//GO:0008661	alpha-amylase activity//catalytic activity//calcium ion binding//1-deoxy-D-xylulose-5-phosphate synthase activity	--	--	--	--
Cluster-32860.111684	1177.15	99.239	3.5682	0.00051037	0.014336	3831	544280696	AGW18156.1	1547	3e-169	terpene synthase 3 [Copaifera officinalis]	544280695	KF218239.1	842	0	Copaifera officinalis terpene synthase 3 (TPS3) mRNA, complete cds	--	--	--	--	Q6Q3H3	845	1.1e-88	(-)-germacrene D synthase OS=Vitis vinifera GN=VIT_19s0014g04930 PE=1 SV=1	PF01397//PF03861//PF03936//PF02212	Terpene synthase, N-terminal domain//ANTAR domain//Terpene synthase family, metal binding domain//Dynamin GTPase effector domain	GO:0008152	metabolic process	GO:0003723//GO:0000287//GO:0010333//GO:0003924//GO:0016829//GO:0005525	RNA binding//magnesium ion binding//terpene synthase activity//GTPase activity//lyase activity//GTP binding	--	--	--	--
Cluster-32860.145733	81.3395	16.5543	2.2967	0.0005944	0.016282	428	544280700	AGW18158.1	350	2.1e-31	terpene synthase 5 [Copaifera officinalis]	544280699	KF218241.1	205	1.99163e-101	Copaifera officinalis terpene synthase 5 (TPS5) mRNA, complete cds	K04120	E5.5.1.13	ent-copalyl diphosphate synthase	http://www.genome.jp/dbget-bin/www_bget?ko:K04120	O04408	194	3.6e-14	Ent-copalyl diphosphate synthase, chloroplastic OS=Pisum sativum PE=2 SV=1	--	--	--	--	--	--	--	--	--	--
Cluster-32860.95306	97.5126	10.0123	3.2838	0.00071502	0.01911	742	357502051	XP_003621314.1	219	5.7e-16	Ent-copalyl diphosphate synthase [Medicago truncatula]	--	--	--	--	--	K04120	E5.5.1.13	ent-copalyl diphosphate synthase	http://www.genome.jp/dbget-bin/www_bget?ko:K04120	O04408	210	8.8e-16	Ent-copalyl diphosphate synthase, chloroplastic OS=Pisum sativum PE=2 SV=1	PF03936	Terpene synthase family, metal binding domain	--	--	GO:0010333//GO:0000287//GO:0016829	terpene synthase activity//magnesium ion binding//lyase activity	--	--	--	--
Cluster-32860.116806	380.255	64.5403	2.5587	0.00076457	0.020261	569	593798794	XP_007162435.1	781	3e-81	hypothetical protein PHAVU_001G151900g [Phaseolus vulgaris]>gi|561035899|gb|ESW34429.1| hypothetical protein PHAVU_001G151900g [Phaseolus vulgaris]	821594490	LN846354.1	55	6.53687e-18	Trifolium pratense genome assembly redclover, chromosome : chr6	K04120	E5.5.1.13	ent-copalyl diphosphate synthase	http://www.genome.jp/dbget-bin/www_bget?ko:K04120	O04408	714	2.4e-74	Ent-copalyl diphosphate synthase, chloroplastic OS=Pisum sativum PE=2 SV=1	PF01397	Terpene synthase, N-terminal domain	GO:0008152	metabolic process	GO:0010333//GO:0016829	terpene synthase activity//lyase activity	--	--	--	--
Cluster-32860.40060	55.4239	2.9882	4.2132	0.0009359	0.023994	2128	544280704	AGW18160.1	1748	8.2e-193	terpene synthase 3 [Copaifera langsdorffii]	544280703	KF218243.1	456	0	Copaifera langsdorffii terpene synthase 3 (TPS3) mRNA, complete cds	--	--	--	--	Q6Q3H3	1190	5.8e-129	(-)-germacrene D synthase OS=Vitis vinifera GN=VIT_19s0014g04930 PE=1 SV=1	PF01297//PF03936//PF15036//PF01397	Zinc-uptake complex component A periplasmic//Terpene synthase family, metal binding domain//Interleukin 34//Terpene synthase, N-terminal domain	GO:0008152//GO:0001934//GO:0030001//GO:0007165//GO:0040007//GO:0008283//GO:0008284	metabolic process//positive regulation of protein phosphorylation//metal ion transport//signal transduction//growth//cell proliferation//positive regulation of cell proliferation	GO:0016829//GO:0000287//GO:0010333//GO:0046872//GO:0005157	lyase activity//magnesium ion binding//terpene synthase activity//metal ion binding//macrophage colony-stimulating factor receptor binding	GO:0005615	extracellular space	--	--
Cluster-32860.116820	2282.86	329.33	2.7932	0.0010395	0.026216	2017	828299939	XP_012569259.1	412	6.5e-38	PREDICTED: ent-copalyl diphosphate synthase, chloroplastic [Cicer arietinum]	--	--	--	--	--	K04120	E5.5.1.13	ent-copalyl diphosphate synthase	http://www.genome.jp/dbget-bin/www_bget?ko:K04120	O04408	304	3e-26	Ent-copalyl diphosphate synthase, chloroplastic OS=Pisum sativum PE=2 SV=1	PF08039//PF03936	Mitochondrial proteolipid//Terpene synthase family, metal binding domain	--	--	GO:0010333//GO:0000287//GO:0016829	terpene synthase activity//magnesium ion binding//lyase activity	GO:0005739	mitochondrion	--	--
Cluster-32860.116807	433.343	81.2704	2.4147	0.0011149	0.027792	2470	728815153	KHG01750.1	653	9e-66	Ent-copalyl diphosphate synthase, chloroplastic [Gossypium arboreum]	823188643	XM_012635119.1	63	1.06219e-21	PREDICTED: Gossypium raimondii ent-copalyl diphosphate synthase, chloroplastic-like (LOC105803113), mRNA	K04120	E5.5.1.13	ent-copalyl diphosphate synthase	http://www.genome.jp/dbget-bin/www_bget?ko:K04120	O04408	531	1.8e-52	Ent-copalyl diphosphate synthase, chloroplastic OS=Pisum sativum PE=2 SV=1	PF00432//PF01397	Prenyltransferase and squalene oxidase repeat//Terpene synthase, N-terminal domain	GO:0008152	metabolic process	GO:0010333//GO:0003824//GO:0016829	terpene synthase activity//catalytic activity//lyase activity	--	--	--	--
Cluster-32860.32360	107.3	23.3859	2.1979	0.001128	0.028062	1551	544280696	AGW18156.1	1535	3e-168	terpene synthase 3 [Copaifera officinalis]	544280695	KF218239.1	775	0	Copaifera officinalis terpene synthase 3 (TPS3) mRNA, complete cds	--	--	--	--	Q6Q3H3	886	7.6e-94	(-)-germacrene D synthase OS=Vitis vinifera GN=VIT_19s0014g04930 PE=1 SV=1	PF03936//PF01397//PF00731	Terpene synthase family, metal binding domain//Terpene synthase, N-terminal domain//AIR carboxylase	GO:0006189//GO:0008152	'de novo' IMP biosynthetic process//metabolic process	GO:0016829//GO:0000287//GO:0010333	lyase activity//magnesium ion binding//terpene synthase activity	--	--	--	--
Cluster-32860.156104	44.2351	0	Inf	0.0011462	0.028428	2089	356573267	XP_003554784.1	1714	7.1e-189	PREDICTED: pyruvate dehydrogenase E1 component subunit alpha-3, chloroplastic-like [Glycine max]	571447343	XM_003520835.2	628	0	PREDICTED: Glycine max pyruvate dehydrogenase E1 component subunit alpha-3, chloroplastic-like (LOC100778279), mRNA	K00161	PDHA, pdhA	pyruvate dehydrogenase E1 component alpha subunit	http://www.genome.jp/dbget-bin/www_bget?ko:K00161	O24457	1639	4.9e-181	Pyruvate dehydrogenase E1 component subunit alpha-3, chloroplastic OS=Arabidopsis thaliana GN=PDH-E1 ALPHA PE=2 SV=1	PF00676//PF02775//PF13292	Dehydrogenase E1 component//Thiamine pyrophosphate enzyme, C-terminal TPP binding domain//1-deoxy-D-xylulose-5-phosphate synthase	GO:0006694//GO:0008152//GO:0016114	steroid biosynthetic process//metabolic process//terpenoid biosynthetic process	GO:0016624//GO:0003824//GO:0008661//GO:0030976	oxidoreductase activity, acting on the aldehyde or oxo group of donors, disulfide as acceptor//catalytic activity//1-deoxy-D-xylulose-5-phosphate synthase activity//thiamine pyrophosphate binding	--	--	KOG0225	Pyruvate dehydrogenase E1, alpha subunit
Cluster-32860.81144	100.569	25.5396	1.9774	0.0012607	0.030835	2104	388513807	AFK44965.1	364	2.5e-32	unknown [Lotus japonicus]	388511680	BT144108.1	169	1.07248e-80	Lotus japonicus clone JCVI-FLLj-13D6 unknown mRNA	K01770	ispF	2-C-methyl-D-erythritol 2,4-cyclodiphosphate synthase	http://www.genome.jp/dbget-bin/www_bget?ko:K01770	Q9CAK8	343	9.5e-31	2-C-methyl-D-erythritol 2,4-cyclodiphosphate synthase, chloroplastic OS=Arabidopsis thaliana GN=ISPF PE=1 SV=1	PF02542	YgbB family	GO:0016114	terpenoid biosynthetic process	GO:0008685	2-C-methyl-D-erythritol 2,4-cyclodiphosphate synthase activity	--	--	--	--
Cluster-32860.112395	798.316	144.158	2.4693	0.0014254	0.034089	2250	657376590	AES77532.2	242	3.7e-18	copalyldiphosphate synthase [Medicago truncatula]	--	--	--	--	--	K04120	E5.5.1.13	ent-copalyl diphosphate synthase	http://www.genome.jp/dbget-bin/www_bget?ko:K04120	O04408	223	8.3e-17	Ent-copalyl diphosphate synthase, chloroplastic OS=Pisum sativum PE=2 SV=1	PF08039//PF03936	Mitochondrial proteolipid//Terpene synthase family, metal binding domain	--	--	GO:0000287//GO:0010333//GO:0016829	magnesium ion binding//terpene synthase activity//lyase activity	GO:0005739	mitochondrion	--	--
Cluster-32860.223913	19.506	0	Inf	0.0014445	0.034459	1580	802628361	XP_012077065.1	1110	5.8e-119	PREDICTED: protein STRICTOSIDINE SYNTHASE-LIKE 4-like [Jatropha curcas]>gi|643724727|gb|KDP33928.1| hypothetical protein JCGZ_07499 [Jatropha curcas]	357450076	XM_003595267.1	227	4.58706e-113	Medicago truncatula Adipocyte plasma membrane-associated protein (MTR_2g042420) mRNA, complete cds	--	--	--	--	Q9SD07	369	6.9e-34	Protein STRICTOSIDINE SYNTHASE-LIKE 4 OS=Arabidopsis thaliana GN=SSL4 PE=1 SV=1	PF03088//PF01436	Strictosidine synthase//NHL repeat	GO:0009058//GO:0042432//GO:0016114	biosynthetic process//indole biosynthetic process//terpenoid biosynthetic process	GO:0005515//GO:0016844	protein binding//strictosidine synthase activity	--	--	--	--
Cluster-32860.32358	150.041	30.8403	2.2825	0.0016194	0.037853	2555	544280696	AGW18156.1	711	1.7e-72	terpene synthase 3 [Copaifera officinalis]	--	--	--	--	--	--	--	--	--	B9SBV6	395	1.1e-36	Probable terpene synthase 3 OS=Ricinus communis GN=TPS3 PE=3 SV=1	PF02212//PF01060//PF10104//PF03936	Dynamin GTPase effector domain//Transthyretin-like family//Di-sulfide bridge nucleocytoplasmic transport domain//Terpene synthase family, metal binding domain	GO:0006406//GO:0006611//GO:0006998	mRNA export from nucleus//protein export from nucleus//nuclear envelope organization	GO:0003924//GO:0016829//GO:0005525//GO:0000287//GO:0010333	GTPase activity//lyase activity//GTP binding//magnesium ion binding//terpene synthase activity	GO:0005615//GO:0031965	extracellular space//nuclear membrane	--	--
Cluster-32860.45577	350.208	13.8769	4.6575	0.0018326	0.041872	2600	593786841	XP_007156461.1	3100	0	hypothetical protein PHAVU_003G287900g [Phaseolus vulgaris]>gi|561029815|gb|ESW28455.1| hypothetical protein PHAVU_003G287900g [Phaseolus vulgaris]	571473392	XM_003530544.2	946	0	PREDICTED: Glycine max probable 1-deoxy-D-xylulose-5-phosphate synthase 2, chloroplastic-like (LOC100799983), mRNA	K01662	dxs	1-deoxy-D-xylulose-5-phosphate synthase	http://www.genome.jp/dbget-bin/www_bget?ko:K01662	Q6YU51	2907	0	Probable 1-deoxy-D-xylulose-5-phosphate synthase 2, chloroplastic OS=Oryza sativa subsp. japonica GN=Os07g0190000 PE=2 SV=1	PF00676//PF02775//PF07962//PF02780//PF13292	Dehydrogenase E1 component//Thiamine pyrophosphate enzyme, C-terminal TPP binding domain//Replication Fork Protection Component Swi3//Transketolase, C-terminal domain//1-deoxy-D-xylulose-5-phosphate synthase	GO:0007049//GO:0016114//GO:0006694//GO:0048478//GO:0006974//GO:0008152	cell cycle//terpenoid biosynthetic process//steroid biosynthetic process//replication fork protection//cellular response to DNA damage stimulus//metabolic process	GO:0030976//GO:0003824//GO:0008661//GO:0016624	thiamine pyrophosphate binding//catalytic activity//1-deoxy-D-xylulose-5-phosphate synthase activity//oxidoreductase activity, acting on the aldehyde or oxo group of donors, disulfide as acceptor	GO:0005634	nucleus	KOG0523	Transketolase
Cluster-32860.223915	18.6592	0	Inf	0.001893	0.04299	2009	388492006	AFK34069.1	895	6.3e-94	unknown [Medicago truncatula]	388507341	BT141943.1	190	2.1684e-92	Medicago truncatula clone JCVI-FLMt-14J22 unknown mRNA	--	--	--	--	Q9CAZ7	364	3.3e-33	Protein STRICTOSIDINE SYNTHASE-LIKE 5 OS=Arabidopsis thaliana GN=SSL5 PE=2 SV=1	PF01436//PF03088	NHL repeat//Strictosidine synthase	GO:0042432//GO:0016114//GO:0009058	indole biosynthetic process//terpenoid biosynthetic process//biosynthetic process	GO:0005515//GO:0016844	protein binding//strictosidine synthase activity	--	--	--	--
Cluster-32860.192900	887.148	49.589	4.1611	0.0021337	0.047521	1877	544280692	AGW18154.1	2529	2e-283	terpene synthase 1 [Copaifera officinalis]>gi|544280702|gb|AGW18159.1| terpene synthase 1 [Copaifera langsdorffii]	544280691	KF218237.1	1368	0	Copaifera officinalis terpene synthase 1 (TPS1) mRNA, complete cds >gnl|BL_ORD_ID|16003506 Copaifera langsdorffii terpene synthase 1 (TPS1) mRNA, complete cds	K14181	TPS1	valencene/7-epi-alpha-selinene synthase	http://www.genome.jp/dbget-bin/www_bget?ko:K14181	B5A435	1278	3.2e-139	Sesquiterpene synthase OS=Santalum album PE=1 SV=1	PF00817//PF01397//PF03861//PF03936	impB/mucB/samB family//Terpene synthase, N-terminal domain//ANTAR domain//Terpene synthase family, metal binding domain	GO:0006281//GO:0008152	DNA repair//metabolic process	GO:0016829//GO:0010333//GO:0000287//GO:0003723	lyase activity//terpene synthase activity//magnesium ion binding//RNA binding	--	--	--	--

## Sheet: H12 vs L4
gene_id	H10_readcount	L4_readcount	log2FoldChange	pval	padj	Gene Length	NR GI	NR ID	NR Score	NR Evalue	NR Description	NT GI	NT ID	NT Score	NT Evalue	NT Description	KO ID	KO Name	KO Description	Http Link	Swissprot ID	Swissprot Score	Swissprot Evalue	Swissprot Description	PFAM ID	PFAM description	Gene Ontology Biological Pathway	BP Description	Gene Ontology Molecular Function	MF Description	Gene Ontology Cellular Component	CC Description	KOG ID	KOG Description
Cluster-32860.77872	0.59573	199.262	-8.3858	4.8457e-20	1.4995e-17	1252	460412657	XP_004251714.1	1715	3.3e-189	PREDICTED: pyruvate dehydrogenase E1 component subunit alpha-3, chloroplastic-like [Solanum lycopersicum]	571447343	XM_003520835.2	669	0	PREDICTED: Glycine max pyruvate dehydrogenase E1 component subunit alpha-3, chloroplastic-like (LOC100778279), mRNA	K00161	PDHA, pdhA	pyruvate dehydrogenase E1 component alpha subunit	http://www.genome.jp/dbget-bin/www_bget?ko:K00161	O24457	1643	1e-181	Pyruvate dehydrogenase E1 component subunit alpha-3, chloroplastic OS=Arabidopsis thaliana GN=PDH-E1 ALPHA PE=2 SV=1	PF12162//PF13292//PF00676//PF02775	STAT1 TAZ2 binding domain//1-deoxy-D-xylulose-5-phosphate synthase//Dehydrogenase E1 component//Thiamine pyrophosphate enzyme, C-terminal TPP binding domain	GO:0008152//GO:0006694//GO:0016114	metabolic process//steroid biosynthetic process//terpenoid biosynthetic process	GO:0016624//GO:0008661//GO:0003700//GO:0003824//GO:0030976	oxidoreductase activity, acting on the aldehyde or oxo group of donors, disulfide as acceptor//1-deoxy-D-xylulose-5-phosphate synthase activity//transcription factor activity, sequence-specific DNA binding//catalytic activity//thiamine pyrophosphate binding	GO:0005667	transcription factor complex	KOG0225	Pyruvate dehydrogenase E1, alpha subunit
Cluster-32860.118186	5.21485	656.219	-6.9754	1.4423e-10	1.5622e-08	1016	310787930	ADP24189.1	717	1.4e-73	aquaporin-like transmembrane channel protein [Galega orientalis]	267850516	FJ807642.1	228	8.10881e-114	Eperua falcata putative plasma membrane intrinsic protein family member 1 mRNA, partial cds	K09872	PIP	aquaporin PIP	http://www.genome.jp/dbget-bin/www_bget?ko:K09872	P25794	690	2.6e-71	Probable aquaporin PIP-type 7a OS=Pisum sativum GN=TRG-31 PE=2 SV=2	PF13292//PF00230	1-deoxy-D-xylulose-5-phosphate synthase//Major intrinsic protein	GO:0006694//GO:0006810//GO:0016114	steroid biosynthetic process//transport//terpenoid biosynthetic process	GO:0008661//GO:0005215	1-deoxy-D-xylulose-5-phosphate synthase activity//transporter activity	GO:0016020	membrane	--	--
Cluster-32860.112713	0	66.5938	#NAME?	5.7329e-10	5.7121e-08	1826	356557789	XP_003547193.1	632	1.8e-63	PREDICTED: myosin-9-like [Glycine max]	593699840	XM_007150297.1	218	5.35518e-108	Phaseolus vulgaris hypothetical protein (PHAVU_005G146800g) mRNA, complete cds	--	--	--	--	--	--	--	--	PF06008//PF16716//PF03462//PF06330//PF17078//PF00665//PF07851//PF00038//PF04977//PF09726//PF01763//PF13851//PF01486//PF15678//PF04111//PF16326//PF06156//PF03938//PF05837//PF05478	Laminin Domain I//Bone marrow stromal antigen 2//PCRF domain//Trichodiene synthase (TRI5)//SWI5-dependent HO expression protein 3//Integrase core domain//TMPIT-like protein//Intermediate filament protein//Septum formation initiator//Transmembrane protein//Herpesvirus UL6 like//Growth-arrest specific micro-tubule binding//K-box region//Centriole duplication and mitotic chromosome congression//Auto…	GO:0006260//GO:0006914//GO:0007049//GO:0090307//GO:0007165//GO:0006449//GO:0030334//GO:0048309//GO:0030155//GO:0051382//GO:0016106//GO:0015074//GO:0051607//GO:0045995//GO:0006355//GO:0016114//GO:0006415//GO:0051028//GO:0048870//GO:0006323	DNA replication//autophagy//cell cycle//mitotic spindle assembly//signal transduction//regulation of translational termination//regulation of cell migration//endoplasmic reticulum inheritance//regulation of cell adhesion//kinetochore assembly//sesquiterpenoid biosynthetic process//DNA integration//defense response to virus//regulation of embryonic development//regulation of transcription, DNA-tem…	GO:0051082//GO:0016149//GO:0003700//GO:0005198//GO:0003677//GO:0005102//GO:0045482	unfolded protein binding//translation release factor activity, codon specific//transcription factor activity, sequence-specific DNA binding//structural molecule activity//DNA binding//receptor binding//trichodiene synthase activity	GO:0031514//GO:0005882//GO:0005667//GO:0000776//GO:0018444//GO:0005840//GO:0016021//GO:0005737//GO:0005634	motile cilium//intermediate filament//transcription factor complex//kinetochore//translation release factor complex//ribosome//integral component of membrane//cytoplasm//nucleus	--	--
Cluster-27930.1	2.92043	65.7269	-4.4922	2.2948e-05	0.00099531	2286	743862198	XP_011031328.1	2115	2.5e-235	PREDICTED: squalene epoxidase 3-like [Populus euphratica]	571544993	XM_003553123.2	625	0	PREDICTED: Glycine max squalene monooxygenase-like (LOC100810547), transcript variant X1, mRNA	K00511	SQLE, ERG1	squalene monooxygenase	http://www.genome.jp/dbget-bin/www_bget?ko:K00511	O48651	1974	7.7e-220	Squalene monooxygenase OS=Panax ginseng PE=2 SV=1	PF08491//PF02558//PF00070//PF01266//PF01134//PF01494//PF05834//PF01210//PF12831//PF07992	Squalene epoxidase//Ketopantoate reductase PanE/ApbA//Pyridine nucleotide-disulphide oxidoreductase//FAD dependent oxidoreductase//Glucose inhibited division protein A//FAD binding domain//Lycopene cyclase protein//NAD-dependent glycerol-3-phosphate dehydrogenase N-terminus//FAD dependent oxidoreductase//Pyridine nucleotide-disulphide oxidoreductase	GO:0016117//GO:0016114//GO:0055114//GO:0008033//GO:0015940//GO:0046168//GO:0006694	carotenoid biosynthetic process//terpenoid biosynthetic process//oxidation-reduction process//tRNA processing//pantothenate biosynthetic process//glycerol-3-phosphate catabolic process//steroid biosynthetic process	GO:0051287//GO:0016705//GO:0004506//GO:0016491//GO:0016616//GO:0008677//GO:0071949//GO:0050660	NAD binding//oxidoreductase activity, acting on paired donors, with incorporation or reduction of molecular oxygen//squalene monooxygenase activity//oxidoreductase activity//oxidoreductase activity, acting on the CH-OH group of donors, NAD or NADP as acceptor//2-dehydropantoate 2-reductase activity//FAD binding//flavin adenine dinucleotide binding	GO:0016021	integral component of membrane	KOG1298	Squalene monooxygenase
Cluster-32860.137723	5.16269	67.1373	-3.7009	4.793e-05	0.0019154	2779	571458021	XP_006580999.1	1006	1.2e-106	PREDICTED: uncharacterized protein LOC100788677 isoform X1 [Glycine max]>gi|734381743|gb|KHN23330.1| ATPase family AAA domain-containing protein 1-A [Glycine soja]	571458020	XM_006580936.1	388	0	PREDICTED: Glycine max ATPase family AAA domain-containing protein 1-A-like (LOC100788677), transcript variant X1, mRNA	--	--	--	--	Q7ZZ25	437	1.6e-41	ATPase family AAA domain-containing protein 1-A OS=Danio rerio GN=atad1a PE=2 SV=2	PF14532//PF07728//PF06068//PF07931//PF01057//PF00004//PF01637//PF00005//PF05496//PF02562//PF02367//PF07726//PF05946//PF01695//PF00158//PF00931//PF00493//PF00910//PF01745	Sigma-54 interaction domain//AAA domain (dynein-related subfamily)//TIP49 C-terminus//Chloramphenicol phosphotransferase-like protein//Parvovirus non-structural protein NS1//ATPase family associated with various cellular activities (AAA)//Archaeal ATPase//ABC transporter//Holliday junction DNA helicase ruvB N-terminus//PhoH-like protein//Threonylcarbamoyl adenosine biosynthesis protein TsaE//ATPa…	GO:0016114//GO:0019079//GO:0006310//GO:0006355//GO:0002949//GO:0009405//GO:0006281//GO:0006260//GO:0009058//GO:0006694	terpenoid biosynthetic process//viral genome replication//DNA recombination//regulation of transcription, DNA-templated//tRNA threonylcarbamoyladenosine modification//pathogenesis//DNA repair//DNA replication//biosynthetic process//steroid biosynthetic process	GO:0003677//GO:0003678//GO:0043531//GO:0016887//GO:0009378//GO:0016740//GO:0008134//GO:0005524//GO:0004161//GO:0003724//GO:0003723	DNA binding//DNA helicase activity//ADP binding//ATPase activity//four-way junction helicase activity//transferase activity//transcription factor binding//ATP binding//dimethylallyltranstransferase activity//RNA helicase activity//RNA binding	GO:0009289//GO:0005667//GO:0043230//GO:0009379//GO:0005657	pilus//transcription factor complex//extracellular organelle//Holliday junction helicase complex//replication fork	--	--
Cluster-32860.62291	37.5922	185.995	-2.3068	5.5348e-05	0.0021744	3306	657399148	KEH38634.1	885	1.5e-92	tRNA dimethylallyltransferase [Medicago truncatula]	571501014	XM_006594673.1	265	7.29347e-134	PREDICTED: Glycine max tRNA dimethylallyltransferase 9-like (LOC100808814), transcript variant X2, mRNA	K00791	miaA, TRIT1	tRNA dimethylallyltransferase	http://www.genome.jp/dbget-bin/www_bget?ko:K00791	Q9C5J6	759	8.6e-79	tRNA dimethylallyltransferase 9 OS=Arabidopsis thaliana GN=IPT9 PE=2 SV=1	PF06068//PF02456//PF07475//PF07728//PF00005//PF04851//PF01715//PF01637//PF00004//PF02562//PF01695//PF03193//PF06414//PF01583//PF00519//PF00437//PF00910//PF02224//PF01745//PF02283	TIP49 C-terminus//Adenovirus IVa2 protein//HPr Serine kinase C-terminal domain//AAA domain (dynein-related subfamily)//ABC transporter//Type III restriction enzyme, res subunit//IPP transferase//Archaeal ATPase//ATPase family associated with various cellular activities (AAA)//PhoH-like protein//IstB-like ATP binding protein//Protein of unknown function, DUF258//Zeta toxin//Adenylylsulphate kinase…	GO:0006139//GO:0006109//GO:0016114//GO:0051188//GO:0006694//GO:0000103//GO:0016310//GO:0006206//GO:0008033//GO:0006810//GO:0000160//GO:0019083//GO:0009236//GO:0006144//GO:0009058//GO:0006260	nucleobase-containing compound metabolic process//regulation of carbohydrate metabolic process//terpenoid biosynthetic process//cofactor biosynthetic process//steroid biosynthetic process//sulfate assimilation//phosphorylation//pyrimidine nucleobase metabolic process//tRNA processing//transport//phosphorelay signal transduction system//viral transcription//cobalamin biosynthetic process//purine n…	GO:0004020//GO:0003924//GO:0003678//GO:0003677//GO:0004003//GO:0016887//GO:0004672//GO:0016301//GO:0003723//GO:0005524//GO:0004127//GO:0000155//GO:0000166//GO:0043752//GO:0016787//GO:0005525//GO:0003724//GO:0004161	adenylylsulfate kinase activity//GTPase activity//DNA helicase activity//DNA binding//ATP-dependent DNA helicase activity//ATPase activity//protein kinase activity//kinase activity//RNA binding//ATP binding//cytidylate kinase activity//phosphorelay sensor kinase activity//nucleotide binding//adenosylcobinamide kinase activity//hydrolase activity//GTP binding//RNA helicase activity//dimethylallylt…	GO:0009365//GO:0005657	protein histidine kinase complex//replication fork	KOG1384	tRNA delta(2)-isopentenylpyrophosphate transferase
Cluster-32860.120953	508.518	1307.83	-1.3628	0.00085229	0.022793	1569	802700075	XP_012083595.1	1310	3.7e-142	PREDICTED: transketolase, chloroplastic [Jatropha curcas]>gi|643717143|gb|KDP28769.1| hypothetical protein JCGZ_14540 [Jatropha curcas]	571444111	XM_003521822.2	431	0	PREDICTED: Glycine max transketolase, chloroplastic-like (LOC100818028), mRNA	K00615	E2.2.1.1, tktA, tktB	transketolase	http://www.genome.jp/dbget-bin/www_bget?ko:K00615	Q7SIC9	1253	2.1e-136	Transketolase, chloroplastic OS=Zea mays PE=1 SV=1	PF00676//PF04928//PF13292	Dehydrogenase E1 component//Poly(A) polymerase central domain//1-deoxy-D-xylulose-5-phosphate synthase	GO:0008152//GO:0006694//GO:0016114//GO:0043631	metabolic process//steroid biosynthetic process//terpenoid biosynthetic process//RNA polyadenylation	GO:0016624//GO:0004652//GO:0008661	oxidoreductase activity, acting on the aldehyde or oxo group of donors, disulfide as acceptor//polynucleotide adenylyltransferase activity//1-deoxy-D-xylulose-5-phosphate synthase activity	--	--	KOG0523	Transketolase
Cluster-32860.177483	0	40.4401	#NAME?	0.0022106	0.049102	2829	593699490	XP_007150210.1	2429	1.2e-271	hypothetical protein PHAVU_005G135800g [Phaseolus vulgaris]>gi|561023474|gb|ESW22204.1| hypothetical protein PHAVU_005G135800g [Phaseolus vulgaris]	571502583	XM_003543409.2	995	0	PREDICTED: Glycine max 4-hydroxy-3-methylbut-2-en-1-yl diphosphate synthase, chloroplastic-like (LOC100801743), mRNA	K03526	gcpE, ispG	(E)-4-hydroxy-3-methylbut-2-enyl-diphosphate synthase	http://www.genome.jp/dbget-bin/www_bget?ko:K03526	F4K0E8	2313	4.7e-259	4-hydroxy-3-methylbut-2-en-1-yl diphosphate synthase (ferredoxin), chloroplastic OS=Arabidopsis thaliana GN=ISPG PE=1 SV=1	PF04551	GcpE protein	GO:0055114//GO:0016114	oxidation-reduction process//terpenoid biosynthetic process	GO:0046429	4-hydroxy-3-methylbut-2-en-1-yl diphosphate synthase activity	--	--	--	--
Cluster-32860.119508	14.4955	495.025	-5.0938	5.8732e-20	1.8016e-17	2198	502092995	XP_004489850.1	858	1.4e-89	PREDICTED: RNA-binding protein 25 isoform X2 [Cicer arietinum]	828294037	XM_004489796.2	335	5.89921e-173	PREDICTED: Cicer arietinum RNA-binding protein 25 (LOC101503020), transcript variant X5, mRNA	K12822	RBM25, S164	RNA-binding protein 25	http://www.genome.jp/dbget-bin/www_bget?ko:K12822	P49756	167	2.5e-10	RNA-binding protein 25 OS=Homo sapiens GN=RBM25 PE=1 SV=3	PF00076//PF06330	RNA recognition motif. (a.k.a. RRM, RBD, or RNP domain)//Trichodiene synthase (TRI5)	GO:0016106//GO:0016114	sesquiterpenoid biosynthetic process//terpenoid biosynthetic process	GO:0045482//GO:0003676	trichodiene synthase activity//nucleic acid binding	--	--	KOG2253	U1 snRNP complex, subunit SNU71 and related PWI-motif proteins
Cluster-32860.119509	333.188	6.29709	5.7255	1.2278e-13	1.9449e-11	2190	502092995	XP_004489850.1	841	1.3e-87	PREDICTED: RNA-binding protein 25 isoform X2 [Cicer arietinum]	828294037	XM_004489796.2	323	2.7539e-166	PREDICTED: Cicer arietinum RNA-binding protein 25 (LOC101503020), transcript variant X5, mRNA	K12822	RBM25, S164	RNA-binding protein 25	http://www.genome.jp/dbget-bin/www_bget?ko:K12822	P49756	167	2.5e-10	RNA-binding protein 25 OS=Homo sapiens GN=RBM25 PE=1 SV=3	PF06330//PF00076	Trichodiene synthase (TRI5)//RNA recognition motif. (a.k.a. RRM, RBD, or RNP domain)	GO:0016106//GO:0016114	sesquiterpenoid biosynthetic process//terpenoid biosynthetic process	GO:0003676//GO:0045482	nucleic acid binding//trichodiene synthase activity	--	--	KOG2253	U1 snRNP complex, subunit SNU71 and related PWI-motif proteins
Cluster-32860.223909	74.8175	0.659219	6.8265	1.5453e-07	1.0381e-05	1542	470105233	XP_004288991.1	985	1.8e-104	PREDICTED: protein STRICTOSIDINE SYNTHASE-LIKE 4-like [Fragaria vesca subsp. vesca]	388507341	BT141943.1	245	4.41138e-123	Medicago truncatula clone JCVI-FLMt-14J22 unknown mRNA	--	--	--	--	Q9CAZ7	395	6.5e-37	Protein STRICTOSIDINE SYNTHASE-LIKE 5 OS=Arabidopsis thaliana GN=SSL5 PE=2 SV=1	PF03088//PF01436	Strictosidine synthase//NHL repeat	GO:0009058//GO:0016114//GO:0042432	biosynthetic process//terpenoid biosynthetic process//indole biosynthetic process	GO:0016844//GO:0005515	strictosidine synthase activity//protein binding	--	--	--	--
Cluster-32860.40063	58.1709	0.309936	7.5522	1.444e-06	8.0865e-05	2525	544280704	AGW18160.1	758	6.1e-78	terpene synthase 3 [Copaifera langsdorffii]	544280703	KF218243.1	340	1.12837e-175	Copaifera langsdorffii terpene synthase 3 (TPS3) mRNA, complete cds	K15803	GERD	(-)-germacrene D synthase	http://www.genome.jp/dbget-bin/www_bget?ko:K15803	Q6Q3H3	590	2.6e-59	(-)-germacrene D synthase OS=Vitis vinifera GN=VIT_19s0014g04930 PE=1 SV=1	PF15036//PF01397//PF01297//PF03936	Interleukin 34//Terpene synthase, N-terminal domain//Zinc-uptake complex component A periplasmic//Terpene synthase family, metal binding domain	GO:0008284//GO:0008283//GO:0040007//GO:0007165//GO:0030001//GO:0001934//GO:0008152	positive regulation of cell proliferation//cell proliferation//growth//signal transduction//metal ion transport//positive regulation of protein phosphorylation//metabolic process	GO:0005157//GO:0046872//GO:0010333//GO:0000287//GO:0016829	macrophage colony-stimulating factor receptor binding//metal ion binding//terpene synthase activity//magnesium ion binding//lyase activity	GO:0005615	extracellular space	--	--
Cluster-32860.218426	55.3436	1.12889	5.6154	1.4925e-06	8.3335e-05	1118	147828502	CAN77581.1	859	5.3e-90	hypothetical protein VITISV_015347 [Vitis vinifera]	828304067	XM_012714511.1	290	3.06383e-148	PREDICTED: Cicer arietinum DEAD-box ATP-dependent RNA helicase 3, chloroplastic (LOC101508026), transcript variant X2, mRNA	K16911	DDX21	ATP-dependent RNA helicase DDX21	http://www.genome.jp/dbget-bin/www_bget?ko:K16911	Q0DM51	814	1.2e-85	DEAD-box ATP-dependent RNA helicase 3, chloroplastic OS=Oryza sativa subsp. japonica GN=Os03g0827700 PE=2 SV=2	PF00270//PF03808//PF02542//PF00176//PF04851	DEAD/DEAH box helicase//Glycosyl transferase WecB/TagA/CpsF family//YgbB family//SNF2 family N-terminal domain//Type III restriction enzyme, res subunit	GO:0009058//GO:0016114	biosynthetic process//terpenoid biosynthetic process	GO:0003676//GO:0016787//GO:0008685//GO:0005524//GO:0003677	nucleic acid binding//hydrolase activity//2-C-methyl-D-erythritol 2,4-cyclodiphosphate synthase activity//ATP binding//DNA binding	--	--	--	--
Cluster-32860.113281	75.1633	3.50766	4.4214	2.811e-06	0.00014913	1415	645258150	XP_008234752.1	790	6.7e-82	PREDICTED: mitochondrial clpX-like chaperone MCX1 [Prunus mume]	828315728	XM_004502594.2	427	0	PREDICTED: Cicer arietinum ATP-dependent Clp protease ATP-binding subunit clpX-like, mitochondrial (LOC101510819), transcript variant X1, mRNA	K03544	clpX, CLPX	ATP-dependent Clp protease ATP-binding subunit ClpX	http://www.genome.jp/dbget-bin/www_bget?ko:K03544	B1WUD2	575	8e-58	ATP-dependent Clp protease ATP-binding subunit ClpX OS=Cyanothece sp. (strain ATCC 51142) GN=clpX PE=3 SV=1	PF04851//PF00005//PF05496//PF07724//PF01637//PF00004//PF02562//PF02367//PF14532//PF06068//PF07728//PF01745//PF10662//PF03193//PF00158//PF01695//PF07726//PF00437//PF00910//PF00270//PF00503//PF00493	Type III restriction enzyme, res subunit//ABC transporter//Holliday junction DNA helicase ruvB N-terminus//AAA domain (Cdc48 subfamily)//Archaeal ATPase//ATPase family associated with various cellular activities (AAA)//PhoH-like protein//Threonylcarbamoyl adenosine biosynthesis protein TsaE//Sigma-54 interaction domain//TIP49 C-terminus//AAA domain (dynein-related subfamily)//Isopentenyl transfer…	GO:0006281//GO:0009058//GO:0006260//GO:0006694//GO:0007186//GO:0016114//GO:0006576//GO:0007165//GO:0006355//GO:0006310//GO:0002949//GO:0006810	DNA repair//biosynthetic process//DNA replication//steroid biosynthetic process//G-protein coupled receptor signaling pathway//terpenoid biosynthetic process//cellular biogenic amine metabolic process//signal transduction//regulation of transcription, DNA-templated//DNA recombination//tRNA threonylcarbamoyladenosine modification//transport	GO:0005524//GO:0003676//GO:0004161//GO:0005525//GO:0003723//GO:0003724//GO:0003678//GO:0003677//GO:0016787//GO:0009378//GO:0016887//GO:0019001//GO:0031683//GO:0003924//GO:0008134//GO:0004871	ATP binding//nucleic acid binding//dimethylallyltranstransferase activity//GTP binding//RNA binding//RNA helicase activity//DNA helicase activity//DNA binding//hydrolase activity//four-way junction helicase activity//ATPase activity//guanyl nucleotide binding//G-protein beta/gamma-subunit complex binding//GTPase activity//transcription factor binding//signal transducer activity	GO:0009379//GO:0005657//GO:0005667	Holliday junction helicase complex//replication fork//transcription factor complex	KOG0745	Putative ATP-dependent Clp-type protease (AAA+ ATPase superfamily)
Cluster-32860.152889	37.5211	0	Inf	4.7787e-06	0.00024095	2287	571449516	XP_006578166.1	1131	3.1e-121	PREDICTED: probable 1-deoxy-D-xylulose-5-phosphate synthase, chloroplastic-like isoform X3 [Glycine max]	571449515	XM_006578103.1	406	0	PREDICTED: Glycine max probable 1-deoxy-D-xylulose-5-phosphate synthase, chloroplastic-like (LOC100787937), transcript variant X3, mRNA	K01662	dxs	1-deoxy-D-xylulose-5-phosphate synthase	http://www.genome.jp/dbget-bin/www_bget?ko:K01662	O78328	803	4.7e-84	Probable 1-deoxy-D-xylulose-5-phosphate synthase, chloroplastic OS=Capsicum annuum GN=TKT2 PE=2 SV=1	PF09260//PF13292//PF02780	Domain of unknown function (DUF1966)//1-deoxy-D-xylulose-5-phosphate synthase//Transketolase, C-terminal domain	GO:0005985//GO:0016114//GO:0005982//GO:0006694//GO:0016052//GO:0008152	sucrose metabolic process//terpenoid biosynthetic process//starch metabolic process//steroid biosynthetic process//carbohydrate catabolic process//metabolic process	GO:0004556//GO:0003824//GO:0005509//GO:0008661	alpha-amylase activity//catalytic activity//calcium ion binding//1-deoxy-D-xylulose-5-phosphate synthase activity	--	--	--	--
Cluster-32860.116872	77.7449	0	Inf	1.7262e-05	0.00076904	1845	544280706	AGW18161.1	864	2.3e-90	terpene synthase 4-1 [Copaifera langsdorffii]	544280705	KF218244.1	468	0	Copaifera langsdorffii terpene synthase 4-1 (TPS4-1) mRNA, complete cds	K15803	GERD	(-)-germacrene D synthase	http://www.genome.jp/dbget-bin/www_bget?ko:K15803	B5A435	553	3.7e-55	Sesquiterpene synthase OS=Santalum album PE=1 SV=1	PF03936	Terpene synthase family, metal binding domain	--	--	GO:0016829//GO:0000287//GO:0010333	lyase activity//magnesium ion binding//terpene synthase activity	--	--	--	--
Cluster-32860.116866	656.598	8.16331	6.3297	0.00021379	0.0070396	1212	544280706	AGW18161.1	1695	6.6e-187	terpene synthase 4-1 [Copaifera langsdorffii]	544280705	KF218244.1	846	0	Copaifera langsdorffii terpene synthase 4-1 (TPS4-1) mRNA, complete cds	K15803	GERD	(-)-germacrene D synthase	http://www.genome.jp/dbget-bin/www_bget?ko:K15803	Q6Q3H3	1151	1.1e-124	(-)-germacrene D synthase OS=Vitis vinifera GN=VIT_19s0014g04930 PE=1 SV=1	PF03936//PF01397	Terpene synthase family, metal binding domain//Terpene synthase, N-terminal domain	GO:0008152	metabolic process	GO:0016829//GO:0000287//GO:0010333	lyase activity//magnesium ion binding//terpene synthase activity	--	--	--	--
Cluster-32860.116870	7239.38	89.0069	6.3458	0.00023329	0.0075872	1278	544280706	AGW18161.1	1672	3.2e-184	terpene synthase 4-1 [Copaifera langsdorffii]	544280705	KF218244.1	854	0	Copaifera langsdorffii terpene synthase 4-1 (TPS4-1) mRNA, complete cds	K15803	GERD	(-)-germacrene D synthase	http://www.genome.jp/dbget-bin/www_bget?ko:K15803	Q6Q3H3	1122	2.7e-121	(-)-germacrene D synthase OS=Vitis vinifera GN=VIT_19s0014g04930 PE=1 SV=1	PF03936	Terpene synthase family, metal binding domain	--	--	GO:0016829//GO:0010333//GO:0000287	lyase activity//terpene synthase activity//magnesium ion binding	--	--	--	--
Cluster-32860.116869	1959.6	26.2065	6.2245	0.00055482	0.015863	731	544280698	AGW18157.1	558	2.8e-55	terpene synthase 4 [Copaifera officinalis]	544280705	KF218244.1	337	1.46998e-174	Copaifera langsdorffii terpene synthase 4-1 (TPS4-1) mRNA, complete cds	K15803	GERD	(-)-germacrene D synthase	http://www.genome.jp/dbget-bin/www_bget?ko:K15803	Q6Q3H3	291	3.5e-25	(-)-germacrene D synthase OS=Vitis vinifera GN=VIT_19s0014g04930 PE=1 SV=1	PF01397	Terpene synthase, N-terminal domain	GO:0008152	metabolic process	GO:0016829//GO:0010333	lyase activity//terpene synthase activity	--	--	--	--
Cluster-32860.70565	141.373	33.4046	2.0814	0.00061455	0.017339	2215	356515957	XP_003526663.1	1773	1.1e-195	PREDICTED: 2-oxoisovalerate dehydrogenase subunit alpha 2, mitochondrial-like [Glycine max]>gi|214011462|gb|ACJ61481.1| branched-chain alpha keto-acid dehydrogenase E1 alpha subunit-like protein [Glycine max]	571460106	XM_003526615.2	580	0	PREDICTED: Glycine max 2-oxoisovalerate dehydrogenase subunit alpha 2, mitochondrial-like (LOC100796766), mRNA	K00166	BCKDHA, bkdA1	2-oxoisovalerate dehydrogenase E1 component alpha subunit	http://www.genome.jp/dbget-bin/www_bget?ko:K00166	Q9LPL5	1596	5.1e-176	2-oxoisovalerate dehydrogenase subunit alpha 1, mitochondrial OS=Arabidopsis thaliana GN=At1g21400 PE=2 SV=1	PF00676//PF02775//PF13292	Dehydrogenase E1 component//Thiamine pyrophosphate enzyme, C-terminal TPP binding domain//1-deoxy-D-xylulose-5-phosphate synthase	GO:0006694//GO:0008152//GO:0016114	steroid biosynthetic process//metabolic process//terpenoid biosynthetic process	GO:0003824//GO:0016624//GO:0008661//GO:0030976	catalytic activity//oxidoreductase activity, acting on the aldehyde or oxo group of donors, disulfide as acceptor//1-deoxy-D-xylulose-5-phosphate synthase activity//thiamine pyrophosphate binding	--	--	KOG0225	Pyruvate dehydrogenase E1, alpha subunit
Cluster-32860.119910	94.5834	16.6672	2.5046	0.00064507	0.018074	4081	356525960	XP_003531589.1	2067	1.6e-229	PREDICTED: cell division control protein 48 homolog C-like isoform X1 [Glycine max]	571472058	XR_415550.1	698	0	PREDICTED: Glycine max cell division control protein 48 homolog C-like (LOC100809594), transcript variant X2, misc_RNA	K14571	RIX7, NVL	ribosome biogenesis ATPase	http://www.genome.jp/dbget-bin/www_bget?ko:K14571	Q9SS94	1465	1.5e-160	Cell division control protein 48 homolog C OS=Arabidopsis thaliana GN=CDC48C PE=2 SV=2	PF00910//PF00931//PF01695//PF00158//PF06414//PF07726//PF01745//PF10662//PF07931//PF06068//PF01057//PF07728//PF01443//PF02367//PF08303//PF02562//PF05496//PF00005//PF07724//PF01637//PF00004	RNA helicase//NB-ARC domain//IstB-like ATP binding protein//Sigma-54 interaction domain//Zeta toxin//ATPase family associated with various cellular activities (AAA)//Isopentenyl transferase//Ethanolamine utilisation - propanediol utilisation//Chloramphenicol phosphotransferase-like protein//TIP49 C-terminus//Parvovirus non-structural protein NS1//AAA domain (dynein-related subfamily)//Viral (Supe…	GO:0002949//GO:0016114//GO:0019079//GO:0006355//GO:0006310//GO:0006576//GO:0006694//GO:0006281//GO:0006388//GO:0009058	tRNA threonylcarbamoyladenosine modification//terpenoid biosynthetic process//viral genome replication//regulation of transcription, DNA-templated//DNA recombination//cellular biogenic amine metabolic process//steroid biosynthetic process//DNA repair//tRNA splicing, via endonucleolytic cleavage and ligation//biosynthetic process	GO:0016740//GO:0008134//GO:0003678//GO:0043531//GO:0009378//GO:0016887//GO:0016301//GO:0003723//GO:0003724//GO:0003972//GO:0005524//GO:0004161	transferase activity//transcription factor binding//DNA helicase activity//ADP binding//four-way junction helicase activity//ATPase activity//kinase activity//RNA binding//RNA helicase activity//RNA ligase (ATP) activity//ATP binding//dimethylallyltranstransferase activity	GO:0005667//GO:0005657//GO:0009379	transcription factor complex//replication fork//Holliday junction helicase complex	KOG0730	AAA+-type ATPase
Cluster-32860.119506	459.241	55.3762	3.0519	0.00066854	0.018624	2197	731374689	XP_010653388.1	517	4.7e-50	PREDICTED: RNA-binding protein 25 isoform X3 [Vitis vinifera]>gi|731374693|ref|XP_010653394.1| PREDICTED: RNA-binding protein 25 isoform X3 [Vitis vinifera]	828294037	XM_004489796.2	336	1.63944e-173	PREDICTED: Cicer arietinum RNA-binding protein 25 (LOC101503020), transcript variant X5, mRNA	K12822	RBM25, S164	RNA-binding protein 25	http://www.genome.jp/dbget-bin/www_bget?ko:K12822	P49756	167	2.5e-10	RNA-binding protein 25 OS=Homo sapiens GN=RBM25 PE=1 SV=3	PF06330//PF11561//PF00076//PF08689	Trichodiene synthase (TRI5)//Single strand annealing-weakened 1//RNA recognition motif. (a.k.a. RRM, RBD, or RNP domain)//Mediator complex subunit Med5	GO:0016114//GO:0016106//GO:0006357//GO:0000736	terpenoid biosynthetic process//sesquiterpenoid biosynthetic process//regulation of transcription from RNA polymerase II promoter//double-strand break repair via single-strand annealing, removal of nonhomologous ends	GO:0070336//GO:0003676//GO:0001104//GO:0045482	flap-structured DNA binding//nucleic acid binding//RNA polymerase II transcription cofactor activity//trichodiene synthase activity	GO:0016592	mediator complex	KOG2253	U1 snRNP complex, subunit SNU71 and related PWI-motif proteins
Cluster-32860.848	95.2341	8.28928	3.5222	0.00074237	0.02031	1514	470102605	XP_004287742.1	992	2.7e-105	PREDICTED: protein STRICTOSIDINE SYNTHASE-LIKE 5-like [Fragaria vesca subsp. vesca]	--	--	--	--	--	--	--	--	--	Q9SD07	813	2.2e-85	Protein STRICTOSIDINE SYNTHASE-LIKE 4 OS=Arabidopsis thaliana GN=SSL4 PE=1 SV=1	PF01436//PF03088//PF01731	NHL repeat//Strictosidine synthase//Arylesterase	GO:0009058//GO:0016114//GO:0042432	biosynthetic process//terpenoid biosynthetic process//indole biosynthetic process	GO:0016844//GO:0004064//GO:0005515	strictosidine synthase activity//arylesterase activity//protein binding	--	--	KOG1520	Predicted alkaloid synthase/Surface mucin Hemomucin
Cluster-32860.22441	207.289	55.7143	1.8955	0.0007618	0.020749	2539	590590399	XP_007016723.1	3245	0	4-hydroxy-3-methylbut-2-enyl diphosphate synthase isoform 1 [Theobroma cacao]>gi|590590403|ref|XP_007016724.1| 4-hydroxy-3-methylbut-2-enyl diphosphate synthase isoform 1 [Theobroma cacao]>gi|508787086|gb|EOY34342.1| 4-hydroxy-3-methylbut-2-enyl diphosphate synthase isoform 1 [Theobroma cacao]>gi|508787087|gb|EOY34343.1| 4-hydroxy-3-methylbut-2-enyl diphosphate synthase isoform 1 [Theobroma cacao]	571493932	XM_006592636.1	1333	0	PREDICTED: Glycine max 4-hydroxy-3-methylbut-2-en-1-yl diphosphate synthase, chloroplastic-like (LOC100819481), transcript variant X3, mRNA	K03526	gcpE, ispG	(E)-4-hydroxy-3-methylbut-2-enyl-diphosphate synthase	http://www.genome.jp/dbget-bin/www_bget?ko:K03526	F4K0E8	3081	0	4-hydroxy-3-methylbut-2-en-1-yl diphosphate synthase (ferredoxin), chloroplastic OS=Arabidopsis thaliana GN=ISPG PE=1 SV=1	PF04551	GcpE protein	GO:0016114//GO:0055114	terpenoid biosynthetic process//oxidation-reduction process	GO:0046429	4-hydroxy-3-methylbut-2-en-1-yl diphosphate synthase activity	--	--	--	--
Cluster-32860.39303	36.1315	1.97766	4.1914	0.0010364	0.026739	3160	356549681	XP_003543220.1	1185	2.4e-127	PREDICTED: tRNA dimethylallyltransferase 9-like isoform X1 [Glycine max]>gi|734413428|gb|KHN36873.1| tRNA dimethylallyltransferase 9 [Glycine soja]	828292521	XM_004488991.2	378	0	PREDICTED: Cicer arietinum tRNA dimethylallyltransferase 9 (LOC101503126), mRNA	K00791	miaA, TRIT1	tRNA dimethylallyltransferase	http://www.genome.jp/dbget-bin/www_bget?ko:K00791	Q9C5J6	967	6.3e-103	tRNA dimethylallyltransferase 9 OS=Arabidopsis thaliana GN=IPT9 PE=2 SV=1	PF00005//PF04851//PF01637//PF01715//PF00004//PF02562//PF02456//PF06068//PF07728//PF07475//PF02283//PF01745//PF03193//PF01695//PF01583//PF06414//PF00437//PF00519//PF00910//PF02224	ABC transporter//Type III restriction enzyme, res subunit//Archaeal ATPase//IPP transferase//ATPase family associated with various cellular activities (AAA)//PhoH-like protein//Adenovirus IVa2 protein//TIP49 C-terminus//AAA domain (dynein-related subfamily)//HPr Serine kinase C-terminal domain//Cobinamide kinase / cobinamide phosphate guanyltransferase//Isopentenyl transferase//Protein of unknown…	GO:0009058//GO:0006260//GO:0006144//GO:0009236//GO:0019083//GO:0000160//GO:0006810//GO:0008033//GO:0006206//GO:0016310//GO:0006694//GO:0000103//GO:0051188//GO:0016114//GO:0006139//GO:0006109	biosynthetic process//DNA replication//purine nucleobase metabolic process//cobalamin biosynthetic process//viral transcription//phosphorelay signal transduction system//transport//tRNA processing//pyrimidine nucleobase metabolic process//phosphorylation//steroid biosynthetic process//sulfate assimilation//cofactor biosynthetic process//terpenoid biosynthetic process//nucleobase-containing compou…	GO:0004161//GO:0003724//GO:0005525//GO:0016787//GO:0000166//GO:0043752//GO:0000155//GO:0005524//GO:0004127//GO:0003723//GO:0016301//GO:0004672//GO:0016887//GO:0003677//GO:0004003//GO:0003678//GO:0003924//GO:0004020	dimethylallyltranstransferase activity//RNA helicase activity//GTP binding//hydrolase activity//nucleotide binding//adenosylcobinamide kinase activity//phosphorelay sensor kinase activity//ATP binding//cytidylate kinase activity//RNA binding//kinase activity//protein kinase activity//ATPase activity//DNA binding//ATP-dependent DNA helicase activity//DNA helicase activity//GTPase activity//adenyly…	GO:0005657//GO:0009365	replication fork//protein histidine kinase complex	KOG1384	tRNA delta(2)-isopentenylpyrophosphate transferase
Cluster-32860.152892	96.1954	16.8243	2.5154	0.0010606	0.027263	1835	502132311	XP_004501298.1	1621	3.8e-178	PREDICTED: probable 1-deoxy-D-xylulose-5-phosphate synthase, chloroplastic [Cicer arietinum]	292786799	AK338587.1	570	0	Lotus japonicus cDNA, clone: LjFL2-028-DE09, HTC	K01662	dxs	1-deoxy-D-xylulose-5-phosphate synthase	http://www.genome.jp/dbget-bin/www_bget?ko:K01662	Q38854	1190	5e-129	1-deoxy-D-xylulose-5-phosphate synthase, chloroplastic OS=Arabidopsis thaliana GN=DXS PE=1 SV=2	PF13292//PF02780//PF09260	1-deoxy-D-xylulose-5-phosphate synthase//Transketolase, C-terminal domain//Domain of unknown function (DUF1966)	GO:0005985//GO:0016114//GO:0005982//GO:0006694//GO:0016052//GO:0008152	sucrose metabolic process//terpenoid biosynthetic process//starch metabolic process//steroid biosynthetic process//carbohydrate catabolic process//metabolic process	GO:0004556//GO:0003824//GO:0005509//GO:0008661	alpha-amylase activity//catalytic activity//calcium ion binding//1-deoxy-D-xylulose-5-phosphate synthase activity	--	--	--	--
Cluster-32860.131046	300.525	104.477	1.5243	0.0011204	0.028548	2869	225458581	XP_002282636.1	609	1.3e-60	PREDICTED: origin recognition complex subunit 2 [Vitis vinifera]	357437888	XM_003589172.1	209	8.52828e-103	Medicago truncatula Origin recognition complex subunit (MTR_1g019770) mRNA, complete cds	K02604	ORC2	origin recognition complex subunit 2	http://www.genome.jp/dbget-bin/www_bget?ko:K02604	B8APQ0	541	1.4e-53	Origin of replication complex subunit 2 OS=Oryza sativa subsp. indica GN=OsI_10291 PE=3 SV=1	PF06330//PF04084//PF14552	Trichodiene synthase (TRI5)//Origin recognition complex subunit 2//Tautomerase enzyme	GO:0016106//GO:0016114//GO:0006260//GO:0006725	sesquiterpenoid biosynthetic process//terpenoid biosynthetic process//DNA replication//cellular aromatic compound metabolic process	GO:0016853//GO:0045482	isomerase activity//trichodiene synthase activity	GO:0005634//GO:0000808	nucleus//origin recognition complex	KOG2928	Origin recognition complex, subunit 2
Cluster-29756.0	20.0937	0	Inf	0.0011964	0.03007	1761	502152756	XP_004509078.1	413	4.3e-38	PREDICTED: uncharacterized protein LOC101510644 [Cicer arietinum]	828326368	XM_004509021.2	140	1.18217e-64	PREDICTED: Cicer arietinum uncharacterized LOC101510644 (LOC101510644), mRNA	--	--	--	--	--	--	--	--	PF03002//PF03088	Somatostatin/Cortistatin family//Strictosidine synthase	GO:0007165//GO:0009058//GO:0016114//GO:0042432	signal transduction//biosynthetic process//terpenoid biosynthetic process//indole biosynthetic process	GO:0016844//GO:0005179	strictosidine synthase activity//hormone activity	GO:0005576	extracellular region	--	--
Cluster-32860.22445	313.736	110.665	1.5033	0.0020891	0.047007	2525	590590399	XP_007016723.1	3245	0	4-hydroxy-3-methylbut-2-enyl diphosphate synthase isoform 1 [Theobroma cacao]>gi|590590403|ref|XP_007016724.1| 4-hydroxy-3-methylbut-2-enyl diphosphate synthase isoform 1 [Theobroma cacao]>gi|508787086|gb|EOY34342.1| 4-hydroxy-3-methylbut-2-enyl diphosphate synthase isoform 1 [Theobroma cacao]>gi|508787087|gb|EOY34343.1| 4-hydroxy-3-methylbut-2-enyl diphosphate synthase isoform 1 [Theobroma cacao]	571493932	XM_006592636.1	1333	0	PREDICTED: Glycine max 4-hydroxy-3-methylbut-2-en-1-yl diphosphate synthase, chloroplastic-like (LOC100819481), transcript variant X3, mRNA	K03526	gcpE, ispG	(E)-4-hydroxy-3-methylbut-2-enyl-diphosphate synthase	http://www.genome.jp/dbget-bin/www_bget?ko:K03526	F4K0E8	3081	0	4-hydroxy-3-methylbut-2-en-1-yl diphosphate synthase (ferredoxin), chloroplastic OS=Arabidopsis thaliana GN=ISPG PE=1 SV=1	PF04551	GcpE protein	GO:0016114//GO:0055114	terpenoid biosynthetic process//oxidation-reduction process	GO:0046429	4-hydroxy-3-methylbut-2-en-1-yl diphosphate synthase activity	--	--	--	--
Cluster-32860.22436	46.6016	0.376298	6.9524	0.0021968	0.048903	2972	590590399	XP_007016723.1	3245	0	4-hydroxy-3-methylbut-2-enyl diphosphate synthase isoform 1 [Theobroma cacao]>gi|590590403|ref|XP_007016724.1| 4-hydroxy-3-methylbut-2-enyl diphosphate synthase isoform 1 [Theobroma cacao]>gi|508787086|gb|EOY34342.1| 4-hydroxy-3-methylbut-2-enyl diphosphate synthase isoform 1 [Theobroma cacao]>gi|508787087|gb|EOY34343.1| 4-hydroxy-3-methylbut-2-enyl diphosphate synthase isoform 1 [Theobroma cacao]	571493932	XM_006592636.1	1336	0	PREDICTED: Glycine max 4-hydroxy-3-methylbut-2-en-1-yl diphosphate synthase, chloroplastic-like (LOC100819481), transcript variant X3, mRNA	K03526	gcpE, ispG	(E)-4-hydroxy-3-methylbut-2-enyl-diphosphate synthase	http://www.genome.jp/dbget-bin/www_bget?ko:K03526	F4K0E8	3081	0	4-hydroxy-3-methylbut-2-en-1-yl diphosphate synthase (ferredoxin), chloroplastic OS=Arabidopsis thaliana GN=ISPG PE=1 SV=1	PF04551	GcpE protein	GO:0016114//GO:0055114	terpenoid biosynthetic process//oxidation-reduction process	GO:0046429	4-hydroxy-3-methylbut-2-en-1-yl diphosphate synthase activity	--	--	--	--

## Sheet: H12 vs L6
gene_id	H10_readcount	L4_readcount	log2FoldChange	pval	padj	Gene Length	NR GI	NR ID	NR Score	NR Evalue	NR Description	NT GI	NT ID	NT Score	NT Evalue	NT Description	KO ID	KO Name	KO Description	Http Link	Swissprot ID	Swissprot Score	Swissprot Evalue	Swissprot Description	PFAM ID	PFAM description	Gene Ontology Biological Pathway	BP Description	Gene Ontology Molecular Function	MF Description	Gene Ontology Cellular Component	CC Description	KOG ID	KOG Description
Cluster-32860.77872	0.589113	414.829	-9.4598	1.045e-28	9.4215e-26	1252	460412657	XP_004251714.1	1715	3.3e-189	PREDICTED: pyruvate dehydrogenase E1 component subunit alpha-3, chloroplastic-like [Solanum lycopersicum]	571447343	XM_003520835.2	669	0	PREDICTED: Glycine max pyruvate dehydrogenase E1 component subunit alpha-3, chloroplastic-like (LOC100778279), mRNA	K00161	PDHA, pdhA	pyruvate dehydrogenase E1 component alpha subunit	http://www.genome.jp/dbget-bin/www_bget?ko:K00161	O24457	1643	1e-181	Pyruvate dehydrogenase E1 component subunit alpha-3, chloroplastic OS=Arabidopsis thaliana GN=PDH-E1 ALPHA PE=2 SV=1	PF12162//PF13292//PF00676//PF02775	STAT1 TAZ2 binding domain//1-deoxy-D-xylulose-5-phosphate synthase//Dehydrogenase E1 component//Thiamine pyrophosphate enzyme, C-terminal TPP binding domain	GO:0008152//GO:0006694//GO:0016114	metabolic process//steroid biosynthetic process//terpenoid biosynthetic process	GO:0016624//GO:0008661//GO:0003700//GO:0003824//GO:0030976	oxidoreductase activity, acting on the aldehyde or oxo group of donors, disulfide as acceptor//1-deoxy-D-xylulose-5-phosphate synthase activity//transcription factor activity, sequence-specific DNA binding//catalytic activity//thiamine pyrophosphate binding	GO:0005667	transcription factor complex	KOG0225	Pyruvate dehydrogenase E1, alpha subunit
Cluster-32860.119508	14.253	552.215	-5.2759	5.1259e-19	1.6698e-16	2198	502092995	XP_004489850.1	858	1.4e-89	PREDICTED: RNA-binding protein 25 isoform X2 [Cicer arietinum]	828294037	XM_004489796.2	335	5.89921e-173	PREDICTED: Cicer arietinum RNA-binding protein 25 (LOC101503020), transcript variant X5, mRNA	K12822	RBM25, S164	RNA-binding protein 25	http://www.genome.jp/dbget-bin/www_bget?ko:K12822	P49756	167	2.5e-10	RNA-binding protein 25 OS=Homo sapiens GN=RBM25 PE=1 SV=3	PF00076//PF06330	RNA recognition motif. (a.k.a. RRM, RBD, or RNP domain)//Trichodiene synthase (TRI5)	GO:0016106//GO:0016114	sesquiterpenoid biosynthetic process//terpenoid biosynthetic process	GO:0045482//GO:0003676	trichodiene synthase activity//nucleic acid binding	--	--	KOG2253	U1 snRNP complex, subunit SNU71 and related PWI-motif proteins
Cluster-32860.70817	0	590.495	#NAME?	3.872e-10	4.4393e-08	2750	544280700	AGW18158.1	2321	3.8e-259	terpene synthase 5 [Copaifera officinalis]	544280699	KF218241.1	1635	0	Copaifera officinalis terpene synthase 5 (TPS5) mRNA, complete cds	K04120	E5.5.1.13	ent-copalyl diphosphate synthase	http://www.genome.jp/dbget-bin/www_bget?ko:K04120	E2IHE0	1564	3.2e-172	Copal-8-ol diphosphate hydratase, chloroplastic OS=Cistus creticus subsp. creticus GN=CLS PE=1 SV=1	PF03936//PF02022//PF00432//PF01397	Terpene synthase family, metal binding domain//Integrase Zinc binding domain//Prenyltransferase and squalene oxidase repeat//Terpene synthase, N-terminal domain	GO:0008152	metabolic process	GO:0008270//GO:0016829//GO:0010333//GO:0000287//GO:0003824	zinc ion binding//lyase activity//terpene synthase activity//magnesium ion binding//catalytic activity	--	--	--	--
Cluster-32860.62292	0	51.7897	#NAME?	1.4741e-06	9.3106e-05	3346	657399148	KEH38634.1	885	1.5e-92	tRNA dimethylallyltransferase [Medicago truncatula]	571501014	XM_006594673.1	265	7.38269e-134	PREDICTED: Glycine max tRNA dimethylallyltransferase 9-like (LOC100808814), transcript variant X2, mRNA	K00791	miaA, TRIT1	tRNA dimethylallyltransferase	http://www.genome.jp/dbget-bin/www_bget?ko:K00791	Q9C5J6	759	8.7e-79	tRNA dimethylallyltransferase 9 OS=Arabidopsis thaliana GN=IPT9 PE=2 SV=1	PF07475//PF07728//PF02456//PF06068//PF02562//PF00004//PF01715//PF01637//PF00005//PF04851//PF02224//PF00910//PF00437//PF00519//PF06414//PF01583//PF01695//PF03193//PF01745//PF02283	HPr Serine kinase C-terminal domain//AAA domain (dynein-related subfamily)//Adenovirus IVa2 protein//TIP49 C-terminus//PhoH-like protein//ATPase family associated with various cellular activities (AAA)//IPP transferase//Archaeal ATPase//ABC transporter//Type III restriction enzyme, res subunit//Cytidylate kinase//RNA helicase//Type II/IV secretion system protein//Papillomavirus helicase//Zeta tox…	GO:0009058//GO:0006260//GO:0006144//GO:0009236//GO:0019083//GO:0000160//GO:0006810//GO:0008033//GO:0006206//GO:0016310//GO:0006694//GO:0000103//GO:0051188//GO:0016114//GO:0006139//GO:0006109	biosynthetic process//DNA replication//purine nucleobase metabolic process//cobalamin biosynthetic process//viral transcription//phosphorelay signal transduction system//transport//tRNA processing//pyrimidine nucleobase metabolic process//phosphorylation//steroid biosynthetic process//sulfate assimilation//cofactor biosynthetic process//terpenoid biosynthetic process//nucleobase-containing compou…	GO:0004161//GO:0003724//GO:0005525//GO:0016787//GO:0000166//GO:0043752//GO:0000155//GO:0004127//GO:0005524//GO:0003723//GO:0016301//GO:0004672//GO:0016887//GO:0003677//GO:0004003//GO:0003678//GO:0003924//GO:0004020	dimethylallyltranstransferase activity//RNA helicase activity//GTP binding//hydrolase activity//nucleotide binding//adenosylcobinamide kinase activity//phosphorelay sensor kinase activity//cytidylate kinase activity//ATP binding//RNA binding//kinase activity//protein kinase activity//ATPase activity//DNA binding//ATP-dependent DNA helicase activity//DNA helicase activity//GTPase activity//adenyly…	GO:0005657//GO:0009365	replication fork//protein histidine kinase complex	KOG1384	tRNA delta(2)-isopentenylpyrophosphate transferase
Cluster-32860.137723	5.06463	83.4416	-4.0422	6.5825e-06	0.00036258	2779	571458021	XP_006580999.1	1006	1.2e-106	PREDICTED: uncharacterized protein LOC100788677 isoform X1 [Glycine max]>gi|734381743|gb|KHN23330.1| ATPase family AAA domain-containing protein 1-A [Glycine soja]	571458020	XM_006580936.1	388	0	PREDICTED: Glycine max ATPase family AAA domain-containing protein 1-A-like (LOC100788677), transcript variant X1, mRNA	--	--	--	--	Q7ZZ25	437	1.6e-41	ATPase family AAA domain-containing protein 1-A OS=Danio rerio GN=atad1a PE=2 SV=2	PF14532//PF07728//PF06068//PF07931//PF01057//PF00004//PF01637//PF00005//PF05496//PF02562//PF02367//PF07726//PF05946//PF01695//PF00158//PF00931//PF00493//PF00910//PF01745	Sigma-54 interaction domain//AAA domain (dynein-related subfamily)//TIP49 C-terminus//Chloramphenicol phosphotransferase-like protein//Parvovirus non-structural protein NS1//ATPase family associated with various cellular activities (AAA)//Archaeal ATPase//ABC transporter//Holliday junction DNA helicase ruvB N-terminus//PhoH-like protein//Threonylcarbamoyl adenosine biosynthesis protein TsaE//ATPa…	GO:0016114//GO:0019079//GO:0006310//GO:0006355//GO:0002949//GO:0009405//GO:0006281//GO:0006260//GO:0009058//GO:0006694	terpenoid biosynthetic process//viral genome replication//DNA recombination//regulation of transcription, DNA-templated//tRNA threonylcarbamoyladenosine modification//pathogenesis//DNA repair//DNA replication//biosynthetic process//steroid biosynthetic process	GO:0003677//GO:0003678//GO:0043531//GO:0016887//GO:0009378//GO:0016740//GO:0008134//GO:0005524//GO:0004161//GO:0003724//GO:0003723	DNA binding//DNA helicase activity//ADP binding//ATPase activity//four-way junction helicase activity//transferase activity//transcription factor binding//ATP binding//dimethylallyltranstransferase activity//RNA helicase activity//RNA binding	GO:0009289//GO:0005667//GO:0043230//GO:0009379//GO:0005657	pilus//transcription factor complex//extracellular organelle//Holliday junction helicase complex//replication fork	--	--
Cluster-32860.106368	0	32.4809	#NAME?	1.4713e-05	0.00074957	6298	356574890	XP_003555576.1	3377	0	PREDICTED: uncharacterized protein LOC100817872 [Glycine max]	571569883	XM_003555528.2	1094	0	PREDICTED: Glycine max uncharacterized LOC100817872 (LOC100817872), mRNA	--	--	--	--	Q5SI82	415	1.3e-38	ATP-dependent zinc metalloprotease FtsH OS=Thermus thermophilus (strain HB8 / ATCC 27634 / DSM 579) GN=ftsH PE=1 SV=1	PF06068//PF06009//PF00158//PF01695//PF14532//PF01745//PF01434//PF02562//PF00005//PF00489//PF00004	TIP49 C-terminus//Laminin Domain II//Sigma-54 interaction domain//IstB-like ATP binding protein//Sigma-54 interaction domain//Isopentenyl transferase//Peptidase family M41//PhoH-like protein//ABC transporter//Interleukin-6/G-CSF/MGF family//ATPase family associated with various cellular activities (AAA)	GO:0006955//GO:0006694//GO:0009058//GO:0008283//GO:0007155//GO:0006508//GO:0040007//GO:0006355//GO:0007165//GO:0016114	immune response//steroid biosynthetic process//biosynthetic process//cell proliferation//cell adhesion//proteolysis//growth//regulation of transcription, DNA-templated//signal transduction//terpenoid biosynthetic process	GO:0004222//GO:0004161//GO:0005138//GO:0005524//GO:0008134//GO:0016887//GO:0003678	metalloendopeptidase activity//dimethylallyltranstransferase activity//interleukin-6 receptor binding//ATP binding//transcription factor binding//ATPase activity//DNA helicase activity	GO:0005657//GO:0005576//GO:0005896//GO:0005667	replication fork//extracellular region//interleukin-6 receptor complex//transcription factor complex	--	--
Cluster-32860.116223	0	90.3377	#NAME?	2.0401e-05	0.001008	1615	657376590	AES77532.2	242	2.7e-18	copalyldiphosphate synthase [Medicago truncatula]	--	--	--	--	--	K04120	E5.5.1.13	ent-copalyl diphosphate synthase	http://www.genome.jp/dbget-bin/www_bget?ko:K04120	O04408	223	6e-17	Ent-copalyl diphosphate synthase, chloroplastic OS=Pisum sativum PE=2 SV=1	PF03936	Terpene synthase family, metal binding domain	--	--	GO:0010333//GO:0000287//GO:0016829	terpene synthase activity//magnesium ion binding//lyase activity	--	--	--	--
Cluster-32860.62291	37.1901	185.503	-2.3184	0.00014926	0.0058927	3306	657399148	KEH38634.1	885	1.5e-92	tRNA dimethylallyltransferase [Medicago truncatula]	571501014	XM_006594673.1	265	7.29347e-134	PREDICTED: Glycine max tRNA dimethylallyltransferase 9-like (LOC100808814), transcript variant X2, mRNA	K00791	miaA, TRIT1	tRNA dimethylallyltransferase	http://www.genome.jp/dbget-bin/www_bget?ko:K00791	Q9C5J6	759	8.6e-79	tRNA dimethylallyltransferase 9 OS=Arabidopsis thaliana GN=IPT9 PE=2 SV=1	PF06068//PF02456//PF07475//PF07728//PF00005//PF04851//PF01715//PF01637//PF00004//PF02562//PF01695//PF03193//PF06414//PF01583//PF00519//PF00437//PF00910//PF02224//PF01745//PF02283	TIP49 C-terminus//Adenovirus IVa2 protein//HPr Serine kinase C-terminal domain//AAA domain (dynein-related subfamily)//ABC transporter//Type III restriction enzyme, res subunit//IPP transferase//Archaeal ATPase//ATPase family associated with various cellular activities (AAA)//PhoH-like protein//IstB-like ATP binding protein//Protein of unknown function, DUF258//Zeta toxin//Adenylylsulphate kinase…	GO:0006139//GO:0006109//GO:0016114//GO:0051188//GO:0006694//GO:0000103//GO:0016310//GO:0006206//GO:0008033//GO:0006810//GO:0000160//GO:0019083//GO:0009236//GO:0006144//GO:0009058//GO:0006260	nucleobase-containing compound metabolic process//regulation of carbohydrate metabolic process//terpenoid biosynthetic process//cofactor biosynthetic process//steroid biosynthetic process//sulfate assimilation//phosphorylation//pyrimidine nucleobase metabolic process//tRNA processing//transport//phosphorelay signal transduction system//viral transcription//cobalamin biosynthetic process//purine n…	GO:0004020//GO:0003924//GO:0003678//GO:0003677//GO:0004003//GO:0016887//GO:0004672//GO:0016301//GO:0003723//GO:0005524//GO:0004127//GO:0000155//GO:0000166//GO:0043752//GO:0016787//GO:0005525//GO:0003724//GO:0004161	adenylylsulfate kinase activity//GTPase activity//DNA helicase activity//DNA binding//ATP-dependent DNA helicase activity//ATPase activity//protein kinase activity//kinase activity//RNA binding//ATP binding//cytidylate kinase activity//phosphorelay sensor kinase activity//nucleotide binding//adenosylcobinamide kinase activity//hydrolase activity//GTP binding//RNA helicase activity//dimethylallylt…	GO:0009365//GO:0005657	protein histidine kinase complex//replication fork	KOG1384	tRNA delta(2)-isopentenylpyrophosphate transferase
Cluster-32860.197482	0	24.6996	#NAME?	0.00017577	0.006821	1291	590689934	XP_007043367.1	453	7.3e-43	3R-linalool synthase [Theobroma cacao]>gi|508707302|gb|EOX99198.1| 3R-linalool synthase [Theobroma cacao]	--	--	--	--	--	--	--	--	--	B9RPM3	426	1.4e-40	Probable terpene synthase 9 OS=Ricinus communis GN=TPS9 PE=3 SV=1	PF03936//PF01146//PF01502	Terpene synthase family, metal binding domain//Caveolin//Phosphoribosyl-AMP cyclohydrolase	GO:0006547//GO:0000105//GO:0070836	histidine metabolic process//histidine biosynthetic process//caveola assembly	GO:0010333//GO:0000287//GO:0004635//GO:0016829	terpene synthase activity//magnesium ion binding//phosphoribosyl-AMP cyclohydrolase activity//lyase activity	--	--	--	--
Cluster-32860.122828	20.4211	175.54	-3.1037	0.0002733	0.01001	2003	297840565	XP_002888164.1	1394	8.7e-152	AT-E1 alpha [Arabidopsis lyrata subsp. lyrata]>gi|297334005|gb|EFH64423.1| AT-E1 alpha [Arabidopsis lyrata subsp. lyrata]	571473632	XM_003531990.2	329	1.16183e-169	PREDICTED: Glycine max pyruvate dehydrogenase E1 component subunit alpha, mitochondrial-like (LOC100781250), mRNA	K00161	PDHA, pdhA	pyruvate dehydrogenase E1 component alpha subunit	http://www.genome.jp/dbget-bin/www_bget?ko:K00161	Q654V6	1345	5.8e-147	Pyruvate dehydrogenase E1 component subunit alpha-2, mitochondrial OS=Oryza sativa subsp. japonica GN=Os06g0246500 PE=2 SV=1	PF13292//PF02775//PF00676	1-deoxy-D-xylulose-5-phosphate synthase//Thiamine pyrophosphate enzyme, C-terminal TPP binding domain//Dehydrogenase E1 component	GO:0006694//GO:0008152//GO:0016114	steroid biosynthetic process//metabolic process//terpenoid biosynthetic process	GO:0003824//GO:0016624//GO:0030976//GO:0008661	catalytic activity//oxidoreductase activity, acting on the aldehyde or oxo group of donors, disulfide as acceptor//thiamine pyrophosphate binding//1-deoxy-D-xylulose-5-phosphate synthase activity	--	--	KOG0225	Pyruvate dehydrogenase E1, alpha subunit
Cluster-32860.185511	0	84.9565	#NAME?	0.00029581	0.010716	1713	593798794	XP_007162435.1	415	2.5e-38	hypothetical protein PHAVU_001G151900g [Phaseolus vulgaris]>gi|561035899|gb|ESW34429.1| hypothetical protein PHAVU_001G151900g [Phaseolus vulgaris]	--	--	--	--	--	K04120	E5.5.1.13	ent-copalyl diphosphate synthase	http://www.genome.jp/dbget-bin/www_bget?ko:K04120	Q38802	348	2e-31	Ent-copalyl diphosphate synthase, chloroplastic OS=Arabidopsis thaliana GN=GA1 PE=1 SV=1	PF10405//PF01397	Rad4 beta-hairpin domain 3//Terpene synthase, N-terminal domain	GO:0008152	metabolic process	GO:0010333//GO:0016829//GO:0003677	terpene synthase activity//lyase activity//DNA binding	--	--	--	--
Cluster-32860.70816	0	24.9424	#NAME?	0.00031741	0.011374	2641	544280700	AGW18158.1	2321	3.7e-259	terpene synthase 5 [Copaifera officinalis]	544280699	KF218241.1	1236	0	Copaifera officinalis terpene synthase 5 (TPS5) mRNA, complete cds	K04120	E5.5.1.13	ent-copalyl diphosphate synthase	http://www.genome.jp/dbget-bin/www_bget?ko:K04120	E2IHE0	1564	3.1e-172	Copal-8-ol diphosphate hydratase, chloroplastic OS=Cistus creticus subsp. creticus GN=CLS PE=1 SV=1	PF01397//PF00432//PF03936	Terpene synthase, N-terminal domain//Prenyltransferase and squalene oxidase repeat//Terpene synthase family, metal binding domain	GO:0008152	metabolic process	GO:0016829//GO:0003824//GO:0010333//GO:0000287	lyase activity//catalytic activity//terpene synthase activity//magnesium ion binding	--	--	--	--
Cluster-32860.131045	60.7143	233.405	-1.9427	0.00058181	0.019109	2505	225458581	XP_002282636.1	998	9e-106	PREDICTED: origin recognition complex subunit 2 [Vitis vinifera]	357437888	XM_003589172.1	287	3.24704e-146	Medicago truncatula Origin recognition complex subunit (MTR_1g019770) mRNA, complete cds	K02604	ORC2	origin recognition complex subunit 2	http://www.genome.jp/dbget-bin/www_bget?ko:K02604	Q38899	816	1.6e-85	Origin of replication complex subunit 2 OS=Arabidopsis thaliana GN=ORC2 PE=1 SV=1	PF14552//PF04084//PF06330	Tautomerase enzyme//Origin recognition complex subunit 2//Trichodiene synthase (TRI5)	GO:0006260//GO:0016106//GO:0016114//GO:0006725	DNA replication//sesquiterpenoid biosynthetic process//terpenoid biosynthetic process//cellular aromatic compound metabolic process	GO:0016853//GO:0045482	isomerase activity//trichodiene synthase activity	GO:0000808//GO:0005634	origin recognition complex//nucleus	KOG2928	Origin recognition complex, subunit 2
Cluster-27930.1	2.91193	45.214	-3.9567	0.00064952	0.020904	2286	743862198	XP_011031328.1	2115	2.5e-235	PREDICTED: squalene epoxidase 3-like [Populus euphratica]	571544993	XM_003553123.2	625	0	PREDICTED: Glycine max squalene monooxygenase-like (LOC100810547), transcript variant X1, mRNA	K00511	SQLE, ERG1	squalene monooxygenase	http://www.genome.jp/dbget-bin/www_bget?ko:K00511	O48651	1974	7.7e-220	Squalene monooxygenase OS=Panax ginseng PE=2 SV=1	PF08491//PF02558//PF00070//PF01266//PF01134//PF01494//PF05834//PF01210//PF12831//PF07992	Squalene epoxidase//Ketopantoate reductase PanE/ApbA//Pyridine nucleotide-disulphide oxidoreductase//FAD dependent oxidoreductase//Glucose inhibited division protein A//FAD binding domain//Lycopene cyclase protein//NAD-dependent glycerol-3-phosphate dehydrogenase N-terminus//FAD dependent oxidoreductase//Pyridine nucleotide-disulphide oxidoreductase	GO:0016117//GO:0016114//GO:0055114//GO:0008033//GO:0015940//GO:0046168//GO:0006694	carotenoid biosynthetic process//terpenoid biosynthetic process//oxidation-reduction process//tRNA processing//pantothenate biosynthetic process//glycerol-3-phosphate catabolic process//steroid biosynthetic process	GO:0051287//GO:0016705//GO:0004506//GO:0016491//GO:0016616//GO:0008677//GO:0071949//GO:0050660	NAD binding//oxidoreductase activity, acting on paired donors, with incorporation or reduction of molecular oxygen//squalene monooxygenase activity//oxidoreductase activity//oxidoreductase activity, acting on the CH-OH group of donors, NAD or NADP as acceptor//2-dehydropantoate 2-reductase activity//FAD binding//flavin adenine dinucleotide binding	GO:0016021	integral component of membrane	KOG1298	Squalene monooxygenase
Cluster-32860.116812	0	32.5502	#NAME?	0.0008547	0.026327	2668	511241456	AGN70883.1	572	2.4e-56	ent-copalyl diphosphate synthase [Euphorbia peplus]	823188643	XM_012635119.1	63	1.14856e-21	PREDICTED: Gossypium raimondii ent-copalyl diphosphate synthase, chloroplastic-like (LOC105803113), mRNA	K04120	E5.5.1.13	ent-copalyl diphosphate synthase	http://www.genome.jp/dbget-bin/www_bget?ko:K04120	O04408	492	6.3e-48	Ent-copalyl diphosphate synthase, chloroplastic OS=Pisum sativum PE=2 SV=1	PF02312//PF00432//PF01397	Core binding factor beta subunit//Prenyltransferase and squalene oxidase repeat//Terpene synthase, N-terminal domain	GO:0008152	metabolic process	GO:0016829//GO:0010333//GO:0003824//GO:0003713	lyase activity//terpene synthase activity//catalytic activity//transcription coactivator activity	GO:0005634//GO:0005667	nucleus//transcription factor complex	--	--
Cluster-32860.119509	329.795	6.50257	5.6644	5.7635e-13	9.5581e-11	2190	502092995	XP_004489850.1	841	1.3e-87	PREDICTED: RNA-binding protein 25 isoform X2 [Cicer arietinum]	828294037	XM_004489796.2	323	2.7539e-166	PREDICTED: Cicer arietinum RNA-binding protein 25 (LOC101503020), transcript variant X5, mRNA	K12822	RBM25, S164	RNA-binding protein 25	http://www.genome.jp/dbget-bin/www_bget?ko:K12822	P49756	167	2.5e-10	RNA-binding protein 25 OS=Homo sapiens GN=RBM25 PE=1 SV=3	PF06330//PF00076	Trichodiene synthase (TRI5)//RNA recognition motif. (a.k.a. RRM, RBD, or RNP domain)	GO:0016106//GO:0016114	sesquiterpenoid biosynthetic process//terpenoid biosynthetic process	GO:0003676//GO:0045482	nucleic acid binding//trichodiene synthase activity	--	--	KOG2253	U1 snRNP complex, subunit SNU71 and related PWI-motif proteins
Cluster-32860.22442	37.4339	0	Inf	9.5564e-06	0.00050656	2642	593699490	XP_007150210.1	1683	3.5e-185	hypothetical protein PHAVU_005G135800g [Phaseolus vulgaris]>gi|561023474|gb|ESW22204.1| hypothetical protein PHAVU_005G135800g [Phaseolus vulgaris]	571493932	XM_006592636.1	698	0	PREDICTED: Glycine max 4-hydroxy-3-methylbut-2-en-1-yl diphosphate synthase, chloroplastic-like (LOC100819481), transcript variant X3, mRNA	K03526	gcpE, ispG	(E)-4-hydroxy-3-methylbut-2-enyl-diphosphate synthase	http://www.genome.jp/dbget-bin/www_bget?ko:K03526	F4K0E8	1579	5.7e-174	4-hydroxy-3-methylbut-2-en-1-yl diphosphate synthase (ferredoxin), chloroplastic OS=Arabidopsis thaliana GN=ISPG PE=1 SV=1	PF04551	GcpE protein	GO:0055114//GO:0016114	oxidation-reduction process//terpenoid biosynthetic process	GO:0046429	4-hydroxy-3-methylbut-2-en-1-yl diphosphate synthase activity	--	--	--	--
Cluster-32860.218426	54.7215	4.50944	3.6011	0.00041895	0.014392	1118	147828502	CAN77581.1	859	5.3e-90	hypothetical protein VITISV_015347 [Vitis vinifera]	828304067	XM_012714511.1	290	3.06383e-148	PREDICTED: Cicer arietinum DEAD-box ATP-dependent RNA helicase 3, chloroplastic (LOC101508026), transcript variant X2, mRNA	K16911	DDX21	ATP-dependent RNA helicase DDX21	http://www.genome.jp/dbget-bin/www_bget?ko:K16911	Q0DM51	814	1.2e-85	DEAD-box ATP-dependent RNA helicase 3, chloroplastic OS=Oryza sativa subsp. japonica GN=Os03g0827700 PE=2 SV=2	PF00270//PF03808//PF02542//PF00176//PF04851	DEAD/DEAH box helicase//Glycosyl transferase WecB/TagA/CpsF family//YgbB family//SNF2 family N-terminal domain//Type III restriction enzyme, res subunit	GO:0009058//GO:0016114	biosynthetic process//terpenoid biosynthetic process	GO:0003676//GO:0016787//GO:0008685//GO:0005524//GO:0003677	nucleic acid binding//hydrolase activity//2-C-methyl-D-erythritol 2,4-cyclodiphosphate synthase activity//ATP binding//DNA binding	--	--	--	--

## Sheet: H10 vs L6
gene_id	H10_readcount	L4_readcount	log2FoldChange	pval	padj	Gene Length	NR GI	NR ID	NR Score	NR Evalue	NR Description	NT GI	NT ID	NT Score	NT Evalue	NT Description	KO ID	KO Name	KO Description	Http Link	Swissprot ID	Swissprot Score	Swissprot Evalue	Swissprot Description	PFAM ID	PFAM description	Gene Ontology Biological Pathway	BP Description	Gene Ontology Molecular Function	MF Description	Gene Ontology Cellular Component	CC Description	KOG ID	KOG Description
Cluster-32860.31211	170.752	1464.52	-3.1005	1.4454e-19	6.7378e-17	1733	743930852	XP_011009688.1	1021	1.3e-108	PREDICTED: adenylate isopentenyltransferase 5, chloroplastic-like [Populus euphratica]>gi|743930854|ref|XP_011009689.1| PREDICTED: adenylate isopentenyltransferase 5, chloroplastic-like [Populus euphratica]	--	--	--	--	--	K10760	IPT	adenylate isopentenyltransferase (cytokinin synthase)	http://www.genome.jp/dbget-bin/www_bget?ko:K10760	Q94ID2	881	3.2e-93	Adenylate isopentenyltransferase 5, chloroplastic OS=Arabidopsis thaliana GN=IPT5 PE=1 SV=2	PF07475//PF01695//PF03193//PF01745//PF02562//PF01715//PF04851//PF00005	HPr Serine kinase C-terminal domain//IstB-like ATP binding protein//Protein of unknown function, DUF258//Isopentenyl transferase//PhoH-like protein//IPP transferase//Type III restriction enzyme, res subunit//ABC transporter	GO:0006694//GO:0016310//GO:0009058//GO:0008033//GO:0006109//GO:0016114//GO:0000160	steroid biosynthetic process//phosphorylation//biosynthetic process//tRNA processing//regulation of carbohydrate metabolic process//terpenoid biosynthetic process//phosphorelay signal transduction system	GO:0004672//GO:0005525//GO:0004161//GO:0000155//GO:0005524//GO:0003924//GO:0016787//GO:0016887//GO:0003677	protein kinase activity//GTP binding//dimethylallyltranstransferase activity//phosphorelay sensor kinase activity//ATP binding//GTPase activity//hydrolase activity//ATPase activity//DNA binding	GO:0009365	protein histidine kinase complex	--	--
Cluster-32860.70817	0	560.111	#NAME?	5.3148e-10	9.2377e-08	2750	544280700	AGW18158.1	2321	3.8e-259	terpene synthase 5 [Copaifera officinalis]	544280699	KF218241.1	1635	0	Copaifera officinalis terpene synthase 5 (TPS5) mRNA, complete cds	K04120	E5.5.1.13	ent-copalyl diphosphate synthase	http://www.genome.jp/dbget-bin/www_bget?ko:K04120	E2IHE0	1564	3.2e-172	Copal-8-ol diphosphate hydratase, chloroplastic OS=Cistus creticus subsp. creticus GN=CLS PE=1 SV=1	PF03936//PF02022//PF00432//PF01397	Terpene synthase family, metal binding domain//Integrase Zinc binding domain//Prenyltransferase and squalene oxidase repeat//Terpene synthase, N-terminal domain	GO:0008152	metabolic process	GO:0008270//GO:0016829//GO:0010333//GO:0000287//GO:0003824	zinc ion binding//lyase activity//terpene synthase activity//magnesium ion binding//catalytic activity	--	--	--	--
Cluster-32860.116441	349.828	1091.66	-1.6418	4.333e-07	4.6962e-05	1528	356571961	XP_003554139.1	1295	2e-140	PREDICTED: strictosidine synthase 1-like [Glycine max]>gi|734358563|gb|KHN14916.1| Strictosidine synthase 1 [Glycine soja]	292782872	AK338238.1	319	3.19263e-164	Lotus japonicus cDNA, clone: LjFL2-015-BC09, HTC	--	--	--	--	Q4V3D9	1152	1.1e-124	Protein STRICTOSIDINE SYNTHASE-LIKE 10 OS=Arabidopsis thaliana GN=SSL10 PE=2 SV=1	PF01436//PF03088//PF01731	NHL repeat//Strictosidine synthase//Arylesterase	GO:0009058//GO:0016114//GO:0042432	biosynthetic process//terpenoid biosynthetic process//indole biosynthetic process	GO:0016844//GO:0004064//GO:0005515	strictosidine synthase activity//arylesterase activity//protein binding	--	--	--	--
Cluster-32860.116223	0	85.7008	#NAME?	2.5484e-05	0.0018617	1615	657376590	AES77532.2	242	2.7e-18	copalyldiphosphate synthase [Medicago truncatula]	--	--	--	--	--	K04120	E5.5.1.13	ent-copalyl diphosphate synthase	http://www.genome.jp/dbget-bin/www_bget?ko:K04120	O04408	223	6e-17	Ent-copalyl diphosphate synthase, chloroplastic OS=Pisum sativum PE=2 SV=1	PF03936	Terpene synthase family, metal binding domain	--	--	GO:0010333//GO:0000287//GO:0016829	terpene synthase activity//magnesium ion binding//lyase activity	--	--	--	--
Cluster-32860.137723	8.43643	79.2163	-3.2311	4.2272e-05	0.002929	2779	571458021	XP_006580999.1	1006	1.2e-106	PREDICTED: uncharacterized protein LOC100788677 isoform X1 [Glycine max]>gi|734381743|gb|KHN23330.1| ATPase family AAA domain-containing protein 1-A [Glycine soja]	571458020	XM_006580936.1	388	0	PREDICTED: Glycine max ATPase family AAA domain-containing protein 1-A-like (LOC100788677), transcript variant X1, mRNA	--	--	--	--	Q7ZZ25	437	1.6e-41	ATPase family AAA domain-containing protein 1-A OS=Danio rerio GN=atad1a PE=2 SV=2	PF14532//PF07728//PF06068//PF07931//PF01057//PF00004//PF01637//PF00005//PF05496//PF02562//PF02367//PF07726//PF05946//PF01695//PF00158//PF00931//PF00493//PF00910//PF01745	Sigma-54 interaction domain//AAA domain (dynein-related subfamily)//TIP49 C-terminus//Chloramphenicol phosphotransferase-like protein//Parvovirus non-structural protein NS1//ATPase family associated with various cellular activities (AAA)//Archaeal ATPase//ABC transporter//Holliday junction DNA helicase ruvB N-terminus//PhoH-like protein//Threonylcarbamoyl adenosine biosynthesis protein TsaE//ATPa…	GO:0016114//GO:0019079//GO:0006310//GO:0006355//GO:0002949//GO:0009405//GO:0006281//GO:0006260//GO:0009058//GO:0006694	terpenoid biosynthetic process//viral genome replication//DNA recombination//regulation of transcription, DNA-templated//tRNA threonylcarbamoyladenosine modification//pathogenesis//DNA repair//DNA replication//biosynthetic process//steroid biosynthetic process	GO:0003677//GO:0003678//GO:0043531//GO:0016887//GO:0009378//GO:0016740//GO:0008134//GO:0005524//GO:0004161//GO:0003724//GO:0003723	DNA binding//DNA helicase activity//ADP binding//ATPase activity//four-way junction helicase activity//transferase activity//transcription factor binding//ATP binding//dimethylallyltranstransferase activity//RNA helicase activity//RNA binding	GO:0009289//GO:0005667//GO:0043230//GO:0009379//GO:0005657	pilus//transcription factor complex//extracellular organelle//Holliday junction helicase complex//replication fork	--	--
Cluster-32860.31212	30.2075	150.048	-2.3124	6.4543e-05	0.0042188	2031	743930852	XP_011009688.1	1021	1.6e-108	PREDICTED: adenylate isopentenyltransferase 5, chloroplastic-like [Populus euphratica]>gi|743930854|ref|XP_011009689.1| PREDICTED: adenylate isopentenyltransferase 5, chloroplastic-like [Populus euphratica]	--	--	--	--	--	K10760	IPT	adenylate isopentenyltransferase (cytokinin synthase)	http://www.genome.jp/dbget-bin/www_bget?ko:K10760	Q94ID2	881	3.8e-93	Adenylate isopentenyltransferase 5, chloroplastic OS=Arabidopsis thaliana GN=IPT5 PE=1 SV=2	PF01715//PF00005//PF04851//PF01745//PF02562//PF01695//PF03193//PF07475	IPP transferase//ABC transporter//Type III restriction enzyme, res subunit//Isopentenyl transferase//PhoH-like protein//IstB-like ATP binding protein//Protein of unknown function, DUF258//HPr Serine kinase C-terminal domain	GO:0006694//GO:0016310//GO:0009058//GO:0006109//GO:0008033//GO:0000160//GO:0016114	steroid biosynthetic process//phosphorylation//biosynthetic process//regulation of carbohydrate metabolic process//tRNA processing//phosphorelay signal transduction system//terpenoid biosynthetic process	GO:0004672//GO:0005525//GO:0005524//GO:0004161//GO:0000155//GO:0003924//GO:0003677//GO:0016787//GO:0016887	protein kinase activity//GTP binding//ATP binding//dimethylallyltranstransferase activity//phosphorelay sensor kinase activity//GTPase activity//DNA binding//hydrolase activity//ATPase activity	GO:0009365	protein histidine kinase complex	--	--
Cluster-32860.70564	0.969294	38.3618	-5.3066	8.4661e-05	0.0053481	2051	356515957	XP_003526663.1	1773	1e-195	PREDICTED: 2-oxoisovalerate dehydrogenase subunit alpha 2, mitochondrial-like [Glycine max]>gi|214011462|gb|ACJ61481.1| branched-chain alpha keto-acid dehydrogenase E1 alpha subunit-like protein [Glycine max]	571460106	XM_003526615.2	580	0	PREDICTED: Glycine max 2-oxoisovalerate dehydrogenase subunit alpha 2, mitochondrial-like (LOC100796766), mRNA	K00166	BCKDHA, bkdA1	2-oxoisovalerate dehydrogenase E1 component alpha subunit	http://www.genome.jp/dbget-bin/www_bget?ko:K00166	Q9LPL5	1596	4.7e-176	2-oxoisovalerate dehydrogenase subunit alpha 1, mitochondrial OS=Arabidopsis thaliana GN=At1g21400 PE=2 SV=1	PF00676//PF02775//PF13292	Dehydrogenase E1 component//Thiamine pyrophosphate enzyme, C-terminal TPP binding domain//1-deoxy-D-xylulose-5-phosphate synthase	GO:0008152//GO:0006694//GO:0016114	metabolic process//steroid biosynthetic process//terpenoid biosynthetic process	GO:0003824//GO:0016624//GO:0008661//GO:0030976	catalytic activity//oxidoreductase activity, acting on the aldehyde or oxo group of donors, disulfide as acceptor//1-deoxy-D-xylulose-5-phosphate synthase activity//thiamine pyrophosphate binding	--	--	KOG0225	Pyruvate dehydrogenase E1, alpha subunit
Cluster-32860.70816	0	23.6837	#NAME?	0.00043548	0.021578	2641	544280700	AGW18158.1	2321	3.7e-259	terpene synthase 5 [Copaifera officinalis]	544280699	KF218241.1	1236	0	Copaifera officinalis terpene synthase 5 (TPS5) mRNA, complete cds	K04120	E5.5.1.13	ent-copalyl diphosphate synthase	http://www.genome.jp/dbget-bin/www_bget?ko:K04120	E2IHE0	1564	3.1e-172	Copal-8-ol diphosphate hydratase, chloroplastic OS=Cistus creticus subsp. creticus GN=CLS PE=1 SV=1	PF01397//PF00432//PF03936	Terpene synthase, N-terminal domain//Prenyltransferase and squalene oxidase repeat//Terpene synthase family, metal binding domain	GO:0008152	metabolic process	GO:0016829//GO:0003824//GO:0010333//GO:0000287	lyase activity//catalytic activity//terpene synthase activity//magnesium ion binding	--	--	--	--
Cluster-32860.73394	0	22.4127	#NAME?	0.00057686	0.027232	668	514730733	XP_004957010.1	206	1.6e-14	PREDICTED: bZIP transcription factor TRAB1-like [Setaria italica]	388504271	BT140407.1	115	3.42996e-51	Medicago truncatula clone JCVI-FLMt-21B4 unknown mRNA >gnl|BL_ORD_ID|12953304 Medicago truncatula clone JCVI-FLMt-21J1 unknown mRNA	K14432	ABF	ABA responsive element binding factor	http://www.genome.jp/dbget-bin/www_bget?ko:K14432	Q9M7Q4	188	2.8e-13	ABSCISIC ACID-INSENSITIVE 5-like protein 5 OS=Arabidopsis thaliana GN=ABF2 PE=1 SV=1	PF02542//PF07716//PF00170//PF03131	YgbB family//Basic region leucine zipper//bZIP transcription factor//bZIP Maf transcription factor	GO:0016114//GO:0006355	terpenoid biosynthetic process//regulation of transcription, DNA-templated	GO:0008685//GO:0003677//GO:0043565//GO:0003700	2-C-methyl-D-erythritol 2,4-cyclodiphosphate synthase activity//DNA binding//sequence-specific DNA binding//transcription factor activity, sequence-specific DNA binding	GO:0005634//GO:0005667	nucleus//transcription factor complex	--	--
Cluster-32860.185511	0.328764	80.5273	-7.9363	0.00094843	0.041044	1713	593798794	XP_007162435.1	415	2.5e-38	hypothetical protein PHAVU_001G151900g [Phaseolus vulgaris]>gi|561035899|gb|ESW34429.1| hypothetical protein PHAVU_001G151900g [Phaseolus vulgaris]	--	--	--	--	--	K04120	E5.5.1.13	ent-copalyl diphosphate synthase	http://www.genome.jp/dbget-bin/www_bget?ko:K04120	Q38802	348	2e-31	Ent-copalyl diphosphate synthase, chloroplastic OS=Arabidopsis thaliana GN=GA1 PE=1 SV=1	PF10405//PF01397	Rad4 beta-hairpin domain 3//Terpene synthase, N-terminal domain	GO:0008152	metabolic process	GO:0010333//GO:0016829//GO:0003677	terpene synthase activity//lyase activity//DNA binding	--	--	--	--
Cluster-32860.116812	0	30.8655	#NAME?	0.00103	0.043937	2668	511241456	AGN70883.1	572	2.4e-56	ent-copalyl diphosphate synthase [Euphorbia peplus]	823188643	XM_012635119.1	63	1.14856e-21	PREDICTED: Gossypium raimondii ent-copalyl diphosphate synthase, chloroplastic-like (LOC105803113), mRNA	K04120	E5.5.1.13	ent-copalyl diphosphate synthase	http://www.genome.jp/dbget-bin/www_bget?ko:K04120	O04408	492	6.3e-48	Ent-copalyl diphosphate synthase, chloroplastic OS=Pisum sativum PE=2 SV=1	PF02312//PF00432//PF01397	Core binding factor beta subunit//Prenyltransferase and squalene oxidase repeat//Terpene synthase, N-terminal domain	GO:0008152	metabolic process	GO:0016829//GO:0010333//GO:0003824//GO:0003713	lyase activity//terpene synthase activity//catalytic activity//transcription coactivator activity	GO:0005634//GO:0005667	nucleus//transcription factor complex	--	--
Cluster-32860.126779	543.501	0	Inf	2.2482e-10	4.1555e-08	1141	544280704	AGW18160.1	985	1.3e-104	terpene synthase 3 [Copaifera langsdorffii]	544280695	KF218239.1	845	0	Copaifera officinalis terpene synthase 3 (TPS3) mRNA, complete cds	K15803	GERD	(-)-germacrene D synthase	http://www.genome.jp/dbget-bin/www_bget?ko:K15803	Q6Q3H3	608	9.6e-62	(-)-germacrene D synthase OS=Vitis vinifera GN=VIT_19s0014g04930 PE=1 SV=1	PF03936//PF01397	Terpene synthase family, metal binding domain//Terpene synthase, N-terminal domain	GO:0008152	metabolic process	GO:0010333//GO:0000287//GO:0016829	terpene synthase activity//magnesium ion binding//lyase activity	--	--	--	--
Cluster-32860.37064	792.816	90.453	3.1317	4.382e-06	0.00038553	2772	544280700	AGW18158.1	2321	3.9e-259	terpene synthase 5 [Copaifera officinalis]	544280699	KF218241.1	1635	0	Copaifera officinalis terpene synthase 5 (TPS5) mRNA, complete cds	K04120	E5.5.1.13	ent-copalyl diphosphate synthase	http://www.genome.jp/dbget-bin/www_bget?ko:K04120	E2IHE0	1564	3.3e-172	Copal-8-ol diphosphate hydratase, chloroplastic OS=Cistus creticus subsp. creticus GN=CLS PE=1 SV=1	PF03936//PF02022//PF00432//PF01397	Terpene synthase family, metal binding domain//Integrase Zinc binding domain//Prenyltransferase and squalene oxidase repeat//Terpene synthase, N-terminal domain	GO:0008152	metabolic process	GO:0010333//GO:0000287//GO:0003824//GO:0016829//GO:0008270	terpene synthase activity//magnesium ion binding//catalytic activity//lyase activity//zinc ion binding	--	--	--	--
Cluster-32860.116801	250.378	35.2481	2.8285	2.4985e-05	0.0018285	318	124360263	ABN08276.1	367	1.7e-33	Terpene synthase-like; Terpenoid synthase [Medicago truncatula]	--	--	--	--	--	K04120	E5.5.1.13	ent-copalyl diphosphate synthase	http://www.genome.jp/dbget-bin/www_bget?ko:K04120	O04408	359	2e-33	Ent-copalyl diphosphate synthase, chloroplastic OS=Pisum sativum PE=2 SV=1	PF03936	Terpene synthase family, metal binding domain	--	--	GO:0016829//GO:0000287//GO:0010333	lyase activity//magnesium ion binding//terpene synthase activity	--	--	--	--
Cluster-32860.116806	375.522	47.4791	2.9835	0.00010199	0.0062966	569	593798794	XP_007162435.1	781	3e-81	hypothetical protein PHAVU_001G151900g [Phaseolus vulgaris]>gi|561035899|gb|ESW34429.1| hypothetical protein PHAVU_001G151900g [Phaseolus vulgaris]	821594490	LN846354.1	55	6.53687e-18	Trifolium pratense genome assembly redclover, chromosome : chr6	K04120	E5.5.1.13	ent-copalyl diphosphate synthase	http://www.genome.jp/dbget-bin/www_bget?ko:K04120	O04408	714	2.4e-74	Ent-copalyl diphosphate synthase, chloroplastic OS=Pisum sativum PE=2 SV=1	PF01397	Terpene synthase, N-terminal domain	GO:0008152	metabolic process	GO:0010333//GO:0016829	terpene synthase activity//lyase activity	--	--	--	--
Cluster-32860.97617	175.352	22.81	2.9425	0.00015369	0.0089512	1038	593798794	XP_007162435.1	733	2e-75	hypothetical protein PHAVU_001G151900g [Phaseolus vulgaris]>gi|561035899|gb|ESW34429.1| hypothetical protein PHAVU_001G151900g [Phaseolus vulgaris]	821594490	LN846354.1	49	2.65541e-14	Trifolium pratense genome assembly redclover, chromosome : chr6	K04120	E5.5.1.13	ent-copalyl diphosphate synthase	http://www.genome.jp/dbget-bin/www_bget?ko:K04120	O04408	661	6.2e-68	Ent-copalyl diphosphate synthase, chloroplastic OS=Pisum sativum PE=2 SV=1	PF01397	Terpene synthase, N-terminal domain	GO:0008152	metabolic process	GO:0010333//GO:0016829	terpene synthase activity//lyase activity	--	--	--	--
Cluster-32860.116810	3566.67	423.079	3.0756	0.00026431	0.014194	2389	728815153	KHG01750.1	691	3.4e-70	Ent-copalyl diphosphate synthase, chloroplastic [Gossypium arboreum]	823188643	XM_012635119.1	105	4.61147e-45	PREDICTED: Gossypium raimondii ent-copalyl diphosphate synthase, chloroplastic-like (LOC105803113), mRNA	K04120	E5.5.1.13	ent-copalyl diphosphate synthase	http://www.genome.jp/dbget-bin/www_bget?ko:K04120	O04408	566	1.5e-56	Ent-copalyl diphosphate synthase, chloroplastic OS=Pisum sativum PE=2 SV=1	PF00432//PF01397	Prenyltransferase and squalene oxidase repeat//Terpene synthase, N-terminal domain	GO:0008152	metabolic process	GO:0010333//GO:0003824//GO:0016829	terpene synthase activity//catalytic activity//lyase activity	--	--	--	--
Cluster-32860.95306	96.2485	6.69539	3.8455	0.00027039	0.014461	742	357502051	XP_003621314.1	219	5.7e-16	Ent-copalyl diphosphate synthase [Medicago truncatula]	--	--	--	--	--	K04120	E5.5.1.13	ent-copalyl diphosphate synthase	http://www.genome.jp/dbget-bin/www_bget?ko:K04120	O04408	210	8.8e-16	Ent-copalyl diphosphate synthase, chloroplastic OS=Pisum sativum PE=2 SV=1	PF03936	Terpene synthase family, metal binding domain	--	--	GO:0010333//GO:0000287//GO:0016829	terpene synthase activity//magnesium ion binding//lyase activity	--	--	--	--
Cluster-32860.116807	427.92	74.9403	2.5135	0.00038959	0.019654	2470	728815153	KHG01750.1	653	9e-66	Ent-copalyl diphosphate synthase, chloroplastic [Gossypium arboreum]	823188643	XM_012635119.1	63	1.06219e-21	PREDICTED: Gossypium raimondii ent-copalyl diphosphate synthase, chloroplastic-like (LOC105803113), mRNA	K04120	E5.5.1.13	ent-copalyl diphosphate synthase	http://www.genome.jp/dbget-bin/www_bget?ko:K04120	O04408	531	1.8e-52	Ent-copalyl diphosphate synthase, chloroplastic OS=Pisum sativum PE=2 SV=1	PF00432//PF01397	Prenyltransferase and squalene oxidase repeat//Terpene synthase, N-terminal domain	GO:0008152	metabolic process	GO:0010333//GO:0003824//GO:0016829	terpene synthase activity//catalytic activity//lyase activity	--	--	--	--
Cluster-32860.145733	80.4105	15.0549	2.4172	0.00052479	0.025133	428	544280700	AGW18158.1	350	2.1e-31	terpene synthase 5 [Copaifera officinalis]	544280699	KF218241.1	205	1.99163e-101	Copaifera officinalis terpene synthase 5 (TPS5) mRNA, complete cds	K04120	E5.5.1.13	ent-copalyl diphosphate synthase	http://www.genome.jp/dbget-bin/www_bget?ko:K04120	O04408	194	3.6e-14	Ent-copalyl diphosphate synthase, chloroplastic OS=Pisum sativum PE=2 SV=1	--	--	--	--	--	--	--	--	--	--
Cluster-32860.112395	788.608	128.759	2.6146	0.00058264	0.027426	2250	657376590	AES77532.2	242	3.7e-18	copalyldiphosphate synthase [Medicago truncatula]	--	--	--	--	--	K04120	E5.5.1.13	ent-copalyl diphosphate synthase	http://www.genome.jp/dbget-bin/www_bget?ko:K04120	O04408	223	8.3e-17	Ent-copalyl diphosphate synthase, chloroplastic OS=Pisum sativum PE=2 SV=1	PF08039//PF03936	Mitochondrial proteolipid//Terpene synthase family, metal binding domain	--	--	GO:0000287//GO:0010333//GO:0016829	magnesium ion binding//terpene synthase activity//lyase activity	GO:0005739	mitochondrion	--	--
Cluster-32860.175619	555.557	236.676	1.231	0.0006782	0.03118	1969	802694183	XP_012083102.1	1870	5.4e-207	PREDICTED: pyruvate dehydrogenase E1 component subunit alpha-3, chloroplastic [Jatropha curcas]>gi|643716788|gb|KDP28414.1| hypothetical protein JCGZ_14185 [Jatropha curcas]	571447343	XM_003520835.2	692	0	PREDICTED: Glycine max pyruvate dehydrogenase E1 component subunit alpha-3, chloroplastic-like (LOC100778279), mRNA	K00161	PDHA, pdhA	pyruvate dehydrogenase E1 component alpha subunit	http://www.genome.jp/dbget-bin/www_bget?ko:K00161	O24457	1722	1.1e-190	Pyruvate dehydrogenase E1 component subunit alpha-3, chloroplastic OS=Arabidopsis thaliana GN=PDH-E1 ALPHA PE=2 SV=1	PF12162//PF13292//PF00676//PF02775	STAT1 TAZ2 binding domain//1-deoxy-D-xylulose-5-phosphate synthase//Dehydrogenase E1 component//Thiamine pyrophosphate enzyme, C-terminal TPP binding domain	GO:0006694//GO:0008152//GO:0016114	steroid biosynthetic process//metabolic process//terpenoid biosynthetic process	GO:0008661//GO:0016624//GO:0030976//GO:0003700//GO:0003824	1-deoxy-D-xylulose-5-phosphate synthase activity//oxidoreductase activity, acting on the aldehyde or oxo group of donors, disulfide as acceptor//thiamine pyrophosphate binding//transcription factor activity, sequence-specific DNA binding//catalytic activity	GO:0005667	transcription factor complex	KOG0225	Pyruvate dehydrogenase E1, alpha subunit
Cluster-32860.116225	290.722	36.7384	2.9843	0.00091351	0.039878	845	567897082	XP_006441029.1	379	1.8e-34	hypothetical protein CICLE_v10023706mg [Citrus clementina]>gi|557543291|gb|ESR54269.1| hypothetical protein CICLE_v10023706mg [Citrus clementina]	--	--	--	--	--	K04120	E5.5.1.13	ent-copalyl diphosphate synthase	http://www.genome.jp/dbget-bin/www_bget?ko:K04120	O04408	348	1e-31	Ent-copalyl diphosphate synthase, chloroplastic OS=Pisum sativum PE=2 SV=1	PF08039//PF03936	Mitochondrial proteolipid//Terpene synthase family, metal binding domain	--	--	GO:0010333//GO:0000287//GO:0016829	terpene synthase activity//magnesium ion binding//lyase activity	GO:0005739	mitochondrion	--	--
Cluster-32860.123827	69.004	9.74746	2.8236	0.0010449	0.04441	985	514730733	XP_004957010.1	206	2.4e-14	PREDICTED: bZIP transcription factor TRAB1-like [Setaria italica]	388504271	BT140407.1	115	5.14494e-51	Medicago truncatula clone JCVI-FLMt-21B4 unknown mRNA >gnl|BL_ORD_ID|12953304 Medicago truncatula clone JCVI-FLMt-21J1 unknown mRNA	K14432	ABF	ABA responsive element binding factor	http://www.genome.jp/dbget-bin/www_bget?ko:K14432	Q9M7Q4	188	4.2e-13	ABSCISIC ACID-INSENSITIVE 5-like protein 5 OS=Arabidopsis thaliana GN=ABF2 PE=1 SV=1	PF03131//PF00170//PF07716//PF02542	bZIP Maf transcription factor//bZIP transcription factor//Basic region leucine zipper//YgbB family	GO:0006355//GO:0016114	regulation of transcription, DNA-templated//terpenoid biosynthetic process	GO:0008685//GO:0043565//GO:0003700//GO:0003677	2-C-methyl-D-erythritol 2,4-cyclodiphosphate synthase activity//sequence-specific DNA binding//transcription factor activity, sequence-specific DNA binding//DNA binding	GO:0005667//GO:0005634	transcription factor complex//nucleus	--	--
Cluster-32860.116804	147.395	13.4676	3.4521	0.0011557	0.048271	2441	724597576	AIY27525.1	691	3.5e-70	ent-copalyl diphosphate synthase [Gossypium hirsutum]	823188643	XM_012635119.1	105	4.71333e-45	PREDICTED: Gossypium raimondii ent-copalyl diphosphate synthase, chloroplastic-like (LOC105803113), mRNA	K04120	E5.5.1.13	ent-copalyl diphosphate synthase	http://www.genome.jp/dbget-bin/www_bget?ko:K04120	O04408	566	1.5e-56	Ent-copalyl diphosphate synthase, chloroplastic OS=Pisum sativum PE=2 SV=1	PF01397//PF00432	Terpene synthase, N-terminal domain//Prenyltransferase and squalene oxidase repeat	GO:0008152	metabolic process	GO:0010333//GO:0003824//GO:0016829	terpene synthase activity//catalytic activity//lyase activity	--	--	--	--
