# Supplementary material for: Transcriptome Analysis of Oleoresin-Producing Tree Sindora Glabra and Characterization of Sesquiterpene Synthases
Source: Front Plant Sci. 2018 Nov 20;9:1619. doi: 10.3389/fpls.2018.01619 (PMC6256070; doi:10.3389/fpls.2018.01619)
Supplement: File S6 — Details of all down-regulated and up-regulated DEGs among samples. [file Table_6.XLSX]

## Sheet: down
Genes	Gene Length	NR GI	NR ID	NR Score	NR Evalue	NR Description	NT GI	NT ID	NT Score	NT Evalue	NT Description	KO ID	KO Name	KO Description	Http Link	Swissprot ID	Swissprot Score	Swissprot Evalue	Swissprot Description	PFAM ID	PFAM description	Gene Ontology Biological Pathway	BP Description	Gene Ontology Molecular Function	MF Description	Gene Ontology Cellular Component	CC Description	KOG ID	KOG Description
Cluster-32860.8015	674	--	--	--	--	--	--	--	--	--	--	--	--	--	--	--	--	--	--	--	--	--	--	--	--	--	--	--	--
Cluster-32860.25462	934	357439641	XP_003590098.1	734	1.4e-75	Cc-nbs resistance protein, partial [Medicago truncatula]	--	--	--	--	--	--	--	--	--	O81825	343	4.2e-31	Probable disease resistance protein At4g27220 OS=Arabidopsis thaliana GN=At4g27220 PE=2 SV=1	PF01637//PF00004//PF00931	Archaeal ATPase//ATPase family associated with various cellular activities (AAA)//NB-ARC domain	--	--	GO:0005524//GO:0043531	ATP binding//ADP binding	--	--	--	--
Cluster-32860.155776	710	593489543	XP_007141639.1	520	6.8e-51	hypothetical protein PHAVU_008G213000g [Phaseolus vulgaris]>gi|561014772|gb|ESW13633.1| hypothetical protein PHAVU_008G213000g [Phaseolus vulgaris]	--	--	--	--	--	--	--	--	--	I1N462	471	4.6e-46	Subtilisin-like protease Glyma18g48580 OS=Glycine max GN=Glyma18g48580 PE=1 SV=3	PF00082	Subtilase family	GO:0006508	proteolysis	GO:0004252	serine-type endopeptidase activity	--	--	--	--
Cluster-32860.15011	2501	593686876	XP_007144109.1	2446	1.1e-273	hypothetical protein PHAVU_007G129500g [Phaseolus vulgaris]>gi|561017299|gb|ESW16103.1| hypothetical protein PHAVU_007G129500g [Phaseolus vulgaris]	571569247	XM_003556299.2	918	0	PREDICTED: Glycine max ethylene receptor 2-like (LOC100787425), mRNA	K14509	ETR, ERS	ethylene receptor	http://www.genome.jp/dbget-bin/www_bget?ko:K14509	Q0WPQ2	1758	9.4e-195	Ethylene receptor 2 OS=Arabidopsis thaliana GN=ETR2 PE=1 SV=2	PF00512//PF13492//PF06728//PF01590	His Kinase A (phospho-acceptor) domain//GAF domain//GPI transamidase subunit PIG-U//GAF domain	GO:0016310//GO:0007165//GO:0000160//GO:0006506	phosphorylation//signal transduction//phosphorelay signal transduction system//GPI anchor biosynthetic process	GO:0005515//GO:0000155	protein binding//phosphorelay sensor kinase activity	GO:0016021//GO:0009365	integral component of membrane//protein histidine kinase complex	--	--
Cluster-32860.218834	2699	734385600	KHN24713.1	471	1.2e-44	hypothetical protein glysoja_029782 [Glycine soja]	571543225	XR_419329.1	243	1.00807e-121	PREDICTED: Glycine max uncharacterized LOC100814303 (LOC100814303), misc_RNA	--	--	--	--	--	--	--	--	PF15683//PF06156//PF01166//PF06005	Testis development-related protein//Protein of unknown function (DUF972)//TSC-22/dip/bun family//Protein of unknown function (DUF904)	GO:0043093//GO:0000917//GO:0006355//GO:0006260//GO:0007283	FtsZ-dependent cytokinesis//barrier septum assembly//regulation of transcription, DNA-templated//DNA replication//spermatogenesis	GO:0003700	transcription factor activity, sequence-specific DNA binding	GO:0005667//GO:0005737	transcription factor complex//cytoplasm	--	--
Cluster-32860.186606	2068	657379906	KEH24185.1	1078	3.9e-115	programmed cell death protein [Medicago truncatula]	828301222	XM_004494172.2	308	5.66359e-158	PREDICTED: Cicer arietinum programmed cell death protein 2 (LOC101496409), mRNA	K14801	TSR4	pre-rRNA-processing protein TSR4	http://www.genome.jp/dbget-bin/www_bget?ko:K14801	Q2YDC9	367	1.5e-33	Programmed cell death protein 2 OS=Bos taurus GN=PDCD2 PE=2 SV=1	PF00201//PF04194	UDP-glucoronosyl and UDP-glucosyl transferase//Programmed cell death protein 2, C-terminal putative domain	GO:0008152	metabolic process	GO:0016758	transferase activity, transferring hexosyl groups	GO:0005737	cytoplasm	KOG2061	Uncharacterized MYND Zn-finger protein
Cluster-32860.104422	3073	734319236	KHN03276.1	453	1.7e-42	Flowering time control protein FCA [Glycine soja]	571533338	XM_006600319.1	205	1.52984e-100	PREDICTED: Glycine max flowering time control protein FCA-like (LOC100786792), transcript variant X2, mRNA	K13207	CUGBP, BRUNOL, CELF	CUG-BP- and ETR3-like factor	http://www.genome.jp/dbget-bin/www_bget?ko:K13207	O04425	390	4.9e-36	Flowering time control protein FCA OS=Arabidopsis thaliana GN=FCA PE=1 SV=2	PF08777//PF16367//PF00076	RNA binding motif//RNA recognition motif//RNA recognition motif. (a.k.a. RRM, RBD, or RNP domain)	--	--	GO:0003723//GO:0003676	RNA binding//nucleic acid binding	--	--	KOG0144	RNA-binding protein CUGBP1/BRUNO (RRM superfamily)
Cluster-32860.201385	2918	571449989	XP_006578308.1	1185	2.2e-127	PREDICTED: protein TRANSPARENT TESTA 12-like [Glycine max]	571449988	XM_006578245.1	211	6.70679e-104	PREDICTED: Glycine max protein TRANSPARENT TESTA 12-like (LOC100814869), mRNA	K03327	TC.MATE, SLC47A, norM, mdtK, dinF	multidrug resistance protein, MATE family	http://www.genome.jp/dbget-bin/www_bget?ko:K03327	Q9LYT3	571	4.8e-57	Protein TRANSPARENT TESTA 12 OS=Arabidopsis thaliana GN=TT12 PE=2 SV=1	PF01554//PF07651	MatE//ANTH domain	GO:0006810//GO:0055085//GO:0006855//GO:0015893	transport//transmembrane transport//drug transmembrane transport//drug transport	GO:0015297//GO:0005543//GO:0015238	antiporter activity//phospholipid binding//drug transmembrane transporter activity	GO:0016020	membrane	--	--
Cluster-32860.68195	4000	255635129	ACU17921.1	614	4.8e-61	unknown [Glycine max]	595846943	XM_007209164.1	104	2.79207e-44	Prunus persica hypothetical protein (PRUPE_ppa006897mg) mRNA, complete cds	--	--	--	--	Q9STM6	496	3.3e-48	GDSL esterase/lipase At3g48460 OS=Arabidopsis thaliana GN=At3g48460 PE=2 SV=1	--	--	--	--	--	--	--	--	--	--
Cluster-32860.138261	1862	734319543	KHN03583.1	711	1.3e-72	Dynamin-2B [Glycine soja]	828309637	XM_012715420.1	344	4.9477e-178	PREDICTED: Cicer arietinum dynamin-2A (LOC101498746), transcript variant X1, mRNA >gnl|BL_ORD_ID|29849147 PREDICTED: Cicer arietinum dynamin-2A (LOC101498746), transcript variant X2, mRNA	K01528	DNM	dynamin GTPase	http://www.genome.jp/dbget-bin/www_bget?ko:K01528	Q9SE83	583	1.2e-58	Dynamin-2A OS=Arabidopsis thaliana GN=DRP2A PE=1 SV=2	PF15036//PF02212	Interleukin 34//Dynamin GTPase effector domain	GO:0001934//GO:0008284//GO:0008283//GO:0040007//GO:0007165	positive regulation of protein phosphorylation//positive regulation of cell proliferation//cell proliferation//growth//signal transduction	GO:0005525//GO:0003924//GO:0005157	GTP binding//GTPase activity//macrophage colony-stimulating factor receptor binding	GO:0005615	extracellular space	--	--
Cluster-32860.234330	1137	734428462	KHN44767.1	845	2.2e-88	Subtilisin-like protease [Glycine soja]	--	--	--	--	--	--	--	--	--	I1N462	749	4.3e-78	Subtilisin-like protease Glyma18g48580 OS=Glycine max GN=Glyma18g48580 PE=1 SV=3	PF00082	Subtilase family	GO:0006508	proteolysis	GO:0004252	serine-type endopeptidase activity	--	--	--	--
Cluster-32860.56186	1437	225434492	XP_002275283.1	869	4.7e-91	PREDICTED: gamma-interferon-inducible lysosomal thiol reductase isoform X2 [Vitis vinifera]>gi|297745847|emb|CBI15903.3| unnamed protein product [Vitis vinifera]	--	--	--	--	--	K08059	IFI30, GILT	interferon, gamma-inducible protein 30	http://www.genome.jp/dbget-bin/www_bget?ko:K08059	Q499T2	273	8.5e-23	Gamma-interferon-inducible lysosomal thiol reductase OS=Rattus norvegicus GN=Ifi30 PE=2 SV=1	--	--	--	--	--	--	--	--	KOG3160	Gamma-interferon inducible lysosomal thiol reductase
Cluster-32860.226115	9525	734388820	KHN25944.1	5974	0	TPR and ankyrin repeat-containing protein 1 [Glycine soja]	571455376	XM_006580010.1	1414	0	PREDICTED: Glycine max uncharacterized LOC100802419 (LOC100802419), transcript variant X4, mRNA	--	--	--	--	O15050	624	1.1e-62	TPR and ankyrin repeat-containing protein 1 OS=Homo sapiens GN=TRANK1 PE=2 SV=4	PF13361//PF01443//PF13371//PF02668//PF05470//PF00515//PF00004//PF00005//PF04851//PF00580//PF13414	UvrD-like helicase C-terminal domain//Viral (Superfamily 1) RNA helicase//Tetratricopeptide repeat//Taurine catabolism dioxygenase TauD, TfdA family//Eukaryotic translation initiation factor 3 subunit 8 N-terminus//Tetratricopeptide repeat//ATPase family associated with various cellular activities (AAA)//ABC transporter//Type III restriction enzyme, res subunit//UvrD/REP helicase N-terminal domai…	GO:0055114//GO:0006413//GO:0006446	oxidation-reduction process//translational initiation//regulation of translational initiation	GO:0031369//GO:0016491//GO:0005524//GO:0003677//GO:0003743//GO:0005515//GO:0016887//GO:0016787	translation initiation factor binding//oxidoreductase activity//ATP binding//DNA binding//translation initiation factor activity//protein binding//ATPase activity//hydrolase activity	GO:0005852//GO:0005840	eukaryotic translation initiation factor 3 complex//ribosome	--	--
Cluster-32860.140384	1547	734357843	KHN14621.1	1088	2e-116	Protein FAM179B-like protein [Glycine soja]	363806895	NM_001255627.1	304	7.04846e-156	Glycine max uncharacterized LOC100819367 (LOC100819367), mRNA >gnl|BL_ORD_ID|7213332 Soybean clone JCVI-FLGm-17J4 unknown mRNA	--	--	--	--	Q6A070	194	1.3e-13	Protein FAM179B OS=Mus musculus GN=Fam179b PE=3 SV=3	PF02060	Slow voltage-gated potassium channel	GO:0006811//GO:0006813	ion transport//potassium ion transport	GO:0005249	voltage-gated potassium channel activity	GO:0008076//GO:0016020	voltage-gated potassium channel complex//membrane	--	--
Cluster-32860.106197	611	571467558	XP_006583977.1	420	2.3e-39	PREDICTED: uncharacterized protein LOC100777489 isoform X1 [Glycine max]	571533439	XM_006600333.1	173	1.78794e-83	PREDICTED: Glycine max uncharacterized LOC100818167 (LOC100818167), transcript variant X2, mRNA	--	--	--	--	--	--	--	--	--	--	--	--	--	--	--	--	--	--
Cluster-32860.68141	1720	571470270	XP_006584969.1	407	2.1e-37	PREDICTED: transcription factor SAC51-like [Glycine max]>gi|734432281|gb|KHN46270.1| Transcription factor SAC51 [Glycine soja]	357445938	XM_003593199.1	104	1.18722e-44	Medicago truncatula Transcription factor bHLH143 (MTR_2g009360) mRNA, complete cds	--	--	--	--	Q9FY69	164	4.4e-10	Transcription factor bHLH143 OS=Arabidopsis thaliana GN=BHLH143 PE=2 SV=1	PF03521	Kv2 voltage-gated K+ channel	GO:0006813	potassium ion transport	GO:0005249	voltage-gated potassium channel activity	GO:0008076	voltage-gated potassium channel complex	--	--
Cluster-32860.187568	2539	590684075	XP_007041753.1	1442	3e-157	Transportin 1 isoform 1 [Theobroma cacao]>gi|508705688|gb|EOX97584.1| Transportin 1 isoform 1 [Theobroma cacao]	571485049	XM_003536677.2	499	0	PREDICTED: Glycine max transportin-1-like (LOC100792837), transcript variant 1, mRNA	K18752	TNPO1	transportin-1	http://www.genome.jp/dbget-bin/www_bget?ko:K18752	Q8H0U4	1259	7e-137	Transportin-1 OS=Arabidopsis thaliana GN=TRN1 PE=1 SV=1	PF00806//PF03810//PF07571//PF02985//PF06371	Pumilio-family RNA binding repeat//Importin-beta N-terminal domain//TAF6 C-terminal HEAT repeat domain//HEAT repeat//Diaphanous GTPase-binding Domain	GO:0006886//GO:0051090//GO:0030036	intracellular protein transport//regulation of sequence-specific DNA binding transcription factor activity//actin cytoskeleton organization	GO:0003723//GO:0003779//GO:0008536//GO:0005515//GO:0017048	RNA binding//actin binding//Ran GTPase binding//protein binding//Rho GTPase binding	GO:0005634	nucleus	KOG2023	Nuclear transport receptor Karyopherin-beta2/Transportin (importin beta superfamily)
Cluster-32860.209039	266	658018787	XP_008344750.1	282	1e-23	PREDICTED: subtilisin-like protease [Malus domestica]	--	--	--	--	--	--	--	--	--	F4JXC5	228	2.6e-18	Subtilisin-like protease SBT5.4 OS=Arabidopsis thaliana GN=SBT5.4 PE=1 SV=1	--	--	--	--	--	--	--	--	--	--
Cluster-32860.49362	1244	743831695	XP_010934768.1	864	1.5e-90	PREDICTED: acidic endochitinase-like [Elaeis guineensis]	--	--	--	--	--	K01183	E3.2.1.14	chitinase	http://www.genome.jp/dbget-bin/www_bget?ko:K01183	P29024	785	3.1e-82	Acidic endochitinase OS=Phaseolus angularis PE=2 SV=1	PF00704	Glycosyl hydrolases family 18	GO:0005975	carbohydrate metabolic process	GO:0004553	hydrolase activity, hydrolyzing O-glycosyl compounds	--	--	KOG4701	Chitinase
Cluster-32860.76193	660	567874751	XP_006429965.1	265	2.3e-21	hypothetical protein CICLE_v10013157mg [Citrus clementina]>gi|557532022|gb|ESR43205.1| hypothetical protein CICLE_v10013157mg [Citrus clementina]	593799966	XM_007162959.1	143	9.21849e-67	Phaseolus vulgaris hypothetical protein (PHAVU_001G199400g) mRNA, complete cds	K02979	RP-S28e, RPS28	small subunit ribosomal protein S28e	http://www.genome.jp/dbget-bin/www_bget?ko:K02979	P46302	229	4.9e-18	40S ribosomal protein S28 OS=Zea mays GN=RPS28 PE=3 SV=1	PF01200	Ribosomal protein S28e	GO:0042254//GO:0006412	ribosome biogenesis//translation	GO:0003735	structural constituent of ribosome	GO:0005622//GO:0005840	intracellular//ribosome	KOG3502	40S ribosomal protein S28
Cluster-32860.34615	1788	593160711	XP_007132000.1	1568	5.2e-172	hypothetical protein PHAVU_011G058300g [Phaseolus vulgaris]>gi|561005000|gb|ESW03994.1| hypothetical protein PHAVU_011G058300g [Phaseolus vulgaris]	828330953	XM_004511862.2	403	0	PREDICTED: Cicer arietinum PI-PLC X domain-containing protein At5g67130 (LOC101489369), mRNA	--	--	--	--	Q93XX5	1019	3.3e-109	PI-PLC X domain-containing protein At5g67130 OS=Arabidopsis thaliana GN=At5g67130 PE=1 SV=1	--	--	--	--	--	--	--	--	--	--
Cluster-32860.230363	1502	357460631	XP_003600597.1	1437	6.7e-157	Cysteine-rich receptor-like protein kinase [Medicago truncatula]	571489727	XM_006591219.1	522	0	PREDICTED: Glycine max cysteine-rich receptor-like protein kinase 3-like (LOC100811953), mRNA	--	--	--	--	C0LGH2	790	9.9e-83	Probable LRR receptor-like serine/threonine-protein kinase At1g56130 OS=Arabidopsis thaliana GN=At1g56130 PE=2 SV=2	PF00069//PF02329//PF07714	Protein kinase domain//Histidine carboxylase PI chain//Protein tyrosine kinase	GO:0006547//GO:0006468	histidine metabolic process//protein phosphorylation	GO:0004672//GO:0004398//GO:0005524	protein kinase activity//histidine decarboxylase activity//ATP binding	--	--	--	--
Cluster-32860.21198	4218	356518209	XP_003527773.1	4371	0	PREDICTED: pentatricopeptide repeat-containing protein At4g31850, chloroplastic-like [Glycine max]	571459145	XM_003527725.2	1515	0	PREDICTED: Glycine max pentatricopeptide repeat-containing protein At4g31850, chloroplastic-like (LOC100778358), mRNA	--	--	--	--	Q9SZ52	3616	0	Pentatricopeptide repeat-containing protein At4g31850, chloroplastic OS=Arabidopsis thaliana GN=PGR3 PE=1 SV=1	PF00637//PF07721//PF17049//PF13374//PF13414	Region in Clathrin and VPS//Tetratricopeptide repeat//ATPase expression protein 1//Tetratricopeptide repeat//TPR repeat	GO:0006886//GO:0006417//GO:0016192	intracellular protein transport//regulation of translation//vesicle-mediated transport	GO:0005515//GO:0045182//GO:0042802	protein binding//translation regulator activity//identical protein binding	--	--	--	--
Cluster-32860.128362	1352	734432256	KHN46245.1	773	6e-80	Methylmalonate-semialdehyde dehydrogenase [acylating], mitochondrial [Glycine soja]	571466834	XM_003529210.2	345	9.91639e-179	PREDICTED: Glycine max methylmalonate-semialdehyde dehydrogenase [acylating], mitochondrial-like (LOC100791508), mRNA	K00140	mmsA, iolA, ALDH6A1	malonate-semialdehyde dehydrogenase (acetylating) / methylmalonate-semialdehyde dehydrogenase	http://www.genome.jp/dbget-bin/www_bget?ko:K00140	Q0WM29	695	9.3e-72	Methylmalonate-semialdehyde dehydrogenase [acylating], mitochondrial OS=Arabidopsis thaliana GN=ALDH6B2 PE=2 SV=2	PF00171	Aldehyde dehydrogenase family	GO:0055114//GO:0008152	oxidation-reduction process//metabolic process	GO:0016491	oxidoreductase activity	--	--	KOG2449	Methylmalonate semialdehyde dehydrogenase
Cluster-32860.217806	2049	571442034	XP_006575613.1	534	4.7e-52	PREDICTED: uncharacterized protein LOC102665510 [Glycine max]>gi|734416539|gb|KHN38418.1| hypothetical protein glysoja_004083 [Glycine soja]	571442033	XM_006575550.1	202	4.7216e-99	PREDICTED: Glycine max uncharacterized LOC102665510 (LOC102665510), mRNA	--	--	--	--	--	--	--	--	PF00684//PF11968	DnaJ central domain//Putative methyltransferase (DUF3321)	GO:0000154//GO:0006396	rRNA modification//RNA processing	GO:0016433//GO:0031072//GO:0051082	rRNA (adenine) methyltransferase activity//heat shock protein binding//unfolded protein binding	--	--	--	--
Cluster-32860.218501	396	657401946	KEH40898.1	297	2.7e-25	disease resistance protein (CC-NBS-LRR class) family protein, putative [Medicago truncatula]	--	--	--	--	--	--	--	--	--	--	--	--	--	PF05405//PF03945//PF06008	Mitochondrial ATP synthase B chain precursor (ATP-synt_B)//delta endotoxin, N-terminal domain//Laminin Domain I	GO:0015992//GO:0015986//GO:0007165//GO:0030334//GO:0045995//GO:0030155//GO:0009405	proton transport//ATP synthesis coupled proton transport//signal transduction//regulation of cell migration//regulation of embryonic development//regulation of cell adhesion//pathogenesis	GO:0005102//GO:0015078	receptor binding//hydrogen ion transmembrane transporter activity	--	--	--	--
Cluster-32860.159602	5265	593591727	XP_007142687.1	2236	5.3e-249	hypothetical protein PHAVU_007G008300g [Phaseolus vulgaris]>gi|561015877|gb|ESW14681.1| hypothetical protein PHAVU_007G008300g [Phaseolus vulgaris]	571436671	XM_006573772.1	979	0	PREDICTED: Glycine max U4/U6 small nuclear ribonucleoprotein Prp3-like (LOC100797535), transcript variant X5, mRNA	K12843	PRPF3, PRP3	U4/U6 small nuclear ribonucleoprotein PRP3	http://www.genome.jp/dbget-bin/www_bget?ko:K12843	O43395	618	3.1e-62	U4/U6 small nuclear ribonucleoprotein Prp3 OS=Homo sapiens GN=PRPF3 PE=1 SV=2	PF07359	Liver-expressed antimicrobial peptide 2 precursor (LEAP-2)	GO:0042742	defense response to bacterium	--	--	--	--	KOG2769	Putative u4/u6 small nuclear ribonucleoprotein
Cluster-32860.226722	777	734405778	KHN33580.1	265	2.8e-21	Oligopeptide transporter 4 [Glycine soja]	--	--	--	--	--	--	--	--	--	--	--	--	--	--	--	--	--	--	--	--	--	--	--
Cluster-32860.226721	1565	--	--	--	--	--	--	--	--	--	--	--	--	--	--	--	--	--	--	--	--	--	--	--	--	--	--	--	--
Cluster-32860.744	846	595856896	XP_007210438.1	158	7.7e-09	hypothetical protein PRUPE_ppa000124mg [Prunus persica]>gi|462406173|gb|EMJ11637.1| hypothetical protein PRUPE_ppa000124mg [Prunus persica]	--	--	--	--	--	--	--	--	--	Q9M3G7	136	3.8e-07	Serine/threonine-protein kinase ATM OS=Arabidopsis thaliana GN=ATM PE=2 SV=1	--	--	--	--	--	--	--	--	--	--
Cluster-32860.154055	1449	356536844	XP_003536943.1	773	6.4e-80	PREDICTED: probable methyltransferase PMT3-like isoform X1 [Glycine max]>gi|571481519|ref|XP_006588682.1| PREDICTED: probable methyltransferase PMT3-like isoform X2 [Glycine max]>gi|571481522|ref|XP_006588683.1| PREDICTED: probable methyltransferase PMT3-like isoform X3 [Glycine max]>gi|571481524|ref|XP_006588684.1| PREDICTED: probable methyltransferase PMT3-like isoform X4 [Glycine max]	571481523	XM_006588621.1	286	6.68554e-146	PREDICTED: Glycine max probable methyltransferase PMT3-like (LOC100784179), transcript variant X4, mRNA	--	--	--	--	Q93YV7	654	5.7e-67	Probable methyltransferase PMT3 OS=Arabidopsis thaliana GN=At4g14360 PE=2 SV=1	PF03141	Putative S-adenosyl-L-methionine-dependent methyltransferase	--	--	GO:0008168	methyltransferase activity	--	--	--	--
Cluster-32860.154056	1006	593688497	XP_007144883.1	973	2.9e-103	hypothetical protein PHAVU_007G191900g [Phaseolus vulgaris]>gi|561018073|gb|ESW16877.1| hypothetical protein PHAVU_007G191900g [Phaseolus vulgaris]	571481523	XM_006588621.1	340	4.40611e-176	PREDICTED: Glycine max probable methyltransferase PMT3-like (LOC100784179), transcript variant X4, mRNA	--	--	--	--	Q93YV7	836	3.1e-88	Probable methyltransferase PMT3 OS=Arabidopsis thaliana GN=At4g14360 PE=2 SV=1	PF03141	Putative S-adenosyl-L-methionine-dependent methyltransferase	--	--	GO:0008168	methyltransferase activity	--	--	--	--
Cluster-32860.5202	1240	--	--	--	--	--	--	--	--	--	--	--	--	--	--	--	--	--	--	--	--	--	--	--	--	--	--	--	--
Cluster-32860.10957	674	571507234	XP_006595826.1	665	9.9e-68	PREDICTED: subtilisin-like protease-like isoform X1 [Glycine max]	568830213	XM_006469335.1	38	2.20518e-08	PREDICTED: Citrus sinensis subtilisin-like protease-like (LOC102625972), transcript variant X2, mRNA	--	--	--	--	I1N462	620	2.3e-63	Subtilisin-like protease Glyma18g48580 OS=Glycine max GN=Glyma18g48580 PE=1 SV=3	--	--	--	--	--	--	--	--	--	--
Cluster-32860.156524	875	357444669	XP_003592612.1	349	5.7e-31	hypothetical protein MTR_1g110130 [Medicago truncatula]	--	--	--	--	--	--	--	--	--	--	--	--	--	--	--	--	--	--	--	--	--	--	--
Cluster-32860.43181	783	147772141	CAN64548.1	351	3e-31	hypothetical protein VITISV_026047 [Vitis vinifera]	--	--	--	--	--	--	--	--	--	--	--	--	--	PF04434//PF00303	SWIM zinc finger//Thymidylate synthase	GO:0006231//GO:0006206	dTMP biosynthetic process//pyrimidine nucleobase metabolic process	GO:0004799//GO:0008270	thymidylate synthase activity//zinc ion binding	--	--	--	--
Cluster-32860.17134	944	--	--	--	--	--	--	--	--	--	--	--	--	--	--	--	--	--	--	--	--	--	--	--	--	--	--	--	--
Cluster-32860.96248	636	763799928	KJB66883.1	259	1.1e-20	hypothetical protein B456_010G163600 [Gossypium raimondii]>gi|763799930|gb|KJB66885.1| hypothetical protein B456_010G163600 [Gossypium raimondii]	--	--	--	--	--	--	--	--	--	O04147	177	5.1e-12	Cyclic phosphodiesterase OS=Arabidopsis thaliana GN=At4g18930 PE=1 SV=1	--	--	--	--	--	--	--	--	--	--
Cluster-32860.25588	4683	661890624	CDP06121.1	922	1.1e-96	unnamed protein product [Coffea canephora]	571471878	XM_006585370.1	386	0	PREDICTED: Glycine max kinesin-like calmodulin-binding protein homolog (LOC100817247), mRNA	K10406	KIFC2_3	kinesin family member C2/C3	http://www.genome.jp/dbget-bin/www_bget?ko:K10406	P20480	391	5.7e-36	Protein claret segregational OS=Drosophila melanogaster GN=ncd PE=1 SV=1	PF06385//PF00225	Baculovirus LEF-11 protein//Kinesin motor domain	GO:0007018//GO:0007017//GO:0006355//GO:0019058	microtubule-based movement//microtubule-based process//regulation of transcription, DNA-templated//viral life cycle	GO:0003777//GO:0005524//GO:0008017	microtubule motor activity//ATP binding//microtubule binding	GO:0005874//GO:0045298	microtubule//tubulin complex	KOG0239	Kinesin (KAR3 subfamily)
Cluster-32860.28840	1077	593423087	XP_007140504.1	999	3e-106	hypothetical protein PHAVU_008G118200g [Phaseolus vulgaris]>gi|561013637|gb|ESW12498.1| hypothetical protein PHAVU_008G118200g [Phaseolus vulgaris]	--	--	--	--	--	--	--	--	--	Q53MB8	821	1.8e-86	Thaumatin-like protein OS=Oryza sativa subsp. japonica GN=Os11g0706600 PE=2 SV=1	--	--	--	--	--	--	--	--	--	--
Cluster-32860.98496	688	593267124	XP_007135740.1	346	9.9e-31	hypothetical protein PHAVU_010G154500g [Phaseolus vulgaris]>gi|561008785|gb|ESW07734.1| hypothetical protein PHAVU_010G154500g [Phaseolus vulgaris]	593267123	XM_007135678.1	188	9.2961e-92	Phaseolus vulgaris hypothetical protein (PHAVU_010G154500g) mRNA, complete cds	--	--	--	--	O22969	308	3.5e-27	Uncharacterized protein At2g34160 OS=Arabidopsis thaliana GN=At2g34160 PE=1 SV=1	PF02566//PF01918//PF12328	OsmC-like protein//Alba//Rpp20 subunit of nuclear RNase MRP and P	GO:0008033//GO:0051252//GO:0006979	tRNA processing//regulation of RNA metabolic process//response to oxidative stress	GO:0003676//GO:0004526	nucleic acid binding//ribonuclease P activity	GO:0030677//GO:0005634	ribonuclease P complex//nucleus	--	--
Cluster-32860.148117	3618	593688017	XP_007144643.1	1852	1.2e-204	hypothetical protein PHAVU_007G172900g [Phaseolus vulgaris]>gi|561017833|gb|ESW16637.1| hypothetical protein PHAVU_007G172900g [Phaseolus vulgaris]	571440172	XM_003520158.2	465	0	PREDICTED: Glycine max uncharacterized LOC100784172 (LOC100784172), mRNA	--	--	--	--	F4IXE7	429	1.7e-40	Increased DNA methylation 1 OS=Arabidopsis thaliana GN=IDM1 PE=1 SV=1	PF16866//PF00628//PF11522//PF00832//PF15894	PHD-finger//PHD-finger//Yeast phosphatidylinositol-4-OH kinase Pik1//Ribosomal L39 protein//Inhibitor of glucose uptake transporter SgrT	GO:0046325//GO:0042254//GO:0006412	negative regulation of glucose import//ribosome biogenesis//translation	GO:0005515//GO:0016773//GO:0003735	protein binding//phosphotransferase activity, alcohol group as acceptor//structural constituent of ribosome	GO:0005840//GO:0005622	ribosome//intracellular	--	--
Cluster-32860.160246	4111	388517741	AFK46932.1	479	2.2e-45	unknown [Lotus japonicus]	571474458	XM_003532233.2	132	7.8128e-60	PREDICTED: Glycine max ankyrin repeat and SAM domain-containing protein 6-like (LOC100778940), mRNA	--	--	--	--	--	--	--	--	PF01105//PF07647	emp24/gp25L/p24 family/GOLD//SAM domain (Sterile alpha motif)	GO:0006810	transport	GO:0005515	protein binding	GO:0016021	integral component of membrane	--	--
Cluster-32860.139232	8791	828308519	XP_012570682.1	6856	0	PREDICTED: GRIP and coiled-coil domain-containing protein 2 [Cicer arietinum]	571509642	XM_006596098.1	1115	0	PREDICTED: Glycine max golgin subfamily B member 1-like (LOC100818992), transcript variant X6, mRNA	--	--	--	--	Q54G05	329	1.7e-28	Putative leucine-rich repeat-containing protein DDB_G0290503 OS=Dictyostelium discoideum GN=DDB_G0290503 PE=3 SV=1	PF13851//PF07926//PF07213//PF00769	Growth-arrest specific micro-tubule binding//TPR/MLP1/MLP2-like protein//DAP10 membrane protein//Ezrin/radixin/moesin family	GO:0014068//GO:0006606//GO:0007165//GO:0050776//GO:0048870	positive regulation of phosphatidylinositol 3-kinase signaling//protein import into nucleus//signal transduction//regulation of immune response//cell motility	GO:0008092//GO:0005102//GO:0043548	cytoskeletal protein binding//receptor binding//phosphatidylinositol 3-kinase binding	GO:0005737//GO:0031514//GO:0019898//GO:0016020	cytoplasm//motile cilium//extrinsic component of membrane//membrane	--	--
Cluster-32860.202194	2427	828288942	XP_012570765.1	797	1.8e-82	PREDICTED: ras-related protein RHN1-like isoform X1 [Cicer arietinum]	593700442	XM_007150598.1	293	1.45268e-149	Phaseolus vulgaris hypothetical protein (PHAVU_005G170900g) mRNA, complete cds	K07889	RAB5C	Ras-related protein Rab-5C	http://www.genome.jp/dbget-bin/www_bget?ko:K07889	P31583	638	6.8e-65	Ras-related protein RHN1 OS=Nicotiana plumbaginifolia GN=RHN1 PE=2 SV=1	PF00025//PF08477//PF00071//PF03193//PF04616	ADP-ribosylation factor family//Ras of Complex, Roc, domain of DAPkinase//Ras family//Protein of unknown function, DUF258//Glycosyl hydrolases family 43	GO:0005975//GO:0007264	carbohydrate metabolic process//small GTPase mediated signal transduction	GO:0004553//GO:0003924//GO:0005525	hydrolase activity, hydrolyzing O-glycosyl compounds//GTPase activity//GTP binding	--	--	KOG0092	GTPase Rab5/YPT51 and related small G protein superfamily GTPases
Cluster-32860.217177	3741	356573611	XP_003554951.1	3818	0	PREDICTED: putative calcium-transporting ATPase 13, plasma membrane-type-like [Glycine max]	571554199	XM_003554903.2	867	0	PREDICTED: Glycine max putative calcium-transporting ATPase 13, plasma membrane-type-like (LOC100793918), mRNA	K01537	E3.6.3.8	Ca2+-transporting ATPase	http://www.genome.jp/dbget-bin/www_bget?ko:K01537	Q9LIK7	3347	0	Putative calcium-transporting ATPase 13, plasma membrane-type OS=Arabidopsis thaliana GN=ACA13 PE=3 SV=1	PF00122//PF04722	E1-E2 ATPase//Ssu72-like protein	GO:0006397//GO:0006470	mRNA processing//protein dephosphorylation	GO:0004721//GO:0046872//GO:0000166	phosphoprotein phosphatase activity//metal ion binding//nucleotide binding	GO:0005634	nucleus	--	--
Cluster-32860.211579	1175	802752556	XP_012088281.1	453	6.6e-43	PREDICTED: uncharacterized protein LOC105646935 [Jatropha curcas]>gi|643709717|gb|KDP24126.1| hypothetical protein JCGZ_25783 [Jatropha curcas]	--	--	--	--	--	--	--	--	--	--	--	--	--	--	--	--	--	--	--	--	--	--	--
Cluster-32860.22675	1302	734423634	KHN42260.1	639	2e-64	SEC14-like protein 1 [Glycine soja]	571475843	XM_003534928.2	269	1.68932e-136	PREDICTED: Glycine max phosphatidylinositol/phosphatidylcholine transfer protein SFH9-like (LOC100793867), mRNA	--	--	--	--	P49193	132	1.7e-06	Retinal-binding protein OS=Todarodes pacificus PE=1 SV=2	--	--	--	--	--	--	--	--	KOG1471	Phosphatidylinositol transfer protein SEC14 and related proteins
Cluster-32860.42399	3792	593688017	XP_007144643.1	2120	1.1e-235	hypothetical protein PHAVU_007G172900g [Phaseolus vulgaris]>gi|561017833|gb|ESW16637.1| hypothetical protein PHAVU_007G172900g [Phaseolus vulgaris]	571440172	XM_003520158.2	579	0	PREDICTED: Glycine max uncharacterized LOC100784172 (LOC100784172), mRNA	--	--	--	--	F4IXE7	602	1.6e-60	Increased DNA methylation 1 OS=Arabidopsis thaliana GN=IDM1 PE=1 SV=1	PF13673//PF00832//PF13508//PF00628//PF16866	Acetyltransferase (GNAT) domain//Ribosomal L39 protein//Acetyltransferase (GNAT) domain//PHD-finger//PHD-finger	GO:0042967//GO:0042254//GO:0006412	acyl-carrier-protein biosynthetic process//ribosome biogenesis//translation	GO:0005515//GO:0008080//GO:0003735	protein binding//N-acetyltransferase activity//structural constituent of ribosome	GO:0005840//GO:0005622	ribosome//intracellular	--	--
Cluster-32860.143417	1579	357451523	XP_003596038.1	193	1.3e-12	Glyceraldehyde-3-phosphate dehydrogenase [Medicago truncatula]>gi|355485086|gb|AES66289.1| glyceraldehyde-3-phosphate dehydrogenase [Medicago truncatula]	118200472	AC191602.2	87	3.06778e-35	Medicago truncatula chromosome 2 BAC clone mth2-74i1, complete sequence	K00134	GAPDH, gapA	glyceraldehyde 3-phosphate dehydrogenase	http://www.genome.jp/dbget-bin/www_bget?ko:K00134	Q9SAJ6	168	1.4e-10	Glyceraldehyde-3-phosphate dehydrogenase GAPCP1, chloroplastic OS=Arabidopsis thaliana GN=GAPCP1 PE=1 SV=1	PF01104	Bunyavirus non-structural protein NS-s	GO:0008152//GO:0016032	metabolic process//viral process	GO:0000166//GO:0016491//GO:0050662	nucleotide binding//oxidoreductase activity//coenzyme binding	--	--	KOG0657	Glyceraldehyde 3-phosphate dehydrogenase
Cluster-32860.64585	1962	255637950	ACU19291.1	552	3.7e-54	unknown [Glycine max]	502107375	XM_004493188.1	247	4.36063e-124	PREDICTED: Cicer arietinum NADH--cytochrome b5 reductase 1 (LOC101505846), mRNA	K00326	E1.6.2.2	cytochrome-b5 reductase	http://www.genome.jp/dbget-bin/www_bget?ko:K00326	Q9ZNT1	524	9.1e-52	NADH--cytochrome b5 reductase 1 OS=Arabidopsis thaliana GN=CBR1 PE=1 SV=1	PF00175//PF08030	Oxidoreductase NAD-binding domain//Ferric reductase NAD binding domain	GO:0055114	oxidation-reduction process	GO:0016491	oxidoreductase activity	--	--	KOG0534	NADH-cytochrome b-5 reductase
Cluster-32860.234790	908	590666491	XP_007036990.1	515	3.3e-50	Retrotransposon protein, putative [Theobroma cacao]>gi|508774235|gb|EOY21491.1| Retrotransposon protein, putative [Theobroma cacao]	663673456	HG975450.1	46	1.07547e-12	Solanum pennellii chromosome ch11, complete genome	--	--	--	--	--	--	--	--	PF02411	MerT mercuric transport protein	GO:0015694	mercury ion transport	GO:0015097	mercury ion transmembrane transporter activity	GO:0016020	membrane	--	--
Cluster-32860.87252	3644	734340582	KHN09387.1	1652	1.9e-181	ABC transporter C family member 5 [Glycine soja]	571558060	XM_006604453.1	718	0	PREDICTED: Glycine max ABC transporter C family member 5-like (LOC100814850), transcript variant X2, mRNA	--	--	--	--	Q7GB25	1525	1.4e-167	ABC transporter C family member 5 OS=Arabidopsis thaliana GN=ABCC5 PE=2 SV=2	PF00270//PF03266//PF00910//PF00437//PF07728//PF00931//PF01443//PF13304//PF01926//PF10662//PF00664//PF00005//PF01580	DEAD/DEAH box helicase//NTPase//RNA helicase//Type II/IV secretion system protein//AAA domain (dynein-related subfamily)//NB-ARC domain//Viral (Superfamily 1) RNA helicase//AAA domain, putative AbiEii toxin, Type IV TA system//50S ribosome-binding GTPase//Ethanolamine utilisation - propanediol utilisation//ABC transporter transmembrane region//ABC transporter//FtsK/SpoIIIE family	GO:0006576//GO:0055085//GO:0006810	cellular biogenic amine metabolic process//transmembrane transport//transport	GO:0003676//GO:0016887//GO:0043531//GO:0098519//GO:0005524//GO:0003677//GO:0000166//GO:0003723//GO:0042626//GO:0003724//GO:0005525	nucleic acid binding//ATPase activity//ADP binding//nucleotide phosphatase activity, acting on free nucleotides//ATP binding//DNA binding//nucleotide binding//RNA binding//ATPase activity, coupled to transmembrane movement of substances//RNA helicase activity//GTP binding	GO:0016021	integral component of membrane	--	--
Cluster-32860.154059	3390	571557932	XP_006604497.1	1612	7.7e-177	PREDICTED: probable methyltransferase PMT3-like isoform X1 [Glycine max]	571497810	XM_003541313.2	585	0	PREDICTED: Glycine max probable methyltransferase PMT3-like (LOC100819500), mRNA	--	--	--	--	Q93YV7	1465	1.2e-160	Probable methyltransferase PMT3 OS=Arabidopsis thaliana GN=At4g14360 PE=2 SV=1	PF08241//PF03141	Methyltransferase domain//Putative S-adenosyl-L-methionine-dependent methyltransferase	GO:0008152	metabolic process	GO:0008168	methyltransferase activity	--	--	--	--
Cluster-32860.142672	297	702379435	XP_010063230.1	204	1.2e-14	PREDICTED: subtilisin-like protease SBT5.4 [Eucalyptus grandis]>gi|629104971|gb|KCW70440.1| hypothetical protein EUGRSUZ_F03665 [Eucalyptus grandis]	--	--	--	--	--	--	--	--	--	I1N462	181	8.1e-13	Subtilisin-like protease Glyma18g48580 OS=Glycine max GN=Glyma18g48580 PE=1 SV=3	PF00082	Subtilase family	GO:0006508	proteolysis	GO:0004252	serine-type endopeptidase activity	--	--	--	--
Cluster-32860.156874	1679	113205323	AAT38747.2	335	4.6e-29	Polyprotein, putative [Solanum demissum]	--	--	--	--	--	--	--	--	--	P10978	163	5.6e-10	Retrovirus-related Pol polyprotein from transposon TNT 1-94 OS=Nicotiana tabacum PE=2 SV=1	PF00665//PF07415	Integrase core domain//Gammaherpesvirus latent membrane protein (LMP2) protein	GO:0015074//GO:0019042	DNA integration//viral latency	--	--	GO:0033644	host cell membrane	--	--
Cluster-32860.213439	4726	571488819	XP_006591040.1	638	9.4e-64	PREDICTED: uncharacterized protein LOC102666037 [Glycine max]	--	--	--	--	--	--	--	--	--	--	--	--	--	PF06220//PF07535//PF01063//PF04988//PF04879//PF00789	U1 zinc finger//DBF zinc finger//Amino-transferase class IV//A-kinase anchoring protein 95 (AKAP95)//Molybdopterin oxidoreductase Fe4S4 domain//UBX domain	GO:0008152//GO:0055114	metabolic process//oxidation-reduction process	GO:0003676//GO:0005515//GO:0003824//GO:0003677//GO:0008270//GO:0016491	nucleic acid binding//protein binding//catalytic activity//DNA binding//zinc ion binding//oxidoreductase activity	GO:0005634	nucleus	--	--
Cluster-32860.13983	3275	734396930	KHN29870.1	2865	0	Pentatricopeptide repeat-containing protein, chloroplastic [Glycine soja]	828296719	XM_012713242.1	642	0	PREDICTED: Cicer arietinum pentatricopeptide repeat-containing protein At3g22150, chloroplastic (LOC101494970), mRNA	--	--	--	--	Q9LIE7	2545	6.8e-286	Pentatricopeptide repeat-containing protein At3g22150, chloroplastic OS=Arabidopsis thaliana GN=PCMP-E95 PE=2 SV=1	PF13176	Tetratricopeptide repeat	--	--	GO:0005515	protein binding	--	--	--	--
Cluster-32860.187735	3884	593797658	XP_007161867.1	634	2.3e-63	hypothetical protein PHAVU_001G104600g [Phaseolus vulgaris]>gi|561035331|gb|ESW33861.1| hypothetical protein PHAVU_001G104600g [Phaseolus vulgaris]	571525400	XM_003548632.2	253	4.02147e-127	PREDICTED: Glycine max cationic amino acid transporter 2, vacuolar-like (LOC100816704), mRNA	K13863	SLC7A1, ATRC1	solute carrier family 7 (cationic amino acid transporter), member 1	http://www.genome.jp/dbget-bin/www_bget?ko:K13863	Q8W4K3	491	1.2e-47	Cationic amino acid transporter 4, vacuolar OS=Arabidopsis thaliana GN=CAT4 PE=2 SV=1	PF00324//PF13520//PF09034//PF00641	Amino acid permease//Amino acid permease//TRADD, N-terminal domain//Zn-finger in Ran binding protein and others	GO:0006810//GO:0006865//GO:0055085//GO:0003333//GO:0007165//GO:0043123	transport//amino acid transport//transmembrane transport//amino acid transmembrane transport//signal transduction//positive regulation of I-kappaB kinase/NF-kappaB signaling	GO:0004871//GO:0015171//GO:0005515//GO:0008270	signal transducer activity//amino acid transmembrane transporter activity//protein binding//zinc ion binding	GO:0016020	membrane	KOG1286	Amino acid transporters
Cluster-32860.154637	1068	828325076	XP_012573474.1	1046	1e-111	PREDICTED: beta-1,4-mannosyl-glycoprotein 4-beta-N-acetylglucosaminyltransferase isoform X1 [Cicer arietinum]	--	--	--	--	--	K00737	MGAT3	beta-1,4-mannosyl-glycoprotein beta-1,4-N-acetylglucosaminyltransferase	http://www.genome.jp/dbget-bin/www_bget?ko:K00737	Q02527	180	3.8e-12	Beta-1,4-mannosyl-glycoprotein 4-beta-N-acetylglucosaminyltransferase OS=Rattus norvegicus GN=Mgat3 PE=1 SV=2	PF04724	Glycosyltransferase family 17	GO:0006487	protein N-linked glycosylation	GO:0003830	beta-1,4-mannosylglycoprotein 4-beta-N-acetylglucosaminyltransferase activity	GO:0016020	membrane	--	--
Cluster-32860.21444	2438	593800233	XP_007163154.1	286	3.2e-23	hypothetical protein PHAVU_001G210800g [Phaseolus vulgaris]>gi|561036618|gb|ESW35148.1| hypothetical protein PHAVU_001G210800g [Phaseolus vulgaris]	--	--	--	--	--	--	--	--	--	Q5W794	232	8.2e-18	Protein DEHYDRATION-INDUCED 19 homolog 2 OS=Oryza sativa subsp. japonica GN=DI19-2 PE=2 SV=2	PF13465//PF04216	Zinc-finger double domain//Protein involved in formate dehydrogenase formation	--	--	GO:0046872	metal ion binding	GO:0005737	cytoplasm	--	--
Cluster-32860.75861	3329	34148077	AAQ62586.1	3678	0	putative beta-galactosidase [Glycine max]	568880325	XM_006493008.1	873	0	PREDICTED: Citrus sinensis beta-galactosidase 9-like (LOC102622037), transcript variant X1, mRNA	--	--	--	--	Q9SCV3	3392	0	Beta-galactosidase 9 OS=Arabidopsis thaliana GN=BGAL9 PE=2 SV=1	PF02449//PF02837//PF02140	Beta-galactosidase//Glycosyl hydrolases family 2, sugar binding domain//Galactose binding lectin domain	GO:0006012//GO:0006687//GO:0005975//GO:0046486//GO:0006027	galactose metabolic process//glycosphingolipid metabolic process//carbohydrate metabolic process//glycerolipid metabolic process//glycosaminoglycan catabolic process	GO:0030246//GO:0004565//GO:0004553	carbohydrate binding//beta-galactosidase activity//hydrolase activity, hydrolyzing O-glycosyl compounds	GO:0009341	beta-galactosidase complex	--	--
Cluster-32860.147783	2288	357463129	XP_003601846.1	1247	1.1e-134	Nucleotide binding site leucine-rich repeat disease resistance protein [Medicago truncatula]>gi|355490894|gb|AES72097.1| disease resistance protein RGA4 [Medicago truncatula]	--	--	--	--	--	--	--	--	--	Q7XA40	690	6e-71	Putative disease resistance protein RGA3 OS=Solanum bulbocastanum GN=RGA3 PE=2 SV=2	PF13855//PF00560//PF04509//PF04636	Leucine rich repeat//Leucine Rich Repeat//CheC-like family//PA26 p53-induced protein (sestrin)	GO:1901031	regulation of response to reactive oxygen species	GO:0005515//GO:0016787	protein binding//hydrolase activity	GO:0005634	nucleus	--	--
Cluster-32860.139364	3553	356495907	XP_003516812.1	899	3.9e-94	PREDICTED: WAT1-related protein At3g28050-like [Glycine max]>gi|734367613|gb|KHN18316.1| Auxin-induced protein 5NG4 [Glycine soja]	571434550	XM_003516764.2	294	5.93673e-150	PREDICTED: Glycine max WAT1-related protein At3g28050-like (LOC100801438), mRNA	--	--	--	--	Q94JU2	689	1.2e-70	WAT1-related protein At3g28050 OS=Arabidopsis thaliana GN=At3g28050 PE=2 SV=1	PF06652//PF00892//PF07947	Methuselah N-terminus//EamA-like transporter family//YhhN-like protein	GO:0007186//GO:0006950	G-protein coupled receptor signaling pathway//response to stress	GO:0004930	G-protein coupled receptor activity	GO:0016020//GO:0016021	membrane//integral component of membrane	--	--
Cluster-32860.150553	1712	358248694	NP_001240180.1	1417	1.6e-154	1-aminocyclopropane-1-carboxylate oxidase homolog 6-like [Glycine max]>gi|255636556|gb|ACU18616.1| unknown [Glycine max]>gi|619498739|gb|AHY03267.1| putative Fe(II)- and 2-oxoglutaratedependent dioxygenase [Glycine max]>gi|734429475|gb|KHN45182.1| 1-aminocyclopropane-1-carboxylate oxidase like 6 [Glycine soja]	619498738	KJ463390.1	480	0	Glycine max putative Fe(II)- and 2-oxoglutaratedependent dioxygenase (F6'H1) mRNA, complete cds	K06892	F6H1	feruloyl-CoA ortho-hydroxylase	http://www.genome.jp/dbget-bin/www_bget?ko:K06892	Q9LHN8	1011	2.7e-108	Feruloyl CoA ortho-hydroxylase 1 OS=Arabidopsis thaliana GN=F6'H1 PE=1 SV=1	PF03171//PF06560	2OG-Fe(II) oxygenase superfamily//Glucose-6-phosphate isomerase (GPI)	GO:0006094//GO:0055114//GO:0005982//GO:0006098//GO:0006096//GO:0005985	gluconeogenesis//oxidation-reduction process//starch metabolic process//pentose-phosphate shunt//glycolytic process//sucrose metabolic process	GO:0016491//GO:0016706//GO:0004347	oxidoreductase activity//oxidoreductase activity, acting on paired donors, with incorporation or reduction of molecular oxygen, 2-oxoglutarate as one donor, and incorporation of one atom each of oxygen into both donors//glucose-6-phosphate isomerase activity	GO:0005737	cytoplasm	--	--
Cluster-32860.111238	1138	595926770	XP_007215046.1	308	4.2e-26	hypothetical protein PRUPE_ppa012096mg [Prunus persica]>gi|462411196|gb|EMJ16245.1| hypothetical protein PRUPE_ppa012096mg [Prunus persica]	593490082	XM_007141847.1	100	1.30204e-42	Phaseolus vulgaris hypothetical protein (PHAVU_008G236000g) mRNA, complete cds	--	--	--	--	Q00423	224	3.2e-17	HMG-Y-related protein A OS=Glycine max PE=2 SV=1	PF00538//PF02178	linker histone H1 and H5 family//AT hook motif	GO:0006334	nucleosome assembly	GO:0003677	DNA binding	GO:0005634//GO:0000786	nucleus//nucleosome	--	--
Cluster-32860.209269	2883	734308458	KHM99272.1	1251	4.8e-135	Apurinic endonuclease-redox protein [Glycine soja]	571440833	XM_003518105.2	373	0	PREDICTED: Glycine max apurinic endonuclease-redox protein-like (LOC100776653), transcript variant X1, mRNA	K01142	E3.1.11.2, xthA	exodeoxyribonuclease III	http://www.genome.jp/dbget-bin/www_bget?ko:K01142	P45951	790	1.9e-82	DNA-(apurinic or apyrimidinic site) lyase, chloroplastic OS=Arabidopsis thaliana GN=ARP PE=1 SV=2	--	--	--	--	--	--	--	--	KOG1294	Apurinic/apyrimidinic endonuclease and related enzymes
Cluster-32860.94672	1728	526118036	NP_001268179.1	970	1.1e-102	CBL-interacting protein kinase 18 [Vitis vinifera]>gi|731393444|ref|XP_010651481.1| PREDICTED: CBL-interacting protein kinase 18 isoform X1 [Vitis vinifera]>gi|731393446|ref|XP_010651482.1| PREDICTED: CBL-interacting protein kinase 18 isoform X1 [Vitis vinifera]>gi|731393448|ref|XP_010651483.1| PREDICTED: CBL-interacting protein kinase 18 isoform X1 [Vitis vinifera]>gi|731393450|ref|XP_010651484.…	62857007	AB113571.1	391	0	Lotus japonicus mRNA for Ser/Thr protein kinase, complete cds, clone:LNZ003	K07198	PRKAA, AMPK	5'-AMP-activated protein kinase, catalytic alpha subunit	http://www.genome.jp/dbget-bin/www_bget?ko:K07198	Q2QY53	820	3.8e-86	CBL-interacting protein kinase 32 OS=Oryza sativa subsp. japonica GN=CIPK32 PE=2 SV=2	PF07714//PF06293//PF00069//PF03822	Protein tyrosine kinase//Lipopolysaccharide kinase (Kdo/WaaP) family//Protein kinase domain//NAF domain	GO:0009069//GO:0006468//GO:0007165//GO:0016310	serine family amino acid metabolic process//protein phosphorylation//signal transduction//phosphorylation	GO:0004672//GO:0016773//GO:0004674//GO:0005524	protein kinase activity//phosphotransferase activity, alcohol group as acceptor//protein serine/threonine kinase activity//ATP binding	GO:0016020	membrane	--	--
Cluster-32860.127764	3441	356548365	XP_003542573.1	685	2.4e-69	PREDICTED: F-box protein PP2-A15-like isoform 2 [Glycine max]	571498312	XM_003542524.2	268	1.63235e-135	PREDICTED: Glycine max F-box protein PP2-A15-like (LOC100775493), transcript variant 1, mRNA	--	--	--	--	Q9LF92	589	4.6e-59	F-box protein PP2-A15 OS=Arabidopsis thaliana GN=PP2A15 PE=2 SV=1	PF00646	F-box domain	--	--	GO:0005515	protein binding	--	--	--	--
Cluster-32860.88558	5439	593688017	XP_007144643.1	1852	1.8e-204	hypothetical protein PHAVU_007G172900g [Phaseolus vulgaris]>gi|561017833|gb|ESW16637.1| hypothetical protein PHAVU_007G172900g [Phaseolus vulgaris]	571440172	XM_003520158.2	465	0	PREDICTED: Glycine max uncharacterized LOC100784172 (LOC100784172), mRNA	--	--	--	--	F4IXE7	429	2.6e-40	Increased DNA methylation 1 OS=Arabidopsis thaliana GN=IDM1 PE=1 SV=1	PF00832//PF16866//PF00628	Ribosomal L39 protein//PHD-finger//PHD-finger	GO:0042254//GO:0006412	ribosome biogenesis//translation	GO:0003735//GO:0005515	structural constituent of ribosome//protein binding	GO:0005840//GO:0005622	ribosome//intracellular	--	--
Cluster-32860.141436	2087	593693592	XP_007147317.1	1839	2.3e-203	hypothetical protein PHAVU_006G113700g [Phaseolus vulgaris]>gi|561020540|gb|ESW19311.1| hypothetical protein PHAVU_006G113700g [Phaseolus vulgaris]	657968758	XM_008377864.1	298	2.07062e-152	PREDICTED: Malus x domestica protein ASPARTIC PROTEASE IN GUARD CELL 2-like (LOC103439320), mRNA	--	--	--	--	Q9LHE3	971	1.4e-103	Protein ASPARTIC PROTEASE IN GUARD CELL 2 OS=Arabidopsis thaliana GN=ASPG2 PE=2 SV=1	PF00026	Eukaryotic aspartyl protease	GO:0006508	proteolysis	GO:0004190	aspartic-type endopeptidase activity	--	--	--	--
Cluster-32860.233492	2318	--	--	--	--	--	--	--	--	--	--	--	--	--	--	--	--	--	--	--	--	--	--	--	--	--	--	--	--
Cluster-32860.119928	874	357460305	XP_003600434.1	434	7.9e-41	Subtilisin-like protease [Medicago truncatula]	--	--	--	--	--	--	--	--	--	I1N462	365	1.1e-33	Subtilisin-like protease Glyma18g48580 OS=Glycine max GN=Glyma18g48580 PE=1 SV=3	PF00725	3-hydroxyacyl-CoA dehydrogenase, C-terminal domain	GO:0006633//GO:0006568//GO:0055114//GO:0006550//GO:0006554//GO:0006574//GO:0006631//GO:0018874//GO:0006552	fatty acid biosynthetic process//tryptophan metabolic process//oxidation-reduction process//isoleucine catabolic process//lysine catabolic process//valine catabolic process//fatty acid metabolic process//benzoate metabolic process//leucine catabolic process	GO:0016491//GO:0003857	oxidoreductase activity//3-hydroxyacyl-CoA dehydrogenase activity	--	--	--	--
Cluster-32860.156172	1953	574139368	CCW28719.1	688	6.2e-70	hypothetical protein ARAX_ADH18B08-021 [Arachis duranensis]	764623645	XM_011470585.1	84	1.77303e-33	PREDICTED: Fragaria vesca subsp. vesca protein YLS9 (LOC101307348), mRNA	--	--	--	--	Q9SJ52	173	4.5e-11	Protein YLS9 OS=Arabidopsis thaliana GN=YLS9 PE=2 SV=1	--	--	--	--	--	--	--	--	--	--
Cluster-32860.127661	706	502112841	XP_004494460.1	803	1e-83	PREDICTED: S-adenosylmethionine synthase [Cicer arietinum]	571559727	XM_003554521.2	336	5.09737e-174	PREDICTED: Glycine max S-adenosylmethionine synthase 1-like (LOC100777770), transcript variant 1, mRNA	K00789	metK	S-adenosylmethionine synthetase	http://www.genome.jp/dbget-bin/www_bget?ko:K00789	A9P822	792	2.7e-83	S-adenosylmethionine synthase 1 OS=Populus trichocarpa GN=METK1 PE=2 SV=1	PF02773	S-adenosylmethionine synthetase, C-terminal domain	GO:0006556//GO:0006555	S-adenosylmethionine biosynthetic process//methionine metabolic process	GO:0004478	methionine adenosyltransferase activity	--	--	KOG1506	S-adenosylmethionine synthetase
Cluster-32860.28282	1598	645234259	XP_008223730.1	828	3e-86	PREDICTED: protein ASPARTIC PROTEASE IN GUARD CELL 2-like [Prunus mume]	--	--	--	--	--	--	--	--	--	Q9LS40	419	1.1e-39	Protein ASPARTIC PROTEASE IN GUARD CELL 1 OS=Arabidopsis thaliana GN=ASPG1 PE=1 SV=1	PF00026	Eukaryotic aspartyl protease	GO:0006508	proteolysis	GO:0004190	aspartic-type endopeptidase activity	--	--	--	--
Cluster-32860.7719	537	734319319	KHN03359.1	246	3e-19	Isoleucine--tRNA ligase [Glycine soja]	593782490	XM_007154224.1	90	2.14878e-37	Phaseolus vulgaris hypothetical protein (PHAVU_003G105600g) mRNA, complete cds	K01870	IARS, ileS	isoleucyl-tRNA synthetase	http://www.genome.jp/dbget-bin/www_bget?ko:K01870	Q8RXK8	198	1.6e-14	Isoleucine--tRNA ligase, chloroplastic/mitochondrial OS=Arabidopsis thaliana GN=OVA2 PE=2 SV=1	--	--	--	--	--	--	--	--	--	--
Cluster-32860.104301	2304	356549655	XP_003543207.1	878	6.8e-92	PREDICTED: tubby-like F-box protein 7-like [Glycine max]	828292644	XM_004488965.2	274	5.02672e-139	PREDICTED: Cicer arietinum tubby-like F-box protein 7 (LOC101495278), mRNA	--	--	--	--	Q93VI8	822	3e-86	Tubby-like F-box protein 7 OS=Arabidopsis thaliana GN=TULP7 PE=2 SV=1	PF12937//PF00646	F-box-like//F-box domain	--	--	GO:0005515	protein binding	--	--	--	--
Cluster-32860.127433	1532	719977674	XP_010248918.1	1545	2.1e-169	PREDICTED: probable aspartyl aminopeptidase isoform X1 [Nelumbo nucifera]	292786792	AK338580.1	594	0	Lotus japonicus cDNA, clone: LjFL2-028-AC07, HTC	K01267	DNPEP	aspartyl aminopeptidase	http://www.genome.jp/dbget-bin/www_bget?ko:K01267	B9RAJ0	1525	6e-168	Probable aspartyl aminopeptidase OS=Ricinus communis GN=RCOM_1506700 PE=2 SV=2	PF02127	Aminopeptidase I zinc metalloprotease (M18)	GO:0006508	proteolysis	GO:0004177//GO:0008270	aminopeptidase activity//zinc ion binding	--	--	KOG2596	Aminopeptidase I zinc metalloprotease (M18)
Cluster-32860.64591	2068	357508929	XP_003624753.1	417	1.7e-38	NADH cytochrome b5 reductase [Medicago truncatula]>gi|355499768|gb|AES80971.1| NADH-cytochrome b5 reductase family protein [Medicago truncatula]>gi|388520553|gb|AFK48338.1| unknown [Medicago truncatula]	595820768	XM_007204645.1	195	3.71061e-95	Prunus persica hypothetical protein (PRUPE_ppa009801mg) mRNA, complete cds	K00326	E1.6.2.2	cytochrome-b5 reductase	http://www.genome.jp/dbget-bin/www_bget?ko:K00326	Q9ZNT1	389	4.3e-36	NADH--cytochrome b5 reductase 1 OS=Arabidopsis thaliana GN=CBR1 PE=1 SV=1	--	--	GO:0055114	oxidation-reduction process	GO:0016491	oxidoreductase activity	--	--	KOG0534	NADH-cytochrome b-5 reductase
Cluster-32860.75555	2275	734432992	KHN46555.1	957	4.6e-101	TMV resistance protein N [Glycine soja]	37732054	AY182245.1	56	7.6073e-18	Glycine max resistance-like protein RNEAU-3 (RNEAU-3) gene, partial cds	--	--	--	--	Q40392	419	1.6e-39	TMV resistance protein N OS=Nicotiana glutinosa GN=N PE=1 SV=1	PF00931//PF13676//PF01637//PF01582//PF00004	NB-ARC domain//TIR domain//Archaeal ATPase//TIR domain//ATPase family associated with various cellular activities (AAA)	GO:0007165	signal transduction	GO:0005524//GO:0043531//GO:0005515	ATP binding//ADP binding//protein binding	--	--	--	--
Cluster-32860.114570	1552	657377308	KEH22213.1	626	7.6e-63	amino-terminal glutamine amidohydrolase [Medicago truncatula]	566174539	XM_002308912.2	155	4.76619e-73	Populus trichocarpa hypothetical protein (POPTR_0006s05000g) mRNA, complete cds	--	--	--	--	O22944	539	1.3e-53	Protein N-terminal glutamine amidohydrolase OS=Arabidopsis thaliana GN=At2g41760 PE=1 SV=1	PF09764	N-terminal glutamine amidase	GO:0006807	nitrogen compound metabolic process	GO:0016811	hydrolase activity, acting on carbon-nitrogen (but not peptide) bonds, in linear amides	--	--	KOG3261	Uncharacterized conserved protein
Cluster-32860.10980	415	--	--	--	--	--	--	--	--	--	--	--	--	--	--	--	--	--	--	--	--	--	--	--	--	--	--	--	--
Cluster-32860.115489	1244	217074984	ACJ85852.1	813	1.3e-84	unknown [Medicago truncatula]	571510046	XM_006596146.1	327	9.23292e-169	PREDICTED: Glycine max aldehyde dehydrogenase family 3 member H1-like (LOC100778722), transcript variant X3, mRNA	K00128	E1.2.1.3	aldehyde dehydrogenase (NAD+)	http://www.genome.jp/dbget-bin/www_bget?ko:K00128	Q70DU8	705	5.9e-73	Aldehyde dehydrogenase family 3 member H1 OS=Arabidopsis thaliana GN=ALDH3H1 PE=1 SV=2	PF00171	Aldehyde dehydrogenase family	GO:0008152//GO:0055114	metabolic process//oxidation-reduction process	GO:0016491	oxidoreductase activity	--	--	KOG2456	Aldehyde dehydrogenase
Cluster-32860.43166	2497	571478496	XP_006587582.1	2967	0	PREDICTED: kinesin-4-like [Glycine max]	571433743	XM_006572929.1	1003	0	PREDICTED: Glycine max kinesin-4-like (LOC100782704), mRNA	K10406	KIFC2_3	kinesin family member C2/C3	http://www.genome.jp/dbget-bin/www_bget?ko:K10406	O81635	871	6.7e-92	Kinesin-4 OS=Arabidopsis thaliana GN=ATK4 PE=1 SV=2	PF10147//PF00225//PF06009//PF02601//PF16796//PF07926//PF04871//PF06320//PF16276//PF06156//PF00038//PF10473	Growth arrest and DNA-damage-inducible proteins-interacting protein 1//Kinesin motor domain//Laminin Domain II//Exonuclease VII, large subunit//Microtubule binding//TPR/MLP1/MLP2-like protein//Uso1 / p115 like vesicle tethering protein, C terminal region//GCN5-like protein 1 (GCN5L1)//Nucleophosmin C-terminal domain//Protein of unknown function (DUF972)//Intermediate filament protein//Leucine-ric…	GO:0006886//GO:0015031//GO:0007018//GO:0006606//GO:0006260//GO:0007017//GO:0007049//GO:0007155//GO:0006308	intracellular protein transport//protein transport//microtubule-based movement//protein import into nucleus//DNA replication//microtubule-based process//cell cycle//cell adhesion//DNA catabolic process	GO:0003676//GO:0008565//GO:0008017//GO:0005524//GO:0008134//GO:0003777//GO:0042803//GO:0005198//GO:0008855//GO:0045502	nucleic acid binding//protein transporter activity//microtubule binding//ATP binding//transcription factor binding//microtubule motor activity//protein homodimerization activity//structural molecule activity//exodeoxyribonuclease VII activity//dynein binding	GO:0031083//GO:0005874//GO:0009318//GO:0005882//GO:0016020//GO:0030286//GO:0045298//GO:0005667//GO:0005737//GO:0005634	BLOC-1 complex//microtubule//exodeoxyribonuclease VII complex//intermediate filament//membrane//dynein complex//tubulin complex//transcription factor complex//cytoplasm//nucleus	--	--
Cluster-32860.78509	857	571475532	XP_006586674.1	592	3.7e-59	PREDICTED: uncharacterized protein LOC100784511 isoform X2 [Glycine max]	571518045	XM_006597569.1	209	2.47906e-103	PREDICTED: Glycine max protein PHR1-LIKE 1-like (LOC100786925), mRNA	--	--	--	--	--	--	--	--	--	--	--	--	--	--	--	--	--	--
Cluster-32860.119647	3893	828319925	XP_012572592.1	1642	3e-180	PREDICTED: transcription factor VOZ1 [Cicer arietinum]	571467099	XM_003529308.2	592	0	PREDICTED: Glycine max transcription factor VOZ1-like (LOC100798565), mRNA	--	--	--	--	Q9SGQ0	1300	1.9e-141	Transcription factor VOZ1 OS=Arabidopsis thaliana GN=VOZ1 PE=1 SV=1	PF15985	KH domain	--	--	GO:0003723	RNA binding	--	--	--	--
Cluster-32860.228783	2374	571525500	XP_006598973.1	1748	9.2e-193	PREDICTED: lysosomal beta glucosidase-like isoform X2 [Glycine max]	571556302	XM_006604186.1	617	0	PREDICTED: Glycine max lysosomal beta glucosidase-like (LOC100777415), transcript variant X3, mRNA	K05349	bglX	beta-glucosidase	http://www.genome.jp/dbget-bin/www_bget?ko:K05349	A7LXU3	450	4.2e-43	Beta-glucosidase BoGH3B OS=Bacteroides ovatus (strain ATCC 8483 / DSM 1896 / JCM 5824 / NCTC 11153) GN=BACOVA_02659 PE=1 SV=1	PF01915//PF00933	Glycosyl hydrolase family 3 C-terminal domain//Glycosyl hydrolase family 3 N terminal domain	GO:0005975	carbohydrate metabolic process	GO:0004553	hydrolase activity, hydrolyzing O-glycosyl compounds	--	--	--	--
Cluster-32860.33136	798	351727645	NP_001236144.1	453	4.5e-43	uncharacterized protein LOC100500562 [Glycine max]>gi|571562428|ref|XP_006605309.1| PREDICTED: uncharacterized protein LOC100500562 isoform X1 [Glycine max]>gi|571562432|ref|XP_006605310.1| PREDICTED: uncharacterized protein LOC100500562 isoform X2 [Glycine max]>gi|255630635|gb|ACU15677.1| unknown [Glycine max]>gi|734312603|gb|KHN00781.1| TRM112-like protein [Glycine soja]	565494273	XM_006304714.1	91	9.07443e-38	Capsella rubella hypothetical protein (CARUB_v10012311mg) mRNA, partial cds	K15448	TRM112, TRMT112	multifunctional methyltransferase subunit TRM112	http://www.genome.jp/dbget-bin/www_bget?ko:K15448	Q8LFJ5	378	3.1e-35	Multifunctional methyltransferase subunit TRM112-like protein At1g22270 OS=Arabidopsis thaliana GN=At1g22270 PE=2 SV=1	--	--	--	--	--	--	--	--	KOG1088	Uncharacterized conserved protein
Cluster-32860.185937	5425	593694184	XP_007147613.1	783	1.7e-80	hypothetical protein PHAVU_006G139200g [Phaseolus vulgaris]>gi|561020836|gb|ESW19607.1| hypothetical protein PHAVU_006G139200g [Phaseolus vulgaris]	593782022	XM_007153990.1	215	7.49448e-106	Phaseolus vulgaris hypothetical protein (PHAVU_003G086900g) mRNA, complete cds	--	--	--	--	Q94B74	493	9.9e-48	Nudix hydrolase 2 OS=Arabidopsis thaliana GN=NUDT2 PE=1 SV=1	PF05731//PF15220//PF06455//PF01769	TROVE domain//Hypoxia-inducible lipid droplet-associated//NADH dehydrogenase subunit 5 C-terminus//Divalent cation transporter	GO:0006744//GO:0015992//GO:0008284//GO:0010884//GO:0006812//GO:0006814//GO:0006120//GO:0001819//GO:0055114//GO:0042773	ubiquinone biosynthetic process//proton transport//positive regulation of cell proliferation//positive regulation of lipid storage//cation transport//sodium ion transport//mitochondrial electron transport, NADH to ubiquinone//positive regulation of cytokine production//oxidation-reduction process//ATP synthesis coupled electron transport	GO:0008137//GO:0008324//GO:0003723	NADH dehydrogenase (ubiquinone) activity//cation transmembrane transporter activity//RNA binding	--	--	--	--
Cluster-32860.126308	5186	593591727	XP_007142687.1	1998	2.1e-221	hypothetical protein PHAVU_007G008300g [Phaseolus vulgaris]>gi|561015877|gb|ESW14681.1| hypothetical protein PHAVU_007G008300g [Phaseolus vulgaris]	571570437	XM_003555579.2	894	0	PREDICTED: Glycine max U4/U6 small nuclear ribonucleoprotein Prp3-like (LOC100802774), mRNA	K12843	PRPF3, PRP3	U4/U6 small nuclear ribonucleoprotein PRP3	http://www.genome.jp/dbget-bin/www_bget?ko:K12843	Q5R5F1	618	3e-62	U4/U6 small nuclear ribonucleoprotein Prp3 OS=Pongo abelii GN=PRPF3 PE=2 SV=1	PF07359	Liver-expressed antimicrobial peptide 2 precursor (LEAP-2)	GO:0042742	defense response to bacterium	--	--	--	--	KOG2769	Putative u4/u6 small nuclear ribonucleoprotein
Cluster-32860.141895	7833	734398626	KHN30584.1	2938	0	hypothetical protein glysoja_030021 [Glycine soja]	571569347	XM_006606314.1	738	0	PREDICTED: Glycine max dentin sialophosphoprotein-like (LOC100781180), transcript variant X1, mRNA	--	--	--	--	--	--	--	--	PF08064//PF02150//PF07062	UME (NUC010) domain//RNA polymerases M/15 Kd subunit//Clc-like	GO:0009069//GO:0006144//GO:0006351//GO:0016310//GO:0006206	serine family amino acid metabolic process//purine nucleobase metabolic process//transcription, DNA-templated//phosphorylation//pyrimidine nucleobase metabolic process	GO:0003899//GO:0003677//GO:0004674	DNA-directed RNA polymerase activity//DNA binding//protein serine/threonine kinase activity	GO:0016021//GO:0005730	integral component of membrane//nucleolus	--	--
Cluster-32860.148331	1686	356525215	XP_003531222.1	387	4.3e-35	PREDICTED: serine/arginine repetitive matrix protein 2-like isoform X1 [Glycine max]>gi|571470905|ref|XP_006585151.1| PREDICTED: serine/arginine repetitive matrix protein 2-like isoform X2 [Glycine max]>gi|571470908|ref|XP_006585152.1| PREDICTED: serine/arginine repetitive matrix protein 2-like isoform X3 [Glycine max]	571455669	XR_414436.1	442	0	PREDICTED: Glycine max splicing regulatory glutamine/lysine-rich protein 1-like (LOC100796921), transcript variant X4, misc_RNA	--	--	--	--	--	--	--	--	--	--	--	--	--	--	--	--	--	--
Cluster-32860.129885	3788	255638404	ACU19512.1	154	1e-07	unknown [Glycine max]	593788617	XM_007157286.1	50	2.75734e-14	Phaseolus vulgaris hypothetical protein (PHAVU_002G0627001g) mRNA, partial cds	--	--	--	--	--	--	--	--	--	--	--	--	--	--	--	--	--	--
Cluster-32860.92142	596	657371606	KEH17591.1	356	5.9e-32	NBS-LRR type disease resistance protein [Medicago truncatula]	--	--	--	--	--	--	--	--	--	--	--	--	--	--	--	--	--	--	--	--	--	--	--
Cluster-32860.73998	2709	657384295	KEH27639.1	855	3.7e-89	auxin efflux carrier family protein [Medicago truncatula]	--	--	--	--	--	--	--	--	--	--	--	--	--	PF05453//PF03547	BmTXKS1/BmP02 toxin family//Membrane transport protein	GO:0006810//GO:0009405//GO:0055085	transport//pathogenesis//transmembrane transport	GO:0008200	ion channel inhibitor activity	GO:0016021//GO:0005576	integral component of membrane//extracellular region	--	--
Cluster-32860.236316	844	593783053	XP_007154567.1	730	3.6e-75	hypothetical protein PHAVU_003G129700g [Phaseolus vulgaris]>gi|561027921|gb|ESW26561.1| hypothetical protein PHAVU_003G129700g [Phaseolus vulgaris]	--	--	--	--	--	--	--	--	--	Q40392	513	7.4e-51	TMV resistance protein N OS=Nicotiana glutinosa GN=N PE=1 SV=1	PF00931	NB-ARC domain	--	--	GO:0043531	ADP binding	--	--	--	--
Cluster-32860.232244	1208	743780066	XP_010920410.1	533	3.6e-52	PREDICTED: 23 kDa jasmonate-induced protein-like [Elaeis guineensis]>gi|743780070|ref|XP_010920412.1| PREDICTED: 23 kDa jasmonate-induced protein-like [Elaeis guineensis]>gi|743780076|ref|XP_010920413.1| PREDICTED: 23 kDa jasmonate-induced protein-like [Elaeis guineensis]	--	--	--	--	--	--	--	--	--	P32024	379	3.6e-35	23 kDa jasmonate-induced protein OS=Hordeum vulgare PE=2 SV=1	--	--	--	--	--	--	--	--	--	--
Cluster-32860.69935	2855	502150968	XP_004508213.1	553	4.1e-54	PREDICTED: uncharacterized protein LOC101495490 [Cicer arietinum]	731388742	XM_010651421.1	122	1.95769e-54	PREDICTED: Vitis vinifera uncharacterized LOC100244229 (LOC100244229), transcript variant X2, mRNA	--	--	--	--	--	--	--	--	PF12070	Protein of unknown function (DUF3550/UPF0682)	GO:0006351	transcription, DNA-templated	GO:0003714	transcription corepressor activity	GO:0005667	transcription factor complex	--	--
Cluster-32860.223573	2134	147794801	CAN71427.1	1198	4.9e-129	hypothetical protein VITISV_027864 [Vitis vinifera]	--	--	--	--	--	--	--	--	--	P10978	603	6.8e-61	Retrovirus-related Pol polyprotein from transposon TNT 1-94 OS=Nicotiana tabacum PE=2 SV=1	--	--	--	--	--	--	--	--	--	--
Cluster-32860.174402	1026	571454558	XP_006579830.1	172	2.2e-10	PREDICTED: probable ADP-ribosylation factor GTPase-activating protein AGD14-like isoform X2 [Glycine max]	--	--	--	--	--	--	--	--	--	--	--	--	--	--	--	--	--	--	--	--	--	--	--
Cluster-32860.127603	2997	255539008	XP_002510569.1	246	1.7e-18	conserved hypothetical protein [Ricinus communis]>gi|223551270|gb|EEF52756.1| conserved hypothetical protein [Ricinus communis]	821594491	LN846355.1	55	3.61561e-17	Trifolium pratense genome assembly redclover, chromosome : chr7	--	--	--	--	--	--	--	--	--	--	--	--	--	--	--	--	--	--
Cluster-32860.160981	2069	357445497	XP_003593026.1	2654	7e-298	UDP-glucose:glycoprotein glucosyltransferase [Medicago truncatula]	828287143	XM_012712562.1	1001	0	PREDICTED: Cicer arietinum UDP-glucose:glycoprotein glucosyltransferase (LOC101515358), mRNA	K11718	HUGT	UDP-glucose:glycoprotein glucosyltransferase	http://www.genome.jp/dbget-bin/www_bget?ko:K11718	Q0WL80	2441	4.9e-274	UDP-glucose:glycoprotein glucosyltransferase OS=Arabidopsis thaliana GN=UGGT PE=1 SV=1	PF01501//PF06427	Glycosyl transferase family 8//UDP-glucose:Glycoprotein Glucosyltransferase	GO:0006486	protein glycosylation	GO:0016757//GO:0003980	transferase activity, transferring glycosyl groups//UDP-glucose:glycoprotein glucosyltransferase activity	--	--	KOG1879	UDP-glucose:glycoprotein glucosyltransferase
Cluster-32860.86265	1639	--	--	--	--	--	--	--	--	--	--	--	--	--	--	--	--	--	--	PF04117	Mpv17 / PMP22 family	--	--	--	--	GO:0016021	integral component of membrane	--	--
Cluster-32860.129528	3272	575074834	BAO45894.1	2970	0	pleiotropic drug resistance ABC transporter [Acacia mangium]	575074833	AB839212.1	998	0	Acacia mangium mRNA for pleiotropic drug resistance ABC transporter, complete cds	--	--	--	--	Q76CU2	2645	1.7e-297	Pleiotropic drug resistance protein 1 OS=Nicotiana tabacum GN=PDR1 PE=2 SV=1	PF00437//PF07645//PF00005//PF13304//PF00004//PF01061	Type II/IV secretion system protein//Calcium-binding EGF domain//ABC transporter//AAA domain, putative AbiEii toxin, Type IV TA system//ATPase family associated with various cellular activities (AAA)//ABC-2 type transporter	GO:0006810	transport	GO:0005509//GO:0016887//GO:0005524	calcium ion binding//ATPase activity//ATP binding	GO:0016020	membrane	--	--
Cluster-32860.139367	903	358248788	NP_001239940.1	625	5.8e-63	uncharacterized protein LOC100814137 [Glycine max]>gi|255641164|gb|ACU20859.1| unknown [Glycine max]	571434550	XM_003516764.2	227	2.58085e-113	PREDICTED: Glycine max WAT1-related protein At3g28050-like (LOC100801438), mRNA	--	--	--	--	Q94JU2	510	1.8e-50	WAT1-related protein At3g28050 OS=Arabidopsis thaliana GN=At3g28050 PE=2 SV=1	PF00892	EamA-like transporter family	--	--	--	--	GO:0016021//GO:0016020	integral component of membrane//membrane	--	--
Cluster-32860.88651	5536	571448634	XP_006577909.1	2227	6.1e-248	PREDICTED: kinesin-related protein 11-like [Glycine max]	571448633	XM_006577846.1	926	0	PREDICTED: Glycine max kinesin-related protein 11-like (LOC100812720), mRNA	K11498	CENPE	centromeric protein E	http://www.genome.jp/dbget-bin/www_bget?ko:K11498	Q6S001	906	1.3e-95	Kinesin-related protein 11 OS=Dictyostelium discoideum GN=kif11 PE=3 SV=1	PF00225//PF07998//PF08112//PF14634	Kinesin motor domain//Peptidase family M54//ATP synthase epsilon subunit//zinc-RING finger domain	GO:0007018//GO:0006810//GO:0015986//GO:0007017	microtubule-based movement//transport//ATP synthesis coupled proton transport//microtubule-based process	GO:0003777//GO:0042626//GO:0008017//GO:0005524//GO:0008270//GO:0005515	microtubule motor activity//ATPase activity, coupled to transmembrane movement of substances//microtubule binding//ATP binding//zinc ion binding//protein binding	GO:0005874//GO:0033178//GO:0045298	microtubule//proton-transporting two-sector ATPase complex, catalytic domain//tubulin complex	--	--
Cluster-32860.7722	1557	--	--	--	--	--	--	--	--	--	--	--	--	--	--	--	--	--	--	--	--	--	--	--	--	--	--	--	--
Cluster-32860.26749	2896	593800219	XP_007163147.1	2475	5.6e-277	hypothetical protein PHAVU_001G210200g [Phaseolus vulgaris]>gi|561036611|gb|ESW35141.1| hypothetical protein PHAVU_001G210200g [Phaseolus vulgaris]	571559525	XM_006604664.1	997	0	PREDICTED: Glycine max ethylene response sensor 1-like (LOC100802569), transcript variant X2, mRNA	K14509	ETR, ERS	ethylene receptor	http://www.genome.jp/dbget-bin/www_bget?ko:K14509	Q38846	2050	1.5e-228	Ethylene response sensor 1 OS=Arabidopsis thaliana GN=ERS1 PE=1 SV=1	PF00512//PF01590//PF13492	His Kinase A (phospho-acceptor) domain//GAF domain//GAF domain	GO:0007165//GO:0016310//GO:0000160	signal transduction//phosphorylation//phosphorelay signal transduction system	GO:0005515//GO:0000155	protein binding//phosphorelay sensor kinase activity	GO:0009365	protein histidine kinase complex	--	--
Cluster-32860.233924	1065	356555610	XP_003546123.1	380	1.8e-34	PREDICTED: mitogen-activated protein kinase 16-like isoform X1 [Glycine max]	571517601	XM_003546075.2	206	1.4449e-101	PREDICTED: Glycine max mitogen-activated protein kinase 16-like (LOC100781957), transcript variant X1, mRNA	--	--	--	--	Q8W4J2	369	4.6e-34	Mitogen-activated protein kinase 16 OS=Arabidopsis thaliana GN=MPK16 PE=2 SV=2	PF00069//PF07714	Protein kinase domain//Protein tyrosine kinase	GO:0006468	protein phosphorylation	GO:0005524//GO:0004672	ATP binding//protein kinase activity	--	--	--	--
Cluster-32860.35579	3063	356509889	XP_003523675.1	536	4.1e-52	PREDICTED: zinc finger protein 3-like [Glycine max]	571509106	XM_003544549.2	77	2.17782e-29	PREDICTED: Glycine max zinc finger protein 3-like (LOC100809569), mRNA	--	--	--	--	Q39262	323	2.9e-28	Zinc finger protein 3 OS=Arabidopsis thaliana GN=ZFP3 PE=2 SV=1	PF13912//PF00096	C2H2-type zinc finger//Zinc finger, C2H2 type	--	--	GO:0046872	metal ion binding	--	--	--	--
Cluster-32860.234719	2336	734404566	KHN33077.1	364	2.8e-32	Mitogen-activated protein kinase 16 [Glycine soja]	821595208	LN846352.1	189	9.09089e-92	Trifolium pratense genome assembly redclover, chromosome : chr4	--	--	--	--	Q8W4J2	342	1.4e-30	Mitogen-activated protein kinase 16 OS=Arabidopsis thaliana GN=MPK16 PE=2 SV=2	PF07714//PF00069	Protein tyrosine kinase//Protein kinase domain	GO:0006468	protein phosphorylation	GO:0004672//GO:0005524	protein kinase activity//ATP binding	--	--	--	--
Cluster-32860.85444	611	645264556	XP_008237733.1	571	7.1e-57	PREDICTED: dynamin-2A-like [Prunus mume]	828309637	XM_012715420.1	291	4.53434e-149	PREDICTED: Cicer arietinum dynamin-2A (LOC101498746), transcript variant X1, mRNA >gnl|BL_ORD_ID|29849147 PREDICTED: Cicer arietinum dynamin-2A (LOC101498746), transcript variant X2, mRNA	K01528	DNM	dynamin GTPase	http://www.genome.jp/dbget-bin/www_bget?ko:K01528	Q9SE83	497	3.8e-49	Dynamin-2A OS=Arabidopsis thaliana GN=DRP2A PE=1 SV=2	PF15036//PF02212	Interleukin 34//Dynamin GTPase effector domain	GO:0008284//GO:0007165//GO:0008283//GO:0040007//GO:0001934	positive regulation of cell proliferation//signal transduction//cell proliferation//growth//positive regulation of protein phosphorylation	GO:0005157//GO:0005525//GO:0003924	macrophage colony-stimulating factor receptor binding//GTP binding//GTPase activity	GO:0005615	extracellular space	--	--
Cluster-32860.220846	1356	356539078	XP_003538027.1	789	8.4e-82	PREDICTED: uncharacterized protein LOC100782590 isoform X1 [Glycine max]	828330239	XM_004511436.2	163	1.48222e-77	PREDICTED: Cicer arietinum uncharacterized LOC101497479 (LOC101497479), mRNA	--	--	--	--	--	--	--	--	--	--	--	--	--	--	--	--	--	--
Cluster-32860.166834	2781	734374874	KHN20783.1	2244	3.3e-250	Acyl-CoA dehydrogenase family member 10 [Glycine soja]	593331022	XM_007138876.1	780	0	Phaseolus vulgaris hypothetical protein (PHAVU_009G250700g) mRNA, complete cds	K00249	ACADM, acd	acyl-CoA dehydrogenase	http://www.genome.jp/dbget-bin/www_bget?ko:K00249	Q8RWZ3	1989	1.7e-221	Probable acyl-CoA dehydrogenase IBR3 OS=Arabidopsis thaliana GN=IBR3 PE=1 SV=1	PF02770//PF02771//PF00441//PF05773	Acyl-CoA dehydrogenase, middle domain//Acyl-CoA dehydrogenase, N-terminal domain//Acyl-CoA dehydrogenase, C-terminal domain//RWD domain	GO:0006118//GO:0008152//GO:0055114	obsolete electron transport//metabolic process//oxidation-reduction process	GO:0003995//GO:0005515//GO:0016627//GO:0050660	acyl-CoA dehydrogenase activity//protein binding//oxidoreductase activity, acting on the CH-CH group of donors//flavin adenine dinucleotide binding	--	--	KOG1469	Predicted acyl-CoA dehydrogenase
Cluster-32860.92176	474	358344919	XP_003636533.1	275	1.2e-22	NBS/LRR resistance protein-like protein [Medicago truncatula]	--	--	--	--	--	--	--	--	--	--	--	--	--	--	--	--	--	--	--	--	--	--	--
Cluster-32860.134093	2903	702490377	XP_010035663.1	1462	1.6e-159	PREDICTED: vacuolar protein sorting-associated protein 18 homolog [Eucalyptus grandis]>gi|629080664|gb|KCW47109.1| hypothetical protein EUGRSUZ_K00914 [Eucalyptus grandis]>gi|629080665|gb|KCW47110.1| hypothetical protein EUGRSUZ_K00914 [Eucalyptus grandis]	571501865	XM_003543308.2	362	0	PREDICTED: Glycine max vacuolar protein sorting-associated protein 18 homolog (LOC100793073), transcript variant X1, mRNA	--	--	--	--	P59015	441	5.7e-42	Vacuolar protein sorting-associated protein 18 homolog OS=Danio rerio GN=vps18 PE=2 SV=2	PF00097//PF02186//PF17122//PF12678//PF17123//PF00637//PF13639//PF14634	Zinc finger, C3HC4 type (RING finger)//TFIIE beta subunit core domain//Zinc-finger//RING-H2 zinc finger//RING-like zinc finger//Region in Clathrin and VPS//Ring finger domain//zinc-RING finger domain	GO:0006367//GO:0006886//GO:0016192	transcription initiation from RNA polymerase II promoter//intracellular protein transport//vesicle-mediated transport	GO:0005515//GO:0046872//GO:0008270	protein binding//metal ion binding//zinc ion binding	--	--	KOG2034	Vacuolar sorting protein PEP3/VPS18
Cluster-32860.134092	1533	357516783	XP_003628680.1	187	6.1e-12	Vacuolar protein sorting-associated protein-like protein [Medicago truncatula]	189163273	AP010507.1	59	1.09346e-19	Lotus japonicus genomic DNA, chromosome 3, clone: LjT02C15, TM0948, complete sequence	--	--	--	--	--	--	--	--	--	--	--	--	--	--	--	--	--	--
Cluster-32860.143425	1324	357451527	XP_003596040.1	574	7e-57	Glyceraldehyde-3-phosphate dehydrogenase [Medicago truncatula]>gi|355485088|gb|AES66291.1| glyceraldehyde-3-phosphate dehydrogenase [Medicago truncatula]	828292214	XM_004488698.2	242	1.75552e-121	PREDICTED: Cicer arietinum glyceraldehyde-3-phosphate dehydrogenase GAPCP1, chloroplastic-like (LOC101504216), mRNA	K00134	GAPDH, gapA	glyceraldehyde 3-phosphate dehydrogenase	http://www.genome.jp/dbget-bin/www_bget?ko:K00134	Q5E924	465	4.3e-45	Glyceraldehyde-3-phosphate dehydrogenase GAPCP2, chloroplastic OS=Arabidopsis thaliana GN=GAPCP2 PE=2 SV=1	PF00044	Glyceraldehyde 3-phosphate dehydrogenase, NAD binding domain	GO:0055114//GO:0006006	oxidation-reduction process//glucose metabolic process	GO:0050661//GO:0051287//GO:0016620	NADP binding//NAD binding//oxidoreductase activity, acting on the aldehyde or oxo group of donors, NAD or NADP as acceptor	--	--	KOG0657	Glyceraldehyde 3-phosphate dehydrogenase
Cluster-32860.143422	2943	502088162	XP_004488755.1	1370	7.7e-149	PREDICTED: glyceraldehyde-3-phosphate dehydrogenase GAPCP1, chloroplastic-like [Cicer arietinum]	828292214	XM_004488698.2	561	0	PREDICTED: Cicer arietinum glyceraldehyde-3-phosphate dehydrogenase GAPCP1, chloroplastic-like (LOC101504216), mRNA	K00134	GAPDH, gapA	glyceraldehyde 3-phosphate dehydrogenase	http://www.genome.jp/dbget-bin/www_bget?ko:K00134	Q5E924	1327	1e-144	Glyceraldehyde-3-phosphate dehydrogenase GAPCP2, chloroplastic OS=Arabidopsis thaliana GN=GAPCP2 PE=2 SV=1	PF01104//PF00044//PF02800	Bunyavirus non-structural protein NS-s//Glyceraldehyde 3-phosphate dehydrogenase, NAD binding domain//Glyceraldehyde 3-phosphate dehydrogenase, C-terminal domain	GO:0016032//GO:0055114	viral process//oxidation-reduction process	GO:0016620	oxidoreductase activity, acting on the aldehyde or oxo group of donors, NAD or NADP as acceptor	--	--	KOG0657	Glyceraldehyde 3-phosphate dehydrogenase
Cluster-32860.44748	4009	571453400	XP_003525445.2	992	7.2e-105	PREDICTED: uncharacterized protein LOC100776932 [Glycine max]>gi|734437737|gb|KHN48741.1| hypothetical protein glysoja_015889 [Glycine soja]	571450805	XM_003522944.2	106	2.16331e-45	PREDICTED: Glycine max phosphoserine phosphatase, chloroplastic-like (LOC100789869), mRNA	--	--	--	--	O82796	231	1.8e-17	Phosphoserine phosphatase, chloroplastic OS=Arabidopsis thaliana GN=PSP PE=1 SV=2	--	--	--	--	--	--	--	--	KOG1615	Phosphoserine phosphatase
Cluster-32860.81165	2554	595924294	XP_007214916.1	3824	0	hypothetical protein PRUPE_ppa000712mg [Prunus persica]>gi|462411066|gb|EMJ16115.1| hypothetical protein PRUPE_ppa000712mg [Prunus persica]	571501809	XM_003543290.2	1345	0	PREDICTED: Glycine max pre-mRNA-processing factor 6-like (LOC100783360), mRNA	K12855	PRPF6, PRP6	pre-mRNA-processing factor 6	http://www.genome.jp/dbget-bin/www_bget?ko:K12855	Q9ZT71	3403	0	Protein STABILIZED1 OS=Arabidopsis thaliana GN=STA1 PE=1 SV=1	PF06424//PF05843//PF08802//PF13181//PF13414//PF08066	PRP1 splicing factor, N-terminal//Suppressor of forked protein (Suf)//Cytochrome B6-F complex Fe-S subunit//Tetratricopeptide repeat//TPR repeat//PMC2NT (NUC016) domain	GO:0006396//GO:0006397//GO:0000398//GO:0006118//GO:0055114	RNA processing//mRNA processing//mRNA splicing, via spliceosome//obsolete electron transport//oxidation-reduction process	GO:0005515//GO:0009496//GO:0051537	protein binding//plastoquinol--plastocyanin reductase activity//2 iron, 2 sulfur cluster binding	GO:0000176//GO:0005634//GO:0042651//GO:0009512	nuclear exosome (RNase complex)//nucleus//thylakoid membrane//cytochrome b6f complex	KOG0495	HAT repeat protein
Cluster-32860.87697	2670	449460720	XP_004148093.1	660	1.5e-66	PREDICTED: peptidyl-tRNA hydrolase 2, mitochondrial-like [Cucumis sativus]>gi|659118593|ref|XP_008459200.1| PREDICTED: peptidyl-tRNA hydrolase 2, mitochondrial-like [Cucumis melo]>gi|700208277|gb|KGN63396.1| hypothetical protein Csa_2G437060 [Cucumis sativus]	502144442	XM_004505641.1	173	8.16247e-83	PREDICTED: Cicer arietinum peptidyl-tRNA hydrolase 2, mitochondrial-like (LOC101494509), mRNA	K04794	PTH2	peptidyl-tRNA hydrolase, PTH2 family	http://www.genome.jp/dbget-bin/www_bget?ko:K04794	Q9Y3E5	283	1.1e-23	Peptidyl-tRNA hydrolase 2, mitochondrial OS=Homo sapiens GN=PTRH2 PE=1 SV=1	PF01981	Peptidyl-tRNA hydrolase PTH2	--	--	GO:0004045	aminoacyl-tRNA hydrolase activity	--	--	KOG3282	Uncharacterized conserved protein
Cluster-32860.192202	367	502097913	XP_004491111.1	358	2.1e-32	PREDICTED: subtilisin-like protease Glyma18g48580 [Cicer arietinum]	--	--	--	--	--	--	--	--	--	I1N462	318	1.3e-28	Subtilisin-like protease Glyma18g48580 OS=Glycine max GN=Glyma18g48580 PE=1 SV=3	PF00082	Subtilase family	GO:0006508	proteolysis	GO:0004252	serine-type endopeptidase activity	--	--	--	--
Cluster-32860.213091	2975	571449989	XP_006578308.1	1304	3.5e-141	PREDICTED: protein TRANSPARENT TESTA 12-like [Glycine max]	571449988	XM_006578245.1	400	0	PREDICTED: Glycine max protein TRANSPARENT TESTA 12-like (LOC100814869), mRNA	K03327	TC.MATE, SLC47A, norM, mdtK, dinF	multidrug resistance protein, MATE family	http://www.genome.jp/dbget-bin/www_bget?ko:K03327	Q9LYT3	629	9.2e-64	Protein TRANSPARENT TESTA 12 OS=Arabidopsis thaliana GN=TT12 PE=2 SV=1	PF07651//PF01554	ANTH domain//MatE	GO:0055085//GO:0006810//GO:0006855//GO:0015893	transmembrane transport//transport//drug transmembrane transport//drug transport	GO:0005543//GO:0015297//GO:0015238	phospholipid binding//antiporter activity//drug transmembrane transporter activity	GO:0016020	membrane	--	--
Cluster-32860.138208	2965	694318134	XP_009341556.1	650	2.4e-65	PREDICTED: serine/threonine-protein kinase AFC1-like [Pyrus x bretschneideri]>gi|694399001|ref|XP_009374644.1| PREDICTED: serine/threonine-protein kinase AFC1-like [Pyrus x bretschneideri]	147800313	AM483981.2	292	6.39571e-149	Vitis vinifera contig VV78X053593.3, whole genome shotgun sequence	K08287	E2.7.12.1	dual-specificity kinase	http://www.genome.jp/dbget-bin/www_bget?ko:K08287	P51566	566	1.9e-56	Serine/threonine-protein kinase AFC1 OS=Arabidopsis thaliana GN=AFC1 PE=2 SV=2	PF00069//PF07714	Protein kinase domain//Protein tyrosine kinase	GO:0006468	protein phosphorylation	GO:0005524//GO:0004672	ATP binding//protein kinase activity	--	--	KOG0671	LAMMER dual specificity kinases
Cluster-32860.4840	2590	358348803	XP_003638432.1	204	1.1e-13	Craniofacial development protein [Medicago truncatula]	--	--	--	--	--	--	--	--	--	--	--	--	--	PF04026	SpoVG	GO:0030435	sporulation resulting in formation of a cellular spore	--	--	--	--	--	--
Cluster-32860.106001	2040	571516232	XP_006597360.1	1144	8.6e-123	PREDICTED: uncharacterized protein LOC102659744 [Glycine max]>gi|734405751|gb|KHN33553.1| hypothetical protein glysoja_005595 [Glycine soja]	828318662	XM_004504776.2	224	2.76956e-111	PREDICTED: Cicer arietinum uncharacterized LOC101507733 (LOC101507733), mRNA	--	--	--	--	--	--	--	--	PF08290	Hepatitis core protein, putative zinc finger	GO:0009405	pathogenesis	GO:0005198	structural molecule activity	--	--	--	--
Cluster-32860.151045	3323	590656199	XP_007034202.1	1266	1e-136	Selenium-binding protein 2 isoform 1 [Theobroma cacao]>gi|508713231|gb|EOY05128.1| Selenium-binding protein 2 isoform 1 [Theobroma cacao]	571470882	XM_003531165.2	498	0	PREDICTED: Glycine max selenium binding protein (SBP), mRNA	K17285	SELENBP1	selenium-binding protein 1	http://www.genome.jp/dbget-bin/www_bget?ko:K17285	O23264	1179	1.7e-127	Selenium-binding protein 1 OS=Arabidopsis thaliana GN=SBP1 PE=1 SV=1	PF05694	56kDa selenium binding protein (SBP56)	--	--	GO:0008430	selenium binding	--	--	KOG0918	Selenium-binding protein
Cluster-32860.184403	1187	356563505	XP_003550002.1	167	9.8e-10	PREDICTED: stem-specific protein TSJT1-like [Glycine max]	--	--	--	--	--	--	--	--	--	--	--	--	--	--	--	--	--	--	--	--	--	--	--
Cluster-32860.166267	3137	356525533	XP_003531379.1	758	7.6e-78	PREDICTED: stress enhanced protein 2, chloroplastic-like [Glycine max]>gi|734395751|gb|KHN29109.1| hypothetical protein glysoja_008444 [Glycine soja]	210143428	AK286210.1	209	9.33505e-103	Glycine max cDNA, clone: GMFL01-23-P18	--	--	--	--	Q9SJ02	591	2.5e-59	Stress enhanced protein 2, chloroplastic OS=Arabidopsis thaliana GN=SEP2 PE=2 SV=1	PF00520	Ion transport protein	GO:0006811//GO:0055085	ion transport//transmembrane transport	GO:0005216	ion channel activity	GO:0016020	membrane	--	--
Cluster-32860.9056	1014	828297369	XP_012568824.1	334	3.6e-29	PREDICTED: uncharacterized protein LOC101493279 [Cicer arietinum]	--	--	--	--	--	--	--	--	--	--	--	--	--	--	--	--	--	--	--	--	--	--	--
Cluster-32860.234631	2629	--	--	--	--	--	--	--	--	--	--	--	--	--	--	--	--	--	--	--	--	--	--	--	--	--	--	--	--
Cluster-32860.233863	503	657401935	KEH40887.1	409	3.6e-38	NBS-LRR type disease resistance protein [Medicago truncatula]	--	--	--	--	--	--	--	--	--	--	--	--	--	--	--	--	--	--	--	--	--	--	--
Cluster-32860.3136	1058	357519159	XP_003629868.1	1307	5.6e-142	Interferon-induced GTP-binding protein Mx [Medicago truncatula]>gi|355523890|gb|AET04344.1| dynamin 4C-like protein [Medicago truncatula]	21907996	AP004978.1	344	2.77396e-178	Lotus japonicus genomic DNA, chromosome 4, clone: LjT44L05, TM0162a, complete sequence	--	--	--	--	Q9ZP55	1143	8.2e-124	Dynamin-related protein 4C OS=Arabidopsis thaliana GN=DRP4C PE=2 SV=1	PF01926//PF04548//PF02421//PF01031//PF13304	50S ribosome-binding GTPase//AIG1 family//Ferrous iron transport protein B//Dynamin central region//AAA domain, putative AbiEii toxin, Type IV TA system	GO:0006184//GO:0015684	obsolete GTP catabolic process//ferrous iron transport	GO:0005525//GO:0015093//GO:0005524//GO:0003924	GTP binding//ferrous iron transmembrane transporter activity//ATP binding//GTPase activity	GO:0016021	integral component of membrane	KOG0446	Vacuolar sorting protein VPS1, dynamin, and related proteins
Cluster-32860.165668	993	734362570	KHN16213.1	1093	3.4e-117	Cyclin-dependent kinase C-1 [Glycine soja]	571507046	XM_006595731.1	416	0	PREDICTED: Glycine max cyclin-dependent kinase C-2-like (LOC100780860), mRNA	K08819	CDK12_13	cyclin-dependent kinase 12/13	http://www.genome.jp/dbget-bin/www_bget?ko:K08819	Q5JK68	993	1.9e-106	Cyclin-dependent kinase C-2 OS=Oryza sativa subsp. japonica GN=CDKC-2 PE=2 SV=1	PF07714//PF00069	Protein tyrosine kinase//Protein kinase domain	GO:0006468	protein phosphorylation	GO:0004672//GO:0005524	protein kinase activity//ATP binding	--	--	--	--
Cluster-32860.102357	1976	363807264	NP_001242616.1	426	1.5e-39	uncharacterized protein LOC100813237 [Glycine max]>gi|255647309|gb|ACU24121.1| unknown [Glycine max]	821594481	LN846349.1	260	2.60635e-131	Trifolium pratense genome assembly redclover, chromosome : chr1	K12896	SFRS7	splicing factor, arginine/serine-rich 7	http://www.genome.jp/dbget-bin/www_bget?ko:K12896	Q8VYA5	344	6.8e-31	Serine/arginine-rich splicing factor RS2Z33 OS=Arabidopsis thaliana GN=RS2Z33 PE=1 SV=1	PF03600	Citrate transporter	GO:0055085	transmembrane transport	--	--	GO:0016021	integral component of membrane	KOG4400	E3 ubiquitin ligase interacting with arginine methyltransferase
Cluster-32860.9089	3961	593790386	XP_007158232.1	1867	2.4e-206	hypothetical protein PHAVU_002G135100g [Phaseolus vulgaris]>gi|561031647|gb|ESW30226.1| hypothetical protein PHAVU_002G135100g [Phaseolus vulgaris]	--	--	--	--	--	--	--	--	--	Q7XA40	817	1.9e-85	Putative disease resistance protein RGA3 OS=Solanum bulbocastanum GN=RGA3 PE=2 SV=2	PF00931//PF13855	NB-ARC domain//Leucine rich repeat	--	--	GO:0043531//GO:0005515	ADP binding//protein binding	--	--	--	--
Cluster-32860.82510	532	657384557	AES96200.2	349	3.4e-31	metal-dependent phosphohydrolase [Medicago truncatula]	--	--	--	--	--	--	--	--	--	--	--	--	--	--	--	--	--	--	--	--	--	--	--
Cluster-32860.24096	678	567914041	XP_006449334.1	450	8.5e-43	hypothetical protein CICLE_v10017149mg [Citrus clementina]>gi|557551945|gb|ESR62574.1| hypothetical protein CICLE_v10017149mg [Citrus clementina]	571467018	XM_003529275.2	189	2.54514e-92	PREDICTED: Glycine max protein LOL2-like (LOC100780865), mRNA	--	--	--	--	O65426	356	9.5e-33	Protein LOL2 OS=Arabidopsis thaliana GN=LOL2 PE=1 SV=1	PF04690//PF01667	YABBY protein//Ribosomal protein S27	GO:0007275//GO:0006412//GO:0042254	multicellular organismal development//translation//ribosome biogenesis	GO:0003735	structural constituent of ribosome	GO:0005622//GO:0005840	intracellular//ribosome	--	--
Cluster-32860.51595	4882	590677306	XP_007039980.1	896	1.2e-93	Ankyrin repeat and KH domain-containing protein 1 [Theobroma cacao]>gi|508777225|gb|EOY24481.1| Ankyrin repeat and KH domain-containing protein 1 [Theobroma cacao]	590677305	XM_007039918.1	184	1.15192e-88	Theobroma cacao Ankyrin repeat and KH domain-containing protein 1 (TCM_016076) mRNA, complete cds	--	--	--	--	Q8VYP5	631	8.9e-64	Probable protein S-acyltransferase 14 OS=Arabidopsis thaliana GN=PAT14 PE=2 SV=1	PF01529	DHHC palmitoyltransferase	--	--	GO:0008270	zinc ion binding	--	--	KOG1315	Predicted DHHC-type Zn-finger protein
Cluster-32860.105574	1127	502137544	XP_004503118.1	659	8.3e-67	PREDICTED: centromere protein V [Cicer arietinum]	828316133	XM_004503061.2	194	7.17731e-95	PREDICTED: Cicer arietinum centromere protein V (LOC101498294), mRNA	--	--	--	--	Q9CXS4	341	8.7e-31	Centromere protein V OS=Mus musculus GN=Cenpv PE=2 SV=2	PF04828	Glutathione-dependent formaldehyde-activating enzyme	GO:0008152	metabolic process	GO:0016846	carbon-sulfur lyase activity	--	--	--	--
Cluster-32860.105576	1611	743831945	XP_011024155.1	1322	1.6e-143	PREDICTED: uricase-2 isozyme 1 [Populus euphratica]	388517670	BT147103.1	484	0	Lotus japonicus clone JCVI-FLLj-13M4 unknown mRNA	K00365	uaZ	urate oxidase	http://www.genome.jp/dbget-bin/www_bget?ko:K00365	P34798	1310	5.4e-143	Uricase-2 isozyme 1 OS=Canavalia lineata PE=2 SV=1	--	--	--	--	--	--	--	--	KOG1599	Uricase (urate oxidase)
Cluster-32860.133734	2444	593782083	XP_007154082.1	337	3.9e-29	hypothetical protein PHAVU_003G089300g [Phaseolus vulgaris]>gi|561027436|gb|ESW26076.1| hypothetical protein PHAVU_003G089300g [Phaseolus vulgaris]	828309642	XM_012715421.1	124	1.29368e-55	PREDICTED: Cicer arietinum uncharacterized LOC101489957 (LOC101489957), transcript variant X3, mRNA	--	--	--	--	--	--	--	--	PF08496//PF01080//PF03839	Peptidase family S49 N-terminal//Presenilin//Translocation protein Sec62	GO:0015031	protein transport	GO:0004252//GO:0008565//GO:0004190	serine-type endopeptidase activity//protein transporter activity//aspartic-type endopeptidase activity	GO:0016021//GO:0005886	integral component of membrane//plasma membrane	--	--
Cluster-32860.154027	2306	359488959	XP_003633847.1	697	6.6e-71	PREDICTED: probable ubiquitin conjugation factor E4 [Vitis vinifera]>gi|296082973|emb|CBI22274.3| unnamed protein product [Vitis vinifera]	828293341	XM_012712661.1	264	1.82237e-133	PREDICTED: Cicer arietinum probable ubiquitin conjugation factor E4 (LOC101501326), mRNA	K10597	UBE4B, UFD2	ubiquitin conjugation factor E4 B	http://www.genome.jp/dbget-bin/www_bget?ko:K10597	Q9LF41	657	4e-67	Probable ubiquitin conjugation factor E4 OS=Arabidopsis thaliana GN=PUB1 PE=2 SV=1	PF10408	Ubiquitin elongating factor core	GO:0006511//GO:0016567	ubiquitin-dependent protein catabolic process//protein ubiquitination	GO:0034450	ubiquitin-ubiquitin ligase activity	GO:0000151	ubiquitin ligase complex	--	--
Cluster-32860.53920	2902	828319925	XP_012572592.1	1642	2.2e-180	PREDICTED: transcription factor VOZ1 [Cicer arietinum]	571467099	XM_003529308.2	592	0	PREDICTED: Glycine max transcription factor VOZ1-like (LOC100798565), mRNA	--	--	--	--	Q9SGQ0	1300	1.4e-141	Transcription factor VOZ1 OS=Arabidopsis thaliana GN=VOZ1 PE=1 SV=1	PF15985	KH domain	--	--	GO:0003723	RNA binding	--	--	--	--
Cluster-32860.82672	3673	593784837	XP_007155459.1	380	6.1e-34	hypothetical protein PHAVU_003G203200g [Phaseolus vulgaris]>gi|561028813|gb|ESW27453.1| hypothetical protein PHAVU_003G203200g [Phaseolus vulgaris]	593784836	XM_007155397.1	87	7.22411e-35	Phaseolus vulgaris hypothetical protein (PHAVU_003G203200g) mRNA, complete cds	K11550	SPBC25, SPC25	kinetochore protein Spc25, animal type	http://www.genome.jp/dbget-bin/www_bget?ko:K11550	--	--	--	--	PF16326//PF04926//PF06754//PF07544//PF07195	ABC transporter C-terminal domain//Poly(A) polymerase predicted RNA binding domain//Phosphonate metabolism protein PhnG//RNA polymerase II transcription mediator complex subunit 9//Flagellar hook-associated protein 2 C-terminus	GO:0043631//GO:0006357//GO:0007155//GO:0019634//GO:0015716	RNA polyadenylation//regulation of transcription from RNA polymerase II promoter//cell adhesion//organic phosphonate metabolic process//organic phosphonate transport	GO:0003677//GO:0001104//GO:0003723	DNA binding//RNA polymerase II transcription cofactor activity//RNA binding	GO:0016592//GO:0009288	mediator complex//bacterial-type flagellum	--	--
Cluster-32860.131526	2669	729305901	XP_010528399.1	2149	3.3e-239	PREDICTED: UDP-glucose 6-dehydrogenase 2 isoform X1 [Tarenaya hassleriana]>gi|729305904|ref|XP_010528401.1| PREDICTED: UDP-glucose 6-dehydrogenase 2 isoform X2 [Tarenaya hassleriana]>gi|729305907|ref|XP_010528402.1| PREDICTED: UDP-glucose 6-dehydrogenase 2 isoform X3 [Tarenaya hassleriana]	571469196	XM_006584578.1	889	0	PREDICTED: Glycine max UDP-glucose dehydrogenase (UGD1), transcript variant X1, mRNA	K00012	UGDH, ugd	UDPglucose 6-dehydrogenase	http://www.genome.jp/dbget-bin/www_bget?ko:K00012	Q96558	2118	1.8e-236	UDP-glucose 6-dehydrogenase 1 OS=Glycine max GN=UGD1 PE=2 SV=1	PF03721//PF00984//PF03446//PF03720	UDP-glucose/GDP-mannose dehydrogenase family, NAD binding domain//UDP-glucose/GDP-mannose dehydrogenase family, central domain//NAD binding domain of 6-phosphogluconate dehydrogenase//UDP-glucose/GDP-mannose dehydrogenase family, UDP binding domain	GO:0055114//GO:0019521//GO:0006098	oxidation-reduction process//D-gluconate metabolic process//pentose-phosphate shunt	GO:0016616//GO:0051287//GO:0004616	oxidoreductase activity, acting on the CH-OH group of donors, NAD or NADP as acceptor//NAD binding//phosphogluconate dehydrogenase (decarboxylating) activity	--	--	KOG2666	UDP-glucose/GDP-mannose dehydrogenase
Cluster-32860.226720	1949	571439923	XP_006575001.1	448	4.2e-42	PREDICTED: putative nuclease HARBI1-like [Glycine max]	--	--	--	--	--	--	--	--	--	--	--	--	--	PF04827	Plant transposon protein	--	--	GO:0016788	hydrolase activity, acting on ester bonds	--	--	--	--
Cluster-32860.116198	2430	356551144	XP_003543938.1	2832	0	PREDICTED: alpha-1,4 glucan phosphorylase L isozyme, chloroplastic/amyloplastic-like [Glycine max]	571496731	XM_003543890.2	1074	0	PREDICTED: Glycine max alpha-1,4 glucan phosphorylase L isozyme, chloroplastic/amyloplastic-like (LOC100800659), mRNA	K00688	E2.4.1.1, glgP, PYG	starch phosphorylase	http://www.genome.jp/dbget-bin/www_bget?ko:K00688	P27598	2599	2.8e-292	Alpha-1,4 glucan phosphorylase L isozyme, chloroplastic/amyloplastic OS=Ipomoea batatas PE=2 SV=1	PF00343//PF00111	Carbohydrate phosphorylase//2Fe-2S iron-sulfur cluster binding domain	GO:0006118//GO:0005975	obsolete electron transport//carbohydrate metabolic process	GO:0051536//GO:0008184//GO:0009055	iron-sulfur cluster binding//glycogen phosphorylase activity//electron carrier activity	--	--	KOG2099	Glycogen phosphorylase
Cluster-32860.145424	1161	388519241	AFK47682.1	1047	8.7e-112	unknown [Medicago truncatula]>gi|657396956|gb|KEH36789.1| aluminum induced protein with YGL and LRDR motif protein [Medicago truncatula]	403043698	NM_001255022.2	347	6.55409e-180	Glycine max stem-specific protein TSJT1-like (LOC100806163), mRNA	--	--	--	--	P24805	315	9.2e-28	Stem-specific protein TSJT1 OS=Nicotiana tabacum GN=TSJT1 PE=2 SV=1	--	--	--	--	--	--	--	--	--	--
Cluster-32860.136808	3416	571450212	XP_003523867.2	1129	7.9e-121	PREDICTED: mitochondrial intermediate peptidase-like [Glycine max]>gi|734428491|gb|KHN44776.1| Mitochondrial intermediate peptidase [Glycine soja]	571450211	XM_003523819.2	412	0	PREDICTED: Glycine max mitochondrial intermediate peptidase-like (LOC100794972), mRNA	K01410	MIPEP	mitochondrial intermediate peptidase	http://www.genome.jp/dbget-bin/www_bget?ko:K01410	F4KDA5	911	2.1e-96	Probable mitochondrial intermediate peptidase, mitochondrial OS=Arabidopsis thaliana GN=MIP PE=3 SV=1	PF01432//PF00570//PF03274	Peptidase family M3//HRDC domain//Foamy virus BEL 1/2 protein	GO:0045893//GO:0016032//GO:0006508	positive regulation of transcription, DNA-templated//viral process//proteolysis	GO:0003676//GO:0004222	nucleic acid binding//metalloendopeptidase activity	GO:0005622	intracellular	KOG2090	Metalloendopeptidase family - mitochondrial intermediate peptidase
Cluster-32860.136809	5533	593696424	XP_007148694.1	1327	1.4e-143	hypothetical protein PHAVU_005G006700g [Phaseolus vulgaris]>gi|561021958|gb|ESW20688.1| hypothetical protein PHAVU_005G006700g [Phaseolus vulgaris]	502127358	XM_004499616.1	473	0	PREDICTED: Cicer arietinum probable mitochondrial intermediate peptidase, mitochondrial (LOC101509522), transcript variant X2, mRNA	K01410	MIPEP	mitochondrial intermediate peptidase	http://www.genome.jp/dbget-bin/www_bget?ko:K01410	F4KDA5	1165	1.2e-125	Probable mitochondrial intermediate peptidase, mitochondrial OS=Arabidopsis thaliana GN=MIP PE=3 SV=1	PF03274//PF01432	Foamy virus BEL 1/2 protein//Peptidase family M3	GO:0045893//GO:0016032//GO:0006508	positive regulation of transcription, DNA-templated//viral process//proteolysis	GO:0004222	metalloendopeptidase activity	--	--	KOG2090	Metalloendopeptidase family - mitochondrial intermediate peptidase
Cluster-32860.230619	1448	356568160	XP_003552281.1	1077	3.6e-115	PREDICTED: histidine protein methyltransferase 1 homolog isoform X1 [Glycine max]>gi|734383686|gb|KHN24030.1| Histidine protein methyltransferase 1 like [Glycine soja]	828292801	XM_004489118.2	246	1.15002e-123	PREDICTED: Cicer arietinum histidine protein methyltransferase 1 homolog (LOC101495280), transcript variant X2, mRNA	--	--	--	--	Q55DL2	379	4.4e-35	Histidine protein methyltransferase 1 homolog OS=Dictyostelium discoideum GN=DDB_G0270580 PE=3 SV=1	PF05175	Methyltransferase small domain	--	--	GO:0008168	methyltransferase activity	--	--	KOG2920	Predicted methyltransferase
Cluster-32860.122094	3956	828319925	XP_012572592.1	1642	3e-180	PREDICTED: transcription factor VOZ1 [Cicer arietinum]	571467099	XM_003529308.2	592	0	PREDICTED: Glycine max transcription factor VOZ1-like (LOC100798565), mRNA	--	--	--	--	Q9SGQ0	1300	1.9e-141	Transcription factor VOZ1 OS=Arabidopsis thaliana GN=VOZ1 PE=1 SV=1	PF15985	KH domain	--	--	GO:0003723	RNA binding	--	--	--	--
Cluster-32860.22085	873	--	--	--	--	--	--	--	--	--	--	--	--	--	--	--	--	--	--	PF08039	Mitochondrial proteolipid	--	--	--	--	GO:0005739	mitochondrion	--	--
Cluster-32860.194771	1032	734330788	KHN06857.1	374	8.4e-34	hypothetical protein glysoja_033098 [Glycine soja]	593262547	XM_007133391.1	124	5.36115e-56	Phaseolus vulgaris hypothetical protein (PHAVU_011G179800g) mRNA, complete cds	K07052	K07052	uncharacterized protein	http://www.genome.jp/dbget-bin/www_bget?ko:K07052	--	--	--	--	PF14862//PF02517	Big defensin//CAAX protease self-immunity	GO:0050829//GO:0050830	defense response to Gram-negative bacterium//defense response to Gram-positive bacterium	--	--	GO:0016020	membrane	--	--
Cluster-32860.133428	4175	571467801	XP_006584045.1	4503	0	PREDICTED: chromatin structure-remodeling complex protein SYD-like isoform X1 [Glycine max]>gi|571467803|ref|XP_006584046.1| PREDICTED: chromatin structure-remodeling complex protein SYD-like isoform X2 [Glycine max]	571532959	XM_006600272.1	1714	0	PREDICTED: Glycine max chromatin structure-remodeling complex protein SYD-like (LOC100790172), transcript variant X2, mRNA	--	--	--	--	F4IHS2	3549	0	Chromatin structure-remodeling complex protein SYD OS=Arabidopsis thaliana GN=SYD PE=1 SV=1	PF06733//PF00176//PF00270//PF12179//PF14619//PF04851	DEAD_2//SNF2 family N-terminal domain//DEAD/DEAH box helicase//I-kappa-kinase-beta NEMO binding domain//Snf2-ATP coupling, chromatin remodelling complex//Type III restriction enzyme, res subunit	GO:0016310//GO:0009069	phosphorylation//serine family amino acid metabolic process	GO:0003676//GO:0016787//GO:0003677//GO:0005524//GO:0004003//GO:0042393//GO:0008384	nucleic acid binding//hydrolase activity//DNA binding//ATP binding//ATP-dependent DNA helicase activity//histone binding//IkappaB kinase activity	GO:0008385//GO:0005657	IkappaB kinase complex//replication fork	KOG0386	Chromatin remodeling complex SWI/SNF, component SWI2 and related ATPases (DNA/RNA helicase superfamily)
Cluster-32860.238545	1479	--	--	--	--	--	--	--	--	--	--	--	--	--	--	--	--	--	--	--	--	--	--	--	--	--	--	--	--
Cluster-32860.107456	2418	728847368	KHG26811.1	627	9.1e-63	Two pore calcium channel 1 -like protein [Gossypium arboreum]	571501770	XM_006594788.1	258	4.13928e-130	PREDICTED: Glycine max two pore calcium channel protein 1B-like (LOC100806160), mRNA	K16900	TPC1, CCH1	two pore calcium channel protein, plant	http://www.genome.jp/dbget-bin/www_bget?ko:K16900	Q75VR1	571	4e-57	Two pore calcium channel protein 1A OS=Nicotiana tabacum GN=TPC1A PE=2 SV=1	PF00902//PF00793//PF13833//PF13405//PF00036//PF14659//PF00520//PF13499	Sec-independent protein translocase protein (TatC)//DAHP synthetase I family//EF-hand domain pair//EF-hand domain//EF hand//Phage integrase, N-terminal SAM-like domain//Ion transport protein//EF-hand domain pair	GO:0015074//GO:0055085//GO:0009058//GO:0006811	DNA integration//transmembrane transport//biosynthetic process//ion transport	GO:0005509//GO:0005216//GO:0003677	calcium ion binding//ion channel activity//DNA binding	GO:0016020//GO:0016021	membrane//integral component of membrane	KOG2301	Voltage-gated Ca2+ channels, alpha1 subunits
Cluster-32860.91013	7256	356564712	XP_003550593.1	1639	1.2e-179	PREDICTED: serine/threonine-protein phosphatase 4 regulatory subunit 3-like isoform X1 [Glycine max]	571518568	XM_006597648.1	593	0	PREDICTED: Glycine max serine/threonine-protein phosphatase 4 regulatory subunit 3A-like (LOC100802657), transcript variant X5, mRNA	K17491	SMEK, PPP4R3	protein phosphatase 4 regulatory subunit 3	http://www.genome.jp/dbget-bin/www_bget?ko:K17491	Q6INN7	660	5.7e-67	Serine/threonine-protein phosphatase 4 regulatory subunit 3 OS=Xenopus laevis GN=smek1 PE=2 SV=1	--	--	--	--	--	--	--	--	KOG2175	Protein predicted to be involved in carbohydrate metabolism
Cluster-32860.168790	1571	156767195	ABU95104.1	2270	1.8e-253	asparagine synthetase [Phaseolus vulgaris]	210144613	AK287395.1	848	0	Glycine max cDNA, clone: GMFL01-52-F01	K01953	asnB, ASNS	asparagine synthase (glutamine-hydrolysing)	http://www.genome.jp/dbget-bin/www_bget?ko:K01953	P49092	2235	2.9e-250	Asparagine synthetase [glutamine-hydrolyzing] 1 OS=Lotus japonicus GN=AS1 PE=2 SV=2	PF00733	Asparagine synthase	GO:0006531//GO:0006529//GO:0006522	aspartate metabolic process//asparagine biosynthetic process//alanine metabolic process	GO:0004066	asparagine synthase (glutamine-hydrolyzing) activity	--	--	KOG0571	Asparagine synthase (glutamine-hydrolyzing)
Cluster-32860.176479	1359	593330243	XP_007138548.1	1330	1.6e-144	hypothetical protein PHAVU_009G218500g [Phaseolus vulgaris]>gi|561011635|gb|ESW10542.1| hypothetical protein PHAVU_009G218500g [Phaseolus vulgaris]	593330242	XM_007138486.1	513	0	Phaseolus vulgaris hypothetical protein (PHAVU_009G218500g) mRNA, complete cds	--	--	--	--	Q9SPE5	1155	4.3e-125	Gamma-soluble NSF attachment protein OS=Arabidopsis thaliana GN=GSNAP PE=2 SV=1	PF13414//PF13176//PF13181//PF13174//PF00515	TPR repeat//Tetratricopeptide repeat//Tetratricopeptide repeat//Tetratricopeptide repeat//Tetratricopeptide repeat	--	--	GO:0005515	protein binding	--	--	KOG1585	Protein required for fusion of vesicles in vesicular transport, gamma-SNAP
Cluster-32860.236811	1243	--	--	--	--	--	--	--	--	--	--	--	--	--	--	--	--	--	--	--	--	--	--	--	--	--	--	--	--
Cluster-32860.238541	1496	297735144	CBI17506.3	217	2e-15	unnamed protein product [Vitis vinifera]	821594489	LN846353.1	108	6.15166e-47	Trifolium pratense genome assembly redclover, chromosome : chr5	K17681	ATAD3A_B	ATPase family AAA domain-containing protein 3A/B	http://www.genome.jp/dbget-bin/www_bget?ko:K17681	--	--	--	--	--	--	--	--	--	--	--	--	--	--
Cluster-32860.225327	1188	734420040	KHN40546.1	907	1.5e-95	Putative LRR receptor-like serine/threonine-protein kinase [Glycine soja]	--	--	--	--	--	--	--	--	--	Q8VZG8	698	3.7e-72	Probable LRR receptor-like serine/threonine-protein kinase At4g08850 OS=Arabidopsis thaliana GN=At4g08850 PE=2 SV=3	PF00560//PF13855	Leucine Rich Repeat//Leucine rich repeat	--	--	GO:0005515	protein binding	--	--	--	--
Cluster-32860.115638	2364	645219502	XP_008236125.1	215	5.3e-15	PREDICTED: very-long-chain (3R)-3-hydroxyacyl-[acyl-carrier protein] dehydratase PASTICCINO 2A [Prunus mume]	--	--	--	--	--	K10703	PHS1, PAS2	very-long-chain (3R)-3-hydroxyacyl-CoA dehydratase	http://www.genome.jp/dbget-bin/www_bget?ko:K10703	Q5ZEJ0	211	2.2e-15	Very-long-chain (3R)-3-hydroxyacyl-CoA dehydratase PASTICCINO 2B OS=Oryza sativa subsp. japonica GN=PAS2B PE=2 SV=1	--	--	--	--	--	--	--	--	--	--
Cluster-32860.189108	2385	593694066	XP_007147554.1	310	5.1e-26	hypothetical protein PHAVU_006G134500g [Phaseolus vulgaris]>gi|561020777|gb|ESW19548.1| hypothetical protein PHAVU_006G134500g [Phaseolus vulgaris]	388502965	BT139754.1	94	5.99745e-39	Lotus japonicus clone JCVI-FLLj-9K20 unknown mRNA	--	--	--	--	--	--	--	--	--	--	--	--	--	--	--	--	--	--
Cluster-32860.191702	587	--	--	--	--	--	--	--	--	--	--	--	--	--	--	--	--	--	--	PF02935	Cytochrome c oxidase subunit VIIc	GO:0006123//GO:0015992	mitochondrial electron transport, cytochrome c to oxygen//proton transport	GO:0004129	cytochrome-c oxidase activity	GO:0045277	respiratory chain complex IV	--	--
Cluster-32860.178123	2188	734420492	KHN40879.1	2005	1.3e-222	Aminomethyltransferase, mitochondrial [Glycine soja]	388510245	BT143395.1	799	0	Lotus japonicus clone JCVI-FLLj-21O12 unknown mRNA	K00605	gcvT, AMT	aminomethyltransferase	http://www.genome.jp/dbget-bin/www_bget?ko:K00605	P49364	1934	3.2e-215	Aminomethyltransferase, mitochondrial OS=Pisum sativum GN=GDCST PE=1 SV=2	--	--	--	--	--	--	--	--	KOG2770	Aminomethyl transferase
Cluster-32860.80637	4408	734378955	KHN22330.1	1740	1.4e-191	E3 ubiquitin ligase BIG BROTHER-related [Glycine soja]	571458852	XM_006581182.1	520	0	PREDICTED: Glycine max uncharacterized LOC100783014 (LOC100783014), transcript variant X3, mRNA	K10635	RNF111	E3 ubiquitin-protein ligase Arkadia	http://www.genome.jp/dbget-bin/www_bget?ko:K10635	O49500	262	4.9e-21	E3 ubiquitin-protein ligase MBR2 OS=Arabidopsis thaliana GN=MBR2 PE=1 SV=1	--	--	--	--	--	--	--	--	--	--
Cluster-32860.226844	2925	566182278	XP_002312022.2	1275	8e-138	hypothetical protein POPTR_0008s04120g [Populus trichocarpa]>gi|550332396|gb|EEE89389.2| hypothetical protein POPTR_0008s04120g [Populus trichocarpa]	731412590	XM_002276181.2	278	3.82361e-141	PREDICTED: Vitis vinifera tetraspanin-6 (LOC100242744), mRNA	--	--	--	--	Q9C7C1	1039	2.6e-111	Tetraspanin-6 OS=Arabidopsis thaliana GN=TET6 PE=2 SV=1	PF00335	Tetraspanin family	--	--	--	--	GO:0016021	integral component of membrane	--	--
Cluster-32860.160005	1261	62857016	BAD95893.1	156	2e-08	Ser/Thr protein kinase [Lotus japonicus]	--	--	--	--	--	--	--	--	--	--	--	--	--	--	--	--	--	--	--	--	--	--	--
Cluster-32860.82660	3753	593784837	XP_007155459.1	262	3e-20	hypothetical protein PHAVU_003G203200g [Phaseolus vulgaris]>gi|561028813|gb|ESW27453.1| hypothetical protein PHAVU_003G203200g [Phaseolus vulgaris]	161318450	EU028328.1	133	1.98141e-60	Glycine max clone BAC gmw1-20O10 genomic sequence	K11550	SPBC25, SPC25	kinetochore protein Spc25, animal type	http://www.genome.jp/dbget-bin/www_bget?ko:K11550	--	--	--	--	PF16326//PF07195//PF06754//PF07544	ABC transporter C-terminal domain//Flagellar hook-associated protein 2 C-terminus//Phosphonate metabolism protein PhnG//RNA polymerase II transcription mediator complex subunit 9	GO:0006357//GO:0019634//GO:0015716//GO:0007155	regulation of transcription from RNA polymerase II promoter//organic phosphonate metabolic process//organic phosphonate transport//cell adhesion	GO:0001104//GO:0003677	RNA polymerase II transcription cofactor activity//DNA binding	GO:0009288//GO:0016592	bacterial-type flagellum//mediator complex	--	--
Cluster-32860.155789	1305	734438174	KHN48988.1	238	6.3e-18	Actin-depolymerizing factor 2 [Glycine soja]	778703328	XM_011657051.1	66	1.19074e-23	PREDICTED: Cucumis sativus actin-depolymerizing factor 2 (LOC101209124), transcript variant X2, mRNA	K05765	CFL	cofilin	http://www.genome.jp/dbget-bin/www_bget?ko:K05765	Q9FVI1	220	1.1e-16	Actin-depolymerizing factor 2 OS=Petunia hybrida GN=ADF2 PE=2 SV=1	PF00241	Cofilin/tropomyosin-type actin-binding protein	--	--	GO:0003779	actin binding	GO:0005622	intracellular	--	--
Cluster-32860.154636	515	828325076	XP_012573474.1	258	1.2e-20	PREDICTED: beta-1,4-mannosyl-glycoprotein 4-beta-N-acetylglucosaminyltransferase isoform X1 [Cicer arietinum]	568860904	XM_006483890.1	43	2.75375e-11	PREDICTED: Citrus sinensis beta-1,4-mannosyl-glycoprotein 4-beta-N-acetylglucosaminyltransferase-like (LOC102616219), mRNA	K00737	MGAT3	beta-1,4-mannosyl-glycoprotein beta-1,4-N-acetylglucosaminyltransferase	http://www.genome.jp/dbget-bin/www_bget?ko:K00737	--	--	--	--	PF04724	Glycosyltransferase family 17	GO:0006487	protein N-linked glycosylation	GO:0003830	beta-1,4-mannosylglycoprotein 4-beta-N-acetylglucosaminyltransferase activity	GO:0016020	membrane	--	--
Cluster-32860.116463	6532	356538491	XP_003537737.1	4612	0	PREDICTED: isoleucine--tRNA ligase, cytoplasmic-like [Glycine max]>gi|734326428|gb|KHN05507.1| Isoleucine--tRNA ligase, cytoplasmic [Glycine soja]	828320607	XM_004505591.2	896	0	PREDICTED: Cicer arietinum probable isoleucine--tRNA ligase, cytoplasmic (LOC101506446), mRNA	K01870	IARS, ileS	isoleucyl-tRNA synthetase	http://www.genome.jp/dbget-bin/www_bget?ko:K01870	F4JLM5	2937	0	Isoleucine--tRNA ligase, cytoplasmic OS=Arabidopsis thaliana GN=At4g10320 PE=2 SV=1	PF09334//PF08264//PF00133	tRNA synthetases class I (M)//Anticodon-binding domain of tRNA//tRNA synthetases class I (I, L, M and V)	GO:0006418	tRNA aminoacylation for protein translation	GO:0004812//GO:0000166//GO:0005524	aminoacyl-tRNA ligase activity//nucleotide binding//ATP binding	--	--	KOG0434	Isoleucyl-tRNA synthetase
Cluster-32860.131339	6066	356560468	XP_003548514.1	2721	3.5e-305	PREDICTED: uncharacterized protein LOC100810477 [Glycine max]	571525889	XM_003548466.2	986	0	PREDICTED: Glycine max uncharacterized LOC100810477 (LOC100810477), mRNA	--	--	--	--	--	--	--	--	PF02213	GYF domain	--	--	GO:0005515	protein binding	--	--	--	--
Cluster-32860.110779	3155	502149600	XP_004507594.1	156	4.9e-08	PREDICTED: uncharacterized protein LOC101497330 [Cicer arietinum]	778659721	XM_004139480.2	76	8.07092e-29	PREDICTED: Cucumis sativus acyl carrier protein 3, mitochondrial (LOC101216072), transcript variant X3, mRNA	--	--	--	--	--	--	--	--	--	--	--	--	--	--	--	--	--	--
Cluster-32860.31360	4234	356518209	XP_003527773.1	4371	0	PREDICTED: pentatricopeptide repeat-containing protein At4g31850, chloroplastic-like [Glycine max]	571459145	XM_003527725.2	1515	0	PREDICTED: Glycine max pentatricopeptide repeat-containing protein At4g31850, chloroplastic-like (LOC100778358), mRNA	--	--	--	--	Q9SZ52	3616	0	Pentatricopeptide repeat-containing protein At4g31850, chloroplastic OS=Arabidopsis thaliana GN=PGR3 PE=1 SV=1	PF07721//PF00637//PF17049//PF13374//PF13414	Tetratricopeptide repeat//Region in Clathrin and VPS//ATPase expression protein 1//Tetratricopeptide repeat//TPR repeat	GO:0006886//GO:0006417//GO:0016192	intracellular protein transport//regulation of translation//vesicle-mediated transport	GO:0005515//GO:0045182//GO:0042802	protein binding//translation regulator activity//identical protein binding	--	--	--	--
Cluster-32860.190724	4034	571469558	XP_006584752.1	2920	0	PREDICTED: protein SPA1-RELATED 2-like [Glycine max]	571486874	XM_006590432.1	803	0	PREDICTED: Glycine max protein SPA1-RELATED 2-like (LOC100778303), mRNA	K16240	SPA1	protein suppressor of PHYA-105 1	http://www.genome.jp/dbget-bin/www_bget?ko:K16240	Q9T014	2024	2.2e-225	Protein SPA1-RELATED 2 OS=Arabidopsis thaliana GN=SPA2 PE=1 SV=2	PF00400//PF01209//PF08408	WD domain, G-beta repeat//ubiE/COQ5 methyltransferase family//DNA polymerase family B viral insert	GO:0006260	DNA replication	GO:0003887//GO:0008168//GO:0005515	DNA-directed DNA polymerase activity//methyltransferase activity//protein binding	GO:0042575	DNA polymerase complex	--	--
Cluster-32860.121977	907	351722307	NP_001238519.1	685	6.4e-70	uncharacterized protein LOC100499953 [Glycine max]>gi|255627951|gb|ACU14320.1| unknown [Glycine max]	388521398	BT148967.1	269	1.16436e-136	Lotus japonicus clone JCVI-FLLj-12M11 unknown mRNA	K05765	CFL	cofilin	http://www.genome.jp/dbget-bin/www_bget?ko:K05765	Q9FVI1	635	5.6e-65	Actin-depolymerizing factor 2 OS=Petunia hybrida GN=ADF2 PE=2 SV=1	PF00241	Cofilin/tropomyosin-type actin-binding protein	--	--	GO:0003779	actin binding	GO:0005622	intracellular	--	--
Cluster-32860.77389	1980	255537721	XP_002509927.1	2788	0	crooked neck protein, putative [Ricinus communis]>gi|223549826|gb|EEF51314.1| crooked neck protein, putative [Ricinus communis]	828330194	XM_012718933.1	938	0	PREDICTED: Cicer arietinum crooked neck-like protein 1 (LOC101507663), mRNA	K12869	CRN, CRNKL1, CLF1, SYF3	crooked neck	http://www.genome.jp/dbget-bin/www_bget?ko:K12869	P63155	1832	2e-203	Crooked neck-like protein 1 OS=Rattus norvegicus GN=Crnkl1 PE=2 SV=1	PF08463//PF05843//PF02184//PF13414//PF13181	EcoEI R protein C-terminal//Suppressor of forked protein (Suf)//HAT (Half-A-TPR) repeat//TPR repeat//Tetratricopeptide repeat	GO:0006304//GO:0006396//GO:0006397	DNA modification//RNA processing//mRNA processing	GO:0005515//GO:0003824//GO:0003677	protein binding//catalytic activity//DNA binding	GO:0005634//GO:0005622	nucleus//intracellular	KOG1915	Cell cycle control protein (crooked neck)
Cluster-32860.32275	2011	694381308	XP_009366739.1	1744	2.3e-192	PREDICTED: sorting nexin 1-like isoform X2 [Pyrus x bretschneideri]	571440949	XM_006575237.1	763	0	PREDICTED: Glycine max sorting nexin 1-like (LOC100777531), transcript variant X2, mRNA	K17917	SNX1_2	sorting nexin-1/2	http://www.genome.jp/dbget-bin/www_bget?ko:K17917	Q9FG38	1620	7.6e-179	Sorting nexin 1 OS=Arabidopsis thaliana GN=SNX1 PE=1 SV=1	PF05788//PF00787	Orbivirus RNA-dependent RNA polymerase (VP1)//PX domain	GO:0006351//GO:0006144	transcription, DNA-templated//purine nucleobase metabolic process	GO:0003968//GO:0003723//GO:0035091	RNA-directed RNA polymerase activity//RNA binding//phosphatidylinositol binding	GO:0031379	RNA-directed RNA polymerase complex	KOG2273	Membrane coat complex Retromer, subunit VPS5/SNX1, Sorting nexins, and related PX domain-containing proteins
Cluster-32860.28938	1459	731398909	XP_010653426.1	1209	1.8e-130	PREDICTED: protein FAR1-RELATED SEQUENCE 5-like [Vitis vinifera]	--	--	--	--	--	--	--	--	--	Q9SZL8	737	1.4e-76	Protein FAR1-RELATED SEQUENCE 5 OS=Arabidopsis thaliana GN=FRS5 PE=2 SV=1	PF00872	Transposase, Mutator family	GO:0006313	transposition, DNA-mediated	GO:0003677//GO:0004803	DNA binding//transposase activity	--	--	--	--
Cluster-32860.168216	2498	363807624	NP_001242413.1	524	8.3e-51	uncharacterized protein LOC100792453 [Glycine max]>gi|255636162|gb|ACU18423.1| unknown [Glycine max]	402794308	NM_001255484.2	196	1.2499e-95	Glycine max uncharacterized LOC100792453 (LOC100792453), mRNA	--	--	--	--	--	--	--	--	PF08072	BDHCT (NUC031) domain	GO:0006260//GO:0008652	DNA replication//cellular amino acid biosynthetic process	GO:0016818//GO:0016740//GO:0005524//GO:0003677	hydrolase activity, acting on acid anhydrides, in phosphorus-containing anhydrides//transferase activity//ATP binding//DNA binding	GO:0005634	nucleus	--	--
Cluster-32860.10759	358	734356359	KHN14107.1	434	3.2e-41	Subtilisin-like protease [Glycine soja]	568830213	XM_006469335.1	41	2.40765e-10	PREDICTED: Citrus sinensis subtilisin-like protease-like (LOC102625972), transcript variant X2, mRNA	--	--	--	--	Q9ZSP5	395	1.5e-37	Subtilisin-like protease SBT5.3 OS=Arabidopsis thaliana GN=AIR3 PE=2 SV=1	--	--	--	--	--	--	--	--	--	--
Cluster-32860.241427	2982	502132988	XP_004501608.1	152	1.3e-07	PREDICTED: DNA-directed RNA polymerase I subunit RPA12-like [Cicer arietinum]>gi|502132990|ref|XP_004501609.1| PREDICTED: DNA-directed RNA polymerase I subunit RPA12-like [Cicer arietinum]>gi|502132992|ref|XP_004501610.1| PREDICTED: DNA-directed RNA polymerase I subunit RPA12-like [Cicer arietinum]	--	--	--	--	--	--	--	--	--	--	--	--	--	PF04810//PF17122//PF06221	Sec23/Sec24 zinc finger//Zinc-finger//Putative zinc finger motif, C2HC5-type	GO:0006355//GO:0006886//GO:0006888	regulation of transcription, DNA-templated//intracellular protein transport//ER to Golgi vesicle-mediated transport	GO:0005515//GO:0008270	protein binding//zinc ion binding	GO:0030127//GO:0005634	COPII vesicle coat//nucleus	--	--
Cluster-32860.234807	1453	--	--	--	--	--	--	--	--	--	--	--	--	--	--	--	--	--	--	--	--	--	--	--	--	--	--	--	--
Cluster-32860.235675	1403	828297369	XP_012568824.1	481	4.5e-46	PREDICTED: uncharacterized protein LOC101493279 [Cicer arietinum]	--	--	--	--	--	--	--	--	--	--	--	--	--	--	--	--	--	--	--	--	--	--	--
Cluster-32860.100744	1860	388521419	AFK48771.1	1338	2.5e-145	unknown [Lotus japonicus]	571471740	XR_415519.1	460	0	PREDICTED: Glycine max ALA-interacting subunit 1-like (LOC100793838), misc_RNA	--	--	--	--	Q9SLK2	1248	9.6e-136	ALA-interacting subunit 3 OS=Arabidopsis thaliana GN=ALIS3 PE=1 SV=1	PF03381	LEM3 (ligand-effect modulator 3) family / CDC50 family	--	--	--	--	GO:0016020	membrane	KOG2952	Cell cycle control protein
Cluster-32860.9900	377	734356359	KHN14107.1	405	7.8e-38	Subtilisin-like protease [Glycine soja]	568830213	XM_006469335.1	41	2.5484e-10	PREDICTED: Citrus sinensis subtilisin-like protease-like (LOC102625972), transcript variant X2, mRNA	--	--	--	--	Q9ZSP5	358	3.1e-33	Subtilisin-like protease SBT5.3 OS=Arabidopsis thaliana GN=AIR3 PE=2 SV=1	--	--	--	--	--	--	--	--	--	--
Cluster-32860.117345	1640	828290628	XP_012573477.1	207	3.1e-14	PREDICTED: probable histone-arginine methyltransferase 1.3 [Cicer arietinum]	821594481	LN846349.1	63	7.0013e-22	Trifolium pratense genome assembly redclover, chromosome : chr1	K05931	CARM1, PRMT4	histone-arginine methyltransferase CARM1	http://www.genome.jp/dbget-bin/www_bget?ko:K05931	Q84W92	143	1.1e-07	Probable histone-arginine methyltransferase 1.3 OS=Arabidopsis thaliana GN=PRMT13 PE=2 SV=3	--	--	--	--	--	--	--	--	--	--
Cluster-32860.154951	876	--	--	--	--	--	430728036	JX944506.1	51	1.72153e-15	Gossypium harknessii mitochondrion, complete genome	--	--	--	--	--	--	--	--	--	--	--	--	--	--	--	--	--	--
Cluster-32860.133139	2787	571441102	XP_006575341.1	984	4.2e-104	PREDICTED: chaperone protein dnaJ 1, mitochondrial-like isoform X4 [Glycine max]	571511049	XR_137222.2	363	0	PREDICTED: Glycine max chaperone protein dnaJ 1, mitochondrial-like (LOC100799962), transcript variant X3, misc_RNA >gnl|BL_ORD_ID|17305115 PREDICTED: Glycine max chaperone protein dnaJ 1, mitochondrial-like (LOC100799962), transcript variant X6, misc_RNA	K03686	dnaJ	molecular chaperone DnaJ	http://www.genome.jp/dbget-bin/www_bget?ko:K03686	Q38813	737	2.6e-76	Chaperone protein dnaJ 1, mitochondrial OS=Arabidopsis thaliana GN=ATJ1 PE=2 SV=2	PF00684//PF01155	DnaJ central domain//Hydrogenase/urease nickel incorporation, metallochaperone, hypA	GO:0006464	cellular protein modification process	GO:0031072//GO:0051082//GO:0016151	heat shock protein binding//unfolded protein binding//nickel cation binding	--	--	--	--
Cluster-32860.155404	970	823159143	XP_012479402.1	282	3.7e-23	PREDICTED: deoxynucleoside triphosphate triphosphohydrolase SAMHD1 homolog isoform X2 [Gossypium raimondii]	--	--	--	--	--	--	--	--	--	--	--	--	--	--	--	--	--	--	--	--	--	--	--
Cluster-32860.78132	2797	734424838	KHN42806.1	1961	2.2e-217	tRNA pseudouridine synthase 1 [Glycine soja]	571440963	XM_003519091.2	710	0	PREDICTED: Glycine max tRNA pseudouridine synthase A, mitochondrial-like (LOC100778978), transcript variant X1, mRNA	K06173	truA, PUS1	tRNA pseudouridine38-40 synthase	http://www.genome.jp/dbget-bin/www_bget?ko:K06173	O94396	539	2.4e-53	tRNA pseudouridine synthase 1 OS=Schizosaccharomyces pombe (strain 972 / ATCC 24843) GN=pus1 PE=1 SV=1	PF01416	tRNA pseudouridine synthase	GO:0001522//GO:0009451	pseudouridine synthesis//RNA modification	GO:0003723//GO:0009982	RNA binding//pseudouridine synthase activity	--	--	KOG2553	Pseudouridylate synthase
Cluster-32860.83578	3066	87241451	ABD33309.1	889	4.8e-93	Ribonuclease H [Medicago truncatula]	357509572	XM_003625027.1	113	2.11916e-49	Medicago truncatula TMV resistance protein N (MTR_7g090660) mRNA, complete cds	--	--	--	--	Q40392	408	4e-38	TMV resistance protein N OS=Nicotiana glutinosa GN=N PE=1 SV=1	PF14672//PF00560//PF03604//PF13855	Late cornified envelope//Leucine Rich Repeat//DNA directed RNA polymerase, 7 kDa subunit//Leucine rich repeat	GO:0006144//GO:0006351//GO:0006206//GO:0008544	purine nucleobase metabolic process//transcription, DNA-templated//pyrimidine nucleobase metabolic process//epidermis development	GO:0003899//GO:0003677//GO:0005515	DNA-directed RNA polymerase activity//DNA binding//protein binding	GO:0005730	nucleolus	--	--
Cluster-519.0	1751	--	--	--	--	--	--	--	--	--	--	--	--	--	--	--	--	--	--	--	--	--	--	--	--	--	--	--	--
Cluster-32860.128440	4885	571467560	XP_006583978.1	1037	5.3e-110	PREDICTED: uncharacterized protein LOC100777489 isoform X2 [Glycine max]>gi|571467562|ref|XP_006583979.1| PREDICTED: uncharacterized protein LOC100777489 isoform X3 [Glycine max]>gi|734393439|gb|KHN28170.1| YTH domain family protein 2 [Glycine soja]	571533439	XM_006600333.1	343	4.72147e-177	PREDICTED: Glycine max uncharacterized LOC100818167 (LOC100818167), transcript variant X2, mRNA	--	--	--	--	Q0VCZ3	454	3e-43	YTH domain-containing family protein 2 OS=Bos taurus GN=YTHDF2 PE=2 SV=1	PF16276	Nucleophosmin C-terminal domain	--	--	GO:0003676	nucleic acid binding	--	--	--	--
Cluster-32860.91010	1536	645233376	XP_008223315.1	1641	1.5e-180	PREDICTED: serine/threonine-protein phosphatase 4 regulatory subunit 3-like [Prunus mume]	571467659	XR_415300.1	636	0	PREDICTED: Glycine max serine/threonine-protein phosphatase 4 regulatory subunit 3-like (LOC100808669), transcript variant X4, misc_RNA	K17491	SMEK, PPP4R3	protein phosphatase 4 regulatory subunit 3	http://www.genome.jp/dbget-bin/www_bget?ko:K17491	Q6INN7	713	8.6e-74	Serine/threonine-protein phosphatase 4 regulatory subunit 3 OS=Xenopus laevis GN=smek1 PE=2 SV=1	--	--	--	--	--	--	--	--	KOG2175	Protein predicted to be involved in carbohydrate metabolism
Cluster-32860.239186	4989	734402341	KHN31952.1	153	1.7e-07	hypothetical protein glysoja_025786 [Glycine soja]	--	--	--	--	--	--	--	--	--	--	--	--	--	--	--	--	--	--	--	--	--	--	--
Cluster-32860.18765	2413	571433616	XP_006572953.1	579	3.3e-57	PREDICTED: uncharacterized protein LOC100811748 [Glycine max]	--	--	--	--	--	--	--	--	--	--	--	--	--	PF13606//PF00023	Ankyrin repeat//Ankyrin repeat	--	--	GO:0005515	protein binding	--	--	--	--
Cluster-32860.168899	2356	593790320	XP_007158199.1	930	6.5e-98	hypothetical protein PHAVU_002G132500g [Phaseolus vulgaris]>gi|561031614|gb|ESW30193.1| hypothetical protein PHAVU_002G132500g [Phaseolus vulgaris]	571478635	XM_006587558.1	257	1.45002e-129	PREDICTED: Glycine max myb family transcription factor APL-like (LOC100819756), mRNA	--	--	--	--	Q9SAK5	417	2.8e-39	Myb family transcription factor APL OS=Arabidopsis thaliana GN=APL PE=2 SV=2	--	--	--	--	--	--	--	--	--	--
Cluster-32860.91117	3792	357491813	XP_003616194.1	541	1.3e-52	Pre-mRNA-splicing factor 38B [Medicago truncatula]>gi|355517529|gb|AES99152.1| pre-mRNA-splicing factor [Medicago truncatula]	31581060	AP006429.1	210	3.14372e-103	Lotus japonicus genomic DNA, chromosome 1, clone: LjT17D07, TM0322, complete sequence	K12850	PRPF38B	pre-mRNA-splicing factor 38B	http://www.genome.jp/dbget-bin/www_bget?ko:K12850	Q5VTL8	237	3.3e-18	Pre-mRNA-splicing factor 38B OS=Homo sapiens GN=PRPF38B PE=1 SV=1	--	--	--	--	--	--	--	--	KOG2888	Putative RNA binding protein
Cluster-32860.6128	1363	--	--	--	--	--	--	--	--	--	--	--	--	--	--	--	--	--	--	--	--	--	--	--	--	--	--	--	--
Cluster-32860.158474	998	255580715	XP_002531179.1	272	5.5e-22	conserved hypothetical protein [Ricinus communis]>gi|223529220|gb|EEF31194.1| conserved hypothetical protein [Ricinus communis]	--	--	--	--	--	--	--	--	--	Q9CAC4	214	4.1e-16	Myosin-binding protein 2 OS=Arabidopsis thaliana GN=MYOB2 PE=1 SV=1	--	--	--	--	--	--	--	--	--	--
Cluster-32860.158472	1015	255580715	XP_002531179.1	272	5.6e-22	conserved hypothetical protein [Ricinus communis]>gi|223529220|gb|EEF31194.1| conserved hypothetical protein [Ricinus communis]	--	--	--	--	--	--	--	--	--	Q9CAC4	214	4.2e-16	Myosin-binding protein 2 OS=Arabidopsis thaliana GN=MYOB2 PE=1 SV=1	--	--	--	--	--	--	--	--	--	--
Cluster-32860.31772	1417	657403837	AES60958.2	1069	3e-114	ATP-dependent DNA helicase REP [Medicago truncatula]	356574719	XM_003555445.1	256	3.1053e-129	PREDICTED: Glycine max ATP-dependent DNA helicase srs2-like (LOC100808973), mRNA	--	--	--	--	D1KF50	831	1.7e-87	ATP-dependent DNA helicase SRS2-like protein At4g25120 OS=Arabidopsis thaliana GN=SRS2 PE=1 SV=1	PF12165	Domain of unknown function (DUF3594)	GO:0006355	regulation of transcription, DNA-templated	GO:0042393	histone binding	--	--	--	--
Cluster-32860.197163	664	357470007	XP_003605288.1	248	2.2e-19	hypothetical protein MTR_4g028110 [Medicago truncatula]>gi|355506343|gb|AES87485.1| hypothetical protein MTR_4g028110 [Medicago truncatula]	--	--	--	--	--	--	--	--	--	--	--	--	--	PF02417	Chromate transporter	GO:0015703	chromate transport	GO:0015109	chromate transmembrane transporter activity	--	--	--	--
Cluster-32860.100372	2667	--	--	--	--	--	--	--	--	--	--	--	--	--	--	--	--	--	--	--	--	--	--	--	--	--	--	--	--
Cluster-32860.137723	2779	571458021	XP_006580999.1	1006	1.2e-106	PREDICTED: uncharacterized protein LOC100788677 isoform X1 [Glycine max]>gi|734381743|gb|KHN23330.1| ATPase family AAA domain-containing protein 1-A [Glycine soja]	571458020	XM_006580936.1	388	0	PREDICTED: Glycine max ATPase family AAA domain-containing protein 1-A-like (LOC100788677), transcript variant X1, mRNA	--	--	--	--	Q7ZZ25	437	1.6e-41	ATPase family AAA domain-containing protein 1-A OS=Danio rerio GN=atad1a PE=2 SV=2	PF14532//PF07728//PF06068//PF07931//PF01057//PF00004//PF01637//PF00005//PF05496//PF02562//PF02367//PF07726//PF05946//PF01695//PF00158//PF00931//PF00493//PF00910//PF01745	Sigma-54 interaction domain//AAA domain (dynein-related subfamily)//TIP49 C-terminus//Chloramphenicol phosphotransferase-like protein//Parvovirus non-structural protein NS1//ATPase family associated with various cellular activities (AAA)//Archaeal ATPase//ABC transporter//Holliday junction DNA helicase ruvB N-terminus//PhoH-like protein//Threonylcarbamoyl adenosine biosynthesis protein TsaE//ATPa…	GO:0016114//GO:0019079//GO:0006310//GO:0006355//GO:0002949//GO:0009405//GO:0006281//GO:0006260//GO:0009058//GO:0006694	terpenoid biosynthetic process//viral genome replication//DNA recombination//regulation of transcription, DNA-templated//tRNA threonylcarbamoyladenosine modification//pathogenesis//DNA repair//DNA replication//biosynthetic process//steroid biosynthetic process	GO:0003677//GO:0003678//GO:0043531//GO:0016887//GO:0009378//GO:0016740//GO:0008134//GO:0005524//GO:0004161//GO:0003724//GO:0003723	DNA binding//DNA helicase activity//ADP binding//ATPase activity//four-way junction helicase activity//transferase activity//transcription factor binding//ATP binding//dimethylallyltranstransferase activity//RNA helicase activity//RNA binding	GO:0009289//GO:0005667//GO:0043230//GO:0009379//GO:0005657	pilus//transcription factor complex//extracellular organelle//Holliday junction helicase complex//replication fork	--	--
Cluster-32860.99307	1471	358248512	NP_001239894.1	1505	8.6e-165	uncharacterized protein LOC100796978 [Glycine max]>gi|255642541|gb|ACU21534.1| unknown [Glycine max]>gi|734429330|gb|KHN45083.1| Cycloartenol-C-24-methyltransferase [Glycine soja]	351725989	NM_001251462.1	598	0	Glycine max S-adenosyl-L-methionine:delta24-sterol-C-methyltransferase (LOC548073), mRNA >gnl|BL_ORD_ID|169766 Glycine max S-adenosyl-L-methionine:delta24-sterol-C-methyltransferase mRNA, complete cds	K00559	E2.1.1.41, SMT1, ERG6	sterol 24-C-methyltransferase	http://www.genome.jp/dbget-bin/www_bget?ko:K00559	Q9LM02	1437	9.2e-158	Cycloartenol-C-24-methyltransferase OS=Arabidopsis thaliana GN=SMT1 PE=1 SV=1	PF01209//PF01135//PF08498//PF01728//PF05401//PF08241	ubiE/COQ5 methyltransferase family//Protein-L-isoaspartate(D-aspartate) O-methyltransferase (PCMT)//Sterol methyltransferase C-terminal//FtsJ-like methyltransferase//Nodulation protein S (NodS)//Methyltransferase domain	GO:0006464//GO:0009877//GO:0006479//GO:0032259//GO:0046500//GO:0006694//GO:0008152//GO:0009312	cellular protein modification process//nodulation//protein methylation//methylation//S-adenosylmethionine metabolic process//steroid biosynthetic process//metabolic process//oligosaccharide biosynthetic process	GO:0004719//GO:0008757//GO:0003838//GO:0008168	protein-L-isoaspartate (D-aspartate) O-methyltransferase activity//S-adenosylmethionine-dependent methyltransferase activity//sterol 24-C-methyltransferase activity//methyltransferase activity	--	--	KOG1269	SAM-dependent methyltransferases
Cluster-32860.234895	960	734313120	KHN01220.1	550	3.1e-54	TMV resistance protein N [Glycine soja]	--	--	--	--	--	--	--	--	--	Q9SZ67	353	3e-32	Probable WRKY transcription factor 19 OS=Arabidopsis thaliana GN=WRKY19 PE=2 SV=1	PF02251//PF13855	Proteasome activator pa28 alpha subunit//Leucine rich repeat	--	--	GO:0005515	protein binding	GO:0008537	proteasome activator complex	--	--
Cluster-32860.211523	3155	357466077	XP_003603323.1	257	9.5e-20	hypothetical protein MTR_3g106340 [Medicago truncatula]>gi|355492371|gb|AES73574.1| hypothetical protein MTR_3g106340 [Medicago truncatula]	685367677	XM_009119556.1	35	4.99686e-06	PREDICTED: Brassica rapa uncharacterized LOC103842882 (LOC103842882), mRNA	--	--	--	--	--	--	--	--	--	--	--	--	--	--	--	--	--	--
Cluster-32860.174177	1811	694356708	XP_009359073.1	785	3.3e-81	PREDICTED: LOW QUALITY PROTEIN: protein ASPARTIC PROTEASE IN GUARD CELL 2-like [Pyrus x bretschneideri]	--	--	--	--	--	--	--	--	--	Q9LS40	419	1.3e-39	Protein ASPARTIC PROTEASE IN GUARD CELL 1 OS=Arabidopsis thaliana GN=ASPG1 PE=1 SV=1	PF00026	Eukaryotic aspartyl protease	GO:0006508	proteolysis	GO:0004190	aspartic-type endopeptidase activity	--	--	--	--
Cluster-32860.83701	3564	356521275	XP_003529282.1	1299	1.6e-140	PREDICTED: uncharacterized protein LOC100804052 isoform X1 [Glycine max]	571466902	XM_006583725.1	196	1.7898e-95	PREDICTED: Glycine max uncharacterized LOC100804052 (LOC100804052), transcript variant X2, mRNA	--	--	--	--	--	--	--	--	--	--	--	--	--	--	--	--	--	--
Cluster-32860.174719	837	641861176	KDO79864.1	1053	1.3e-112	hypothetical protein CISIN_1g005420mg [Citrus sinensis]	571459588	XR_414636.1	472	0	PREDICTED: Glycine max uncharacterized LOC100800125 (LOC100800125), transcript variant X6, misc_RNA	--	--	--	--	P40235	394	4.6e-37	Casein kinase I homolog hhp1 OS=Schizosaccharomyces pombe (strain 972 / ATCC 24843) GN=hhp1 PE=2 SV=1	PF06293//PF07714//PF00069	Lipopolysaccharide kinase (Kdo/WaaP) family//Protein tyrosine kinase//Protein kinase domain	GO:0006468	protein phosphorylation	GO:0005524//GO:0004672//GO:0016773	ATP binding//protein kinase activity//phosphotransferase activity, alcohol group as acceptor	GO:0016020	membrane	--	--
Cluster-32860.146252	2394	702447797	XP_010024974.1	866	1.7e-90	PREDICTED: putative DNA-binding protein ESCAROLA [Eucalyptus grandis]	--	--	--	--	--	--	--	--	--	Q8GWQ2	688	1.1e-70	AT-hook motif nuclear-localized protein 20 OS=Arabidopsis thaliana GN=AHL20 PE=2 SV=1	PF05656	Protein of unknown function (DUF805)	--	--	--	--	GO:0016021	integral component of membrane	--	--
Cluster-32860.146253	1925	702447797	XP_010024974.1	866	1.4e-90	PREDICTED: putative DNA-binding protein ESCAROLA [Eucalyptus grandis]	--	--	--	--	--	--	--	--	--	Q8GWQ2	688	8.6e-71	AT-hook motif nuclear-localized protein 20 OS=Arabidopsis thaliana GN=AHL20 PE=2 SV=1	PF05656	Protein of unknown function (DUF805)	--	--	--	--	GO:0016021	integral component of membrane	--	--
Cluster-32860.210900	3482	734402935	KHN32303.1	1574	2e-172	Putative pentatricopeptide repeat-containing protein [Glycine soja]	571487956	XM_006590729.1	548	0	PREDICTED: Glycine max putative pentatricopeptide repeat-containing protein At5g59900-like (LOC102664565), mRNA	--	--	--	--	Q9FJE6	1190	9.6e-129	Putative pentatricopeptide repeat-containing protein At5g59900 OS=Arabidopsis thaliana GN=At5g59900 PE=3 SV=1	PF00637//PF08718//PF13414	Region in Clathrin and VPS//Glycolipid transfer protein (GLTP)//TPR repeat	GO:0016192//GO:0046836//GO:0006886	vesicle-mediated transport//glycolipid transport//intracellular protein transport	GO:0051861//GO:0017089//GO:0005515	glycolipid binding//glycolipid transporter activity//protein binding	GO:0005737	cytoplasm	--	--
Cluster-32860.49623	1392	255546702	XP_002514410.1	471	6.4e-45	conserved hypothetical protein [Ricinus communis]>gi|449454315|ref|XP_004144901.1| PREDICTED: uncharacterized protein LOC101221471 [Cucumis sativus]>gi|659100636|ref|XP_008451193.1| PREDICTED: beta-mannosyltransferase 1 [Cucumis melo]>gi|223546507|gb|EEF48006.1| conserved hypothetical protein [Ricinus communis]>gi|700188133|gb|KGN43366.1| hypothetical protein Csa_7G027820 [Cucumis sativus]	593781230	XM_007153594.1	236	4.0005e-118	Phaseolus vulgaris hypothetical protein (PHAVU_003G053800g) mRNA, complete cds	--	--	--	--	--	--	--	--	PF01496//PF15324	V-type ATPase 116kDa subunit family//Hedgehog signalling target	GO:0015991//GO:0007224//GO:0015992	ATP hydrolysis coupled proton transport//smoothened signaling pathway//proton transport	GO:0015078	hydrogen ion transmembrane transporter activity	GO:0033179	proton-transporting V-type ATPase, V0 domain	--	--
Cluster-32860.156297	2505	358248512	NP_001239894.1	949	4.3e-100	uncharacterized protein LOC100796978 [Glycine max]>gi|255642541|gb|ACU21534.1| unknown [Glycine max]>gi|734429330|gb|KHN45083.1| Cycloartenol-C-24-methyltransferase [Glycine soja]	388499123	BT137833.1	228	2.03895e-113	Lotus japonicus clone JCVI-FLLj-20O11 unknown mRNA	K00559	E2.1.1.41, SMT1, ERG6	sterol 24-C-methyltransferase	http://www.genome.jp/dbget-bin/www_bget?ko:K00559	Q9LM02	898	5e-95	Cycloartenol-C-24-methyltransferase OS=Arabidopsis thaliana GN=SMT1 PE=1 SV=1	PF01135//PF01209//PF08241	Protein-L-isoaspartate(D-aspartate) O-methyltransferase (PCMT)//ubiE/COQ5 methyltransferase family//Methyltransferase domain	GO:0006694//GO:0046500//GO:0008152//GO:0006479//GO:0006464//GO:0032259	steroid biosynthetic process//S-adenosylmethionine metabolic process//metabolic process//protein methylation//cellular protein modification process//methylation	GO:0008168//GO:0004719//GO:0003838	methyltransferase activity//protein-L-isoaspartate (D-aspartate) O-methyltransferase activity//sterol 24-C-methyltransferase activity	--	--	KOG1269	SAM-dependent methyltransferases
Cluster-32860.139534	810	734314460	KHN01750.1	384	4.6e-35	Auxin-induced protein 5NG4 [Glycine soja]	571434550	XM_003516764.2	143	1.14274e-66	PREDICTED: Glycine max WAT1-related protein At3g28050-like (LOC100801438), mRNA	--	--	--	--	Q94JU2	318	2.9e-28	WAT1-related protein At3g28050 OS=Arabidopsis thaliana GN=At3g28050 PE=2 SV=1	--	--	--	--	--	--	--	--	--	--
Cluster-32860.55346	3610	661890624	CDP06121.1	922	8.4e-97	unnamed protein product [Coffea canephora]	571471878	XM_006585370.1	386	0	PREDICTED: Glycine max kinesin-like calmodulin-binding protein homolog (LOC100817247), mRNA	K10406	KIFC2_3	kinesin family member C2/C3	http://www.genome.jp/dbget-bin/www_bget?ko:K10406	P20480	391	4.4e-36	Protein claret segregational OS=Drosophila melanogaster GN=ncd PE=1 SV=1	PF06385//PF00225	Baculovirus LEF-11 protein//Kinesin motor domain	GO:0007018//GO:0007017//GO:0006355//GO:0019058	microtubule-based movement//microtubule-based process//regulation of transcription, DNA-templated//viral life cycle	GO:0003777//GO:0008017//GO:0005524	microtubule motor activity//microtubule binding//ATP binding	GO:0005874//GO:0045298	microtubule//tubulin complex	KOG0239	Kinesin (KAR3 subfamily)
Cluster-32860.55344	4515	661890624	CDP06121.1	922	1.1e-96	unnamed protein product [Coffea canephora]	571471878	XM_006585370.1	386	0	PREDICTED: Glycine max kinesin-like calmodulin-binding protein homolog (LOC100817247), mRNA	K10406	KIFC2_3	kinesin family member C2/C3	http://www.genome.jp/dbget-bin/www_bget?ko:K10406	P20480	391	5.5e-36	Protein claret segregational OS=Drosophila melanogaster GN=ncd PE=1 SV=1	PF06385//PF00225	Baculovirus LEF-11 protein//Kinesin motor domain	GO:0006355//GO:0019058//GO:0007017//GO:0007018	regulation of transcription, DNA-templated//viral life cycle//microtubule-based process//microtubule-based movement	GO:0005524//GO:0008017//GO:0003777	ATP binding//microtubule binding//microtubule motor activity	GO:0045298//GO:0005874	tubulin complex//microtubule	KOG0239	Kinesin (KAR3 subfamily)
Cluster-32860.103550	564	--	--	--	--	--	--	--	--	--	--	--	--	--	--	--	--	--	--	--	--	--	--	--	--	--	--	--	--
Cluster-32860.103559	563	357471111	XP_003605840.1	214	1.6e-15	NBS-LRR resistance-like protein 4G [Medicago truncatula]>gi|355506895|gb|AES88037.1| disease resistance protein (TIR-NBS-LRR class) [Medicago truncatula]	--	--	--	--	--	--	--	--	--	--	--	--	--	PF01393//PF06667	Chromo shadow domain//Phage shock protein B	GO:0009271//GO:0006355	phage shock//regulation of transcription, DNA-templated	--	--	GO:0005634	nucleus	--	--
Cluster-32860.56008	6195	685323791	XP_009151561.1	376	3e-33	PREDICTED: putative ribonuclease H protein At1g65750 [Brassica rapa]	--	--	--	--	--	--	--	--	--	O00370	271	6.2e-22	LINE-1 retrotransposable element ORF2 protein OS=Homo sapiens PE=1 SV=1	--	--	--	--	--	--	--	--	--	--
Cluster-32860.110794	3002	388514725	AFK45424.1	164	5.5e-09	unknown [Medicago truncatula]	778659721	XM_004139480.2	74	9.92824e-28	PREDICTED: Cucumis sativus acyl carrier protein 3, mitochondrial (LOC101216072), transcript variant X3, mRNA	--	--	--	--	--	--	--	--	PF03925	SeqA protein	GO:0032297	negative regulation of DNA-dependent DNA replication initiation	GO:0003677	DNA binding	--	--	--	--
Cluster-32860.188240	1662	351723269	NP_001237017.1	603	3.8e-60	kinase-associated protein phosphatase 2 [Glycine max]>gi|169409936|gb|ACA57834.1| kinase-associated protein phosphatase 2 [Glycine max]>gi|169409942|gb|ACA57837.1| kinase-associated protein phosphatase 2 [Glycine max]>gi|734398128|gb|KHN30459.1| Protein phosphatase 2C 70 [Glycine soja]	351723268	NM_001250088.1	249	2.84617e-125	Glycine max kinase-associated protein phosphatase 2 (LOC100170643), mRNA >gnl|BL_ORD_ID|5558387 Glycine max kinase-associated protein phosphatase 2 mRNA, complete cds	K01090	E3.1.3.16	protein phosphatase	http://www.genome.jp/dbget-bin/www_bget?ko:K01090	P46014	488	1.2e-47	Protein phosphatase 2C 70 OS=Arabidopsis thaliana GN=KAPP PE=1 SV=2	PF00481	Protein phosphatase 2C	GO:0016310	phosphorylation	GO:0016301//GO:0003824	kinase activity//catalytic activity	--	--	KOG0698	Serine/threonine protein phosphatase
Cluster-32860.75559	1230	657398932	KEH38449.1	519	1.5e-50	disease resistance protein (CC-NBS-LRR class) family protein [Medicago truncatula]	--	--	--	--	--	--	--	--	--	O81825	223	4.5e-17	Probable disease resistance protein At4g27220 OS=Arabidopsis thaliana GN=At4g27220 PE=2 SV=1	PF00005//PF01637//PF05970//PF00931	ABC transporter//Archaeal ATPase//PIF1-like helicase//NB-ARC domain	GO:0000723//GO:0006281	telomere maintenance//DNA repair	GO:0016887//GO:0043531//GO:0003678//GO:0005524	ATPase activity//ADP binding//DNA helicase activity//ATP binding	GO:0005657	replication fork	--	--
Cluster-32860.120445	5193	734314253	KHN01656.1	2197	1.7e-244	Lon protease like 2, peroxisomal [Glycine soja]	571436230	XM_003517339.2	941	0	PREDICTED: Glycine max lon protease homolog 2, peroxisomal-like (LOC100796650), transcript variant X1, mRNA	K01338	lon	ATP-dependent Lon protease	http://www.genome.jp/dbget-bin/www_bget?ko:K01338	O64948	2067	2.9e-230	Lon protease homolog 2, peroxisomal OS=Arabidopsis thaliana GN=LON2 PE=2 SV=1	PF02190//PF03193//PF01695//PF06414//PF07726//PF00910//PF07728//PF00005//PF05496//PF07724//PF07429//PF00004//PF05362	ATP-dependent protease La (LON) substrate-binding domain//Protein of unknown function, DUF258//IstB-like ATP binding protein//Zeta toxin//ATPase family associated with various cellular activities (AAA)//RNA helicase//AAA domain (dynein-related subfamily)//ABC transporter//Holliday junction DNA helicase ruvB N-terminus//AAA domain (Cdc48 subfamily)//4-alpha-L-fucosyltransferase glycosyl transferas…	GO:0006508//GO:0006510//GO:0006310//GO:0036065//GO:0009246//GO:0006281	proteolysis//obsolete ATP-dependent proteolysis//DNA recombination//fucosylation//enterobacterial common antigen biosynthetic process//DNA repair	GO:0008417//GO:0003924//GO:0009378//GO:0016887//GO:0016301//GO:0005525//GO:0003723//GO:0003724//GO:0005524//GO:0004176//GO:0004252	fucosyltransferase activity//GTPase activity//four-way junction helicase activity//ATPase activity//kinase activity//GTP binding//RNA binding//RNA helicase activity//ATP binding//ATP-dependent peptidase activity//serine-type endopeptidase activity	GO:0005657//GO:0009379	replication fork//Holliday junction helicase complex	KOG2004	Mitochondrial ATP-dependent protease PIM1/LON
Cluster-32860.188271	3754	828320448	XP_012572682.1	571	4.4e-56	PREDICTED: glucosidase 2 subunit beta isoform X1 [Cicer arietinum]>gi|828320451|ref|XP_012572683.1| PREDICTED: glucosidase 2 subunit beta isoform X2 [Cicer arietinum]	828320447	XM_012717228.1	204	6.73611e-100	PREDICTED: Cicer arietinum glucosidase 2 subunit beta (LOC101491691), transcript variant X1, mRNA >gnl|BL_ORD_ID|29855674 PREDICTED: Cicer arietinum glucosidase 2 subunit beta (LOC101491691), transcript variant X2, mRNA	K08288	PRKCSH	protein kinase C substrate 80K-H	http://www.genome.jp/dbget-bin/www_bget?ko:K08288	Q9FM96	389	7.8e-36	Glucosidase 2 subunit beta OS=Arabidopsis thaliana GN=PSL4 PE=2 SV=1	PF03051//PF05767//PF04434//PF00112	Peptidase C1-like family//Poxvirus virion envelope protein A14//SWIM zinc finger//Papain family cysteine protease	GO:0006508	proteolysis	GO:0008270//GO:0008234//GO:0004197	zinc ion binding//cysteine-type peptidase activity//cysteine-type endopeptidase activity	GO:0019031	viral envelope	--	--
Cluster-32860.29614	3251	571438373	XP_003519043.2	948	7.3e-100	PREDICTED: protein kinase 2B, chloroplastic-like [Glycine max]>gi|734338080|gb|KHN08695.1| Protein kinase 2B, chloroplastic [Glycine soja]	593789271	XM_007157613.1	405	0	Phaseolus vulgaris hypothetical protein (PHAVU_002G089100g) mRNA, complete cds	K04733	IRAK4	interleukin-1 receptor-associated kinase 4	http://www.genome.jp/dbget-bin/www_bget?ko:K04733	O49840	845	9e-89	Protein kinase 2B, chloroplastic OS=Arabidopsis thaliana GN=APK2B PE=2 SV=1	PF00069//PF07714	Protein kinase domain//Protein tyrosine kinase	GO:0006468	protein phosphorylation	GO:0005524//GO:0004672	ATP binding//protein kinase activity	--	--	--	--
Cluster-32860.120274	2367	502076649	XP_004485416.1	1375	1.6e-149	PREDICTED: auxin response factor 1 [Cicer arietinum]>gi|502076652|ref|XP_004485417.1| PREDICTED: auxin response factor 1 [Cicer arietinum]	292682945	AK339497.1	450	0	Lotus japonicus cDNA, clone: LjFL3-015-CB12, HTC	K14486	K14486, ARF	auxin response factor	http://www.genome.jp/dbget-bin/www_bget?ko:K14486	Q8L7G0	920	1.3e-97	Auxin response factor 1 OS=Arabidopsis thaliana GN=ARF1 PE=1 SV=2	PF06507//PF01844//PF03989//PF02309	Auxin response factor//HNH endonuclease//DNA gyrase C-terminal domain, beta-propeller//AUX/IAA family	GO:0006355//GO:0006265//GO:0009725	regulation of transcription, DNA-templated//DNA topological change//response to hormone	GO:0003916//GO:0003676//GO:0004519//GO:0005524//GO:0003677	DNA topoisomerase activity//nucleic acid binding//endonuclease activity//ATP binding//DNA binding	GO:0005694//GO:0005634	chromosome//nucleus	--	--
Cluster-32860.120273	3738	502076649	XP_004485416.1	3000	0	PREDICTED: auxin response factor 1 [Cicer arietinum]>gi|502076652|ref|XP_004485417.1| PREDICTED: auxin response factor 1 [Cicer arietinum]	828287551	XM_004485360.2	1067	0	PREDICTED: Cicer arietinum auxin response factor 1 (LOC101492112), transcript variant X2, mRNA	K14486	K14486, ARF	auxin response factor	http://www.genome.jp/dbget-bin/www_bget?ko:K14486	Q8L7G0	2404	1.7e-269	Auxin response factor 1 OS=Arabidopsis thaliana GN=ARF1 PE=1 SV=2	PF01844//PF02309//PF06507//PF02362//PF01770	HNH endonuclease//AUX/IAA family//Auxin response factor//B3 DNA binding domain//Reduced folate carrier	GO:0006810//GO:0006355//GO:0009725	transport//regulation of transcription, DNA-templated//response to hormone	GO:0003676//GO:0004519//GO:0003677	nucleic acid binding//endonuclease activity//DNA binding	GO:0016020//GO:0005634	membrane//nucleus	--	--
Cluster-32860.159982	2238	659082807	XP_008442041.1	303	3.1e-25	PREDICTED: uncharacterized protein LOC103486023 isoform X2 [Cucumis melo]	403043753	NM_001250813.2	153	8.95353e-72	Glycine max uncharacterized LOC100306113 (LOC100306113), mRNA	--	--	--	--	--	--	--	--	PF00684//PF01155	DnaJ central domain//Hydrogenase/urease nickel incorporation, metallochaperone, hypA	GO:0006464	cellular protein modification process	GO:0016151//GO:0051082//GO:0031072	nickel cation binding//unfolded protein binding//heat shock protein binding	--	--	--	--
Cluster-32860.160779	922	734340635	KHN09440.1	390	1.1e-35	Serine/threonine-protein kinase AFC1 [Glycine soja]	217074569	BT052983.1	39	8.50706e-09	Medicago truncatula clone MTYFL_FM_FN_FO1G-J-7 unknown mRNA	K08287	E2.7.12.1	dual-specificity kinase	http://www.genome.jp/dbget-bin/www_bget?ko:K08287	P51566	330	1.3e-29	Serine/threonine-protein kinase AFC1 OS=Arabidopsis thaliana GN=AFC1 PE=2 SV=2	PF00069	Protein kinase domain	GO:0006468	protein phosphorylation	GO:0004672//GO:0005524	protein kinase activity//ATP binding	--	--	KOG0671	LAMMER dual specificity kinases
Cluster-32860.11449	2394	356560875	XP_003548712.1	891	2.2e-93	PREDICTED: uncharacterized protein LOC100812984 isoform X1 [Glycine max]	--	--	--	--	--	--	--	--	--	--	--	--	--	--	--	--	--	--	--	--	--	--	--
Cluster-32860.72759	693	734428464	KHN44769.1	784	1.6e-81	Subtilisin-like protease [Glycine soja]	568830213	XM_006469335.1	38	2.27064e-08	PREDICTED: Citrus sinensis subtilisin-like protease-like (LOC102625972), transcript variant X2, mRNA	--	--	--	--	I1N462	718	1e-74	Subtilisin-like protease Glyma18g48580 OS=Glycine max GN=Glyma18g48580 PE=1 SV=3	PF00082	Subtilase family	GO:0006508	proteolysis	GO:0004252	serine-type endopeptidase activity	--	--	--	--
Cluster-32860.129324	3057	571469242	XP_006584657.1	1041	1.1e-110	PREDICTED: auxilin-related protein 2-like isoform X1 [Glycine max]>gi|571469244|ref|XP_006584658.1| PREDICTED: auxilin-related protein 2-like isoform X2 [Glycine max]	571469243	XM_006584595.1	446	0	PREDICTED: Glycine max auxilin-related protein 2-like (LOC100781426), transcript variant X2, mRNA	--	--	--	--	Q0WQ57	270	4e-22	Auxilin-related protein 2 OS=Arabidopsis thaliana GN=At4g12770 PE=1 SV=1	PF01288	7,8-dihydro-6-hydroxymethylpterin-pyrophosphokinase (HPPK)	GO:0009396//GO:0046656	folic acid-containing compound biosynthetic process//folic acid biosynthetic process	GO:0003848	2-amino-4-hydroxy-6-hydroxymethyldihydropteridine diphosphokinase activity	--	--	--	--
Cluster-32860.881	2708	357484857	XP_003612716.1	590	2e-58	hypothetical protein MTR_5g028100 [Medicago truncatula]	571433615	XM_006572890.1	118	3.10508e-52	PREDICTED: Glycine max uncharacterized LOC100811748 (LOC100811748), mRNA	--	--	--	--	--	--	--	--	--	--	--	--	--	--	--	--	--	--
Cluster-32860.186400	1636	255632788	ACU16747.1	279	1.4e-22	unknown [Glycine max]	823140213	XM_012614513.1	97	8.78212e-41	PREDICTED: Gossypium raimondii uncharacterized LOC105787908 (LOC105787908), transcript variant X1, mRNA	--	--	--	--	--	--	--	--	--	--	--	--	--	--	--	--	--	--
Cluster-32860.9299	1825	734312073	KHN00312.1	334	6.5e-29	MATH domain-containing protein [Glycine soja]	--	--	--	--	--	--	--	--	--	Q8RY18	274	8.2e-23	MATH domain-containing protein At5g43560 OS=Arabidopsis thaliana GN=At5g43560 PE=1 SV=1	PF00031	Cystatin domain	--	--	GO:0004869	cysteine-type endopeptidase inhibitor activity	--	--	--	--
Cluster-32860.6470	1145	--	--	--	--	--	--	--	--	--	--	--	--	--	--	--	--	--	--	PF17112	Mitochondrial import receptor subunit Tom6, fungal	GO:0030150	protein import into mitochondrial matrix	--	--	GO:0005742	mitochondrial outer membrane translocase complex	--	--
Cluster-32860.153116	7019	571511353	XP_003544273.2	757	2.2e-77	PREDICTED: thaumatin-like protein 1-like [Glycine max]	593488964	XM_007141288.1	413	0	Phaseolus vulgaris hypothetical protein (PHAVU_008G188100g) mRNA, complete cds	--	--	--	--	O80327	430	2.6e-40	Thaumatin-like protein 1 OS=Pyrus pyrifolia GN=TL1 PE=1 SV=1	--	--	--	--	--	--	--	--	--	--
Cluster-32860.127475	7117	502159141	XP_004511407.1	2652	4.1e-297	PREDICTED: uncharacterized protein LOC101495944 isoform X2 [Cicer arietinum]	571486687	XM_006590368.1	644	0	PREDICTED: Glycine max uncharacterized LOC100806639 (LOC100806639), transcript variant X7, mRNA	--	--	--	--	Q9UIF8	133	7.2e-06	Bromodomain adjacent to zinc finger domain protein 2B OS=Homo sapiens GN=BAZ2B PE=1 SV=3	PF00628	PHD-finger	--	--	GO:0005515	protein binding	--	--	--	--
Cluster-32860.166190	2253	356521297	XP_003529293.1	2632	2.7e-295	PREDICTED: external alternative NAD(P)H-ubiquinone oxidoreductase B2, mitochondrial-like [Glycine max]	571470134	XM_003530941.2	928	0	PREDICTED: Glycine max external alternative NAD(P)H-ubiquinone oxidoreductase B2, mitochondrial-like (LOC100800518), mRNA	K17871	ndh1	NADH:ubiquinone reductase (non-electrogenic)	http://www.genome.jp/dbget-bin/www_bget?ko:K17871	F4JJJ3	2367	2e-265	External alternative NAD(P)H-ubiquinone oxidoreductase B3, mitochondrial OS=Arabidopsis thaliana GN=NDB3 PE=2 SV=1	PF00070//PF00036//PF07992//PF13499//PF13833//PF13202//PF13405	Pyridine nucleotide-disulphide oxidoreductase//EF hand//Pyridine nucleotide-disulphide oxidoreductase//EF-hand domain pair//EF-hand domain pair//EF hand//EF-hand domain	GO:0055114	oxidation-reduction process	GO:0016491//GO:0005509	oxidoreductase activity//calcium ion binding	--	--	KOG2495	NADH-dehydrogenase (ubiquinone)
Cluster-32860.4040	1261	719966549	XP_010259231.1	198	2.6e-13	PREDICTED: zinc finger RNA-binding protein 2-like [Nelumbo nucifera]	--	--	--	--	--	--	--	--	--	--	--	--	--	--	--	--	--	--	--	--	--	--	--
Cluster-32860.8556	3567	--	--	--	--	--	--	--	--	--	--	--	--	--	--	--	--	--	--	--	--	--	--	--	--	--	--	--	--
Cluster-32860.44749	4007	734365524	KHN17825.1	1508	1e-164	hypothetical protein glysoja_029133 [Glycine soja]	571450805	XM_003522944.2	106	2.16222e-45	PREDICTED: Glycine max phosphoserine phosphatase, chloroplastic-like (LOC100789869), mRNA	--	--	--	--	O82796	231	1.8e-17	Phosphoserine phosphatase, chloroplastic OS=Arabidopsis thaliana GN=PSP PE=1 SV=2	--	--	--	--	--	--	--	--	KOG1615	Phosphoserine phosphatase
Cluster-32860.85469	3651	734427540	KHN44273.1	1338	4.9e-145	F-box protein SKP2B [Glycine soja]	571460113	XM_006581544.1	464	0	PREDICTED: Glycine max F-box protein SKP2A-like (LOC100797840), transcript variant X2, mRNA	K03875	SKP2, FBXL1	F-box and leucine-rich repeat protein 1 (S-phase kinase-associated protein 2)	http://www.genome.jp/dbget-bin/www_bget?ko:K03875	Q9LPL4	1166	6.1e-126	F-box protein SKP2A OS=Arabidopsis thaliana GN=SKP2A PE=1 SV=1	PF00646//PF00560//PF12937//PF13516//PF13855	F-box domain//Leucine Rich Repeat//F-box-like//Leucine Rich repeat//Leucine rich repeat	--	--	GO:0005515	protein binding	--	--	KOG4341	F-box protein containing LRR
Cluster-32860.54084	314	734428464	KHN44769.1	182	4.7e-12	Subtilisin-like protease [Glycine soja]	--	--	--	--	--	--	--	--	--	I1N462	157	5.2e-10	Subtilisin-like protease Glyma18g48580 OS=Glycine max GN=Glyma18g48580 PE=1 SV=3	--	--	--	--	--	--	--	--	--	--
Cluster-32860.159887	1316	661879298	CDP17007.1	250	2.6e-19	unnamed protein product [Coffea canephora]	--	--	--	--	--	--	--	--	--	Q3E870	209	2e-15	Succinate dehydrogenase subunit 7B, mitochondrial OS=Arabidopsis thaliana GN=SDH7B PE=1 SV=1	PF03601	Conserved hypothetical protein 698	--	--	--	--	GO:0016021	integral component of membrane	--	--
Cluster-32860.239187	4461	734402341	KHN31952.1	153	1.5e-07	hypothetical protein glysoja_025786 [Glycine soja]	--	--	--	--	--	--	--	--	--	--	--	--	--	--	--	--	--	--	--	--	--	--	--
Cluster-32860.200496	2189	567892729	XP_006438885.1	1105	3.1e-118	hypothetical protein CICLE_v10032276mg [Citrus clementina]>gi|568858914|ref|XP_006482988.1| PREDICTED: U3 small nucleolar ribonucleoprotein protein IMP4-like [Citrus sinensis]>gi|557541081|gb|ESR52125.1| hypothetical protein CICLE_v10032276mg [Citrus clementina]	402794926	NM_001255292.2	382	0	Glycine max U3 small nucleolar ribonucleoprotein protein IMP4-like (LOC100814677), mRNA	K14561	IMP4	U3 small nucleolar ribonucleoprotein protein IMP4	http://www.genome.jp/dbget-bin/www_bget?ko:K14561	Q0VD01	684	2.8e-70	U3 small nucleolar ribonucleoprotein protein IMP4 OS=Bos taurus GN=IMP4 PE=2 SV=1	PF00439	Bromodomain	--	--	GO:0005515	protein binding	--	--	KOG2781	U3 small nucleolar ribonucleoprotein (snoRNP) component
Cluster-32860.128268	1145	641862972	KDO81659.1	137	2.8e-06	hypothetical protein CISIN_1g000128mg [Citrus sinensis]	--	--	--	--	--	--	--	--	--	--	--	--	--	--	--	--	--	--	--	--	--	--	--
Cluster-32860.194797	430	--	--	--	--	--	--	--	--	--	--	--	--	--	--	--	--	--	--	--	--	--	--	--	--	--	--	--	--
Cluster-32860.133469	1080	388494880	AFK35506.1	319	2.1e-27	unknown [Lotus japonicus]	--	--	--	--	--	--	--	--	--	--	--	--	--	--	--	--	--	--	--	--	--	--	--
Cluster-32860.179693	1822	502091688	XP_004489610.1	449	3e-42	PREDICTED: uncharacterized protein LOC101505070 [Cicer arietinum]	--	--	--	--	--	--	--	--	--	--	--	--	--	--	--	--	--	--	--	--	--	--	--
Cluster-32860.31463	1682	734347621	KHN11479.1	976	2.2e-103	hypothetical protein glysoja_015374 [Glycine soja]	--	--	--	--	--	--	--	--	--	--	--	--	--	PF02926	THUMP domain	--	--	GO:0003723	RNA binding	--	--	--	--
Cluster-32860.21985	886	657380313	KEH24507.1	382	8.6e-35	transmembrane protein, putative [Medicago truncatula]	571560077	XM_006604747.1	140	5.83735e-65	PREDICTED: Glycine max uncharacterized LOC100803807 (LOC100803807), transcript variant X6, mRNA	--	--	--	--	--	--	--	--	--	--	--	--	--	--	--	--	--	--
Cluster-32860.88036	1711	657381361	KEH25361.1	556	1.1e-54	sugar porter (SP) family MFS transporter [Medicago truncatula]	828293593	XM_012712698.1	228	1.38351e-113	PREDICTED: Cicer arietinum plastidic glucose transporter 4-like (LOC101511078), transcript variant X3, mRNA	--	--	--	--	Q56ZZ7	542	6.5e-54	Plastidic glucose transporter 4 OS=Arabidopsis thaliana GN=At5g16150 PE=1 SV=2	--	--	--	--	--	--	--	--	KOG0254	Predicted transporter (major facilitator superfamily)
Cluster-32860.187730	2774	593797658	XP_007161867.1	917	2.5e-96	hypothetical protein PHAVU_001G104600g [Phaseolus vulgaris]>gi|561035331|gb|ESW33861.1| hypothetical protein PHAVU_001G104600g [Phaseolus vulgaris]	571525400	XM_003548632.2	346	5.73018e-179	PREDICTED: Glycine max cationic amino acid transporter 2, vacuolar-like (LOC100816704), mRNA	K13863	SLC7A1, ATRC1	solute carrier family 7 (cationic amino acid transporter), member 1	http://www.genome.jp/dbget-bin/www_bget?ko:K13863	Q9ASS7	638	7.8e-65	Cationic amino acid transporter 2, vacuolar OS=Arabidopsis thaliana GN=CAT2 PE=2 SV=1	PF00641//PF01769//PF13520//PF00324	Zn-finger in Ran binding protein and others//Divalent cation transporter//Amino acid permease//Amino acid permease	GO:0003333//GO:0006812//GO:0006865//GO:0055085//GO:0006810	amino acid transmembrane transport//cation transport//amino acid transport//transmembrane transport//transport	GO:0008270//GO:0015171//GO:0008324	zinc ion binding//amino acid transmembrane transporter activity//cation transmembrane transporter activity	GO:0016020	membrane	KOG1286	Amino acid transporters
Cluster-32860.52451	2121	571487710	XP_006590728.1	1715	5.5e-189	PREDICTED: histidine kinase 1-like isoform X1 [Glycine max]	571438773	XM_006574609.1	475	0	PREDICTED: Glycine max histidine kinase 1-like (LOC100776856), mRNA	--	--	--	--	Q9SXL4	1343	1.1e-146	Histidine kinase 1 OS=Arabidopsis thaliana GN=AHK1 PE=1 SV=2	PF00619	Caspase recruitment domain	GO:0042981	regulation of apoptotic process	--	--	--	--	--	--
Cluster-32860.135332	551	828336412	XP_004515064.2	189	1.3e-12	PREDICTED: TMV resistance protein N-like [Cicer arietinum]	--	--	--	--	--	--	--	--	--	Q9CAK1	146	1.7e-08	Disease resistance protein RML1B OS=Arabidopsis thaliana GN=RLM1B PE=2 SV=1	PF13855	Leucine rich repeat	--	--	GO:0005515	protein binding	--	--	--	--
Cluster-32860.56376	3068	571463282	XP_003528223.2	535	5.4e-52	PREDICTED: uncharacterized protein LOC100801395 [Glycine max]	--	--	--	--	--	--	--	--	--	--	--	--	--	PF02156	Glycosyl hydrolase family 26	GO:0005975	carbohydrate metabolic process	GO:0004553	hydrolase activity, hydrolyzing O-glycosyl compounds	--	--	--	--
Cluster-32860.102384	2171	571443605	XP_006576250.1	442	2.3e-41	PREDICTED: uncharacterized protein LOC100813237 isoform X1 [Glycine max]>gi|571443607|ref|XP_006576251.1| PREDICTED: uncharacterized protein LOC100813237 isoform X2 [Glycine max]>gi|571443609|ref|XP_006576252.1| PREDICTED: uncharacterized protein LOC100813237 isoform X3 [Glycine max]>gi|734340648|gb|KHN09453.1| Serine/arginine-rich splicing factor 4 [Glycine soja]	828300931	XM_012713978.1	290	6.03532e-148	PREDICTED: Cicer arietinum serine/arginine-rich splicing factor RS2Z32 (LOC101504459), transcript variant X5, mRNA	K12896	SFRS7	splicing factor, arginine/serine-rich 7	http://www.genome.jp/dbget-bin/www_bget?ko:K12896	Q8VYA5	347	3.4e-31	Serine/arginine-rich splicing factor RS2Z33 OS=Arabidopsis thaliana GN=RS2Z33 PE=1 SV=1	PF03600	Citrate transporter	GO:0055085	transmembrane transport	--	--	GO:0016021	integral component of membrane	KOG4400	E3 ubiquitin ligase interacting with arginine methyltransferase
Cluster-32860.1702	747	828314303	XP_012571741.1	156	1.2e-08	PREDICTED: serine/threonine-protein kinase ATM isoform X3 [Cicer arietinum]	--	--	--	--	--	--	--	--	--	Q9M3G7	138	2e-07	Serine/threonine-protein kinase ATM OS=Arabidopsis thaliana GN=ATM PE=2 SV=1	--	--	--	--	--	--	--	--	--	--
Cluster-32860.236843	1777	734312073	KHN00312.1	334	6.3e-29	MATH domain-containing protein [Glycine soja]	--	--	--	--	--	--	--	--	--	Q8RY18	274	8e-23	MATH domain-containing protein At5g43560 OS=Arabidopsis thaliana GN=At5g43560 PE=1 SV=1	PF00031	Cystatin domain	--	--	GO:0004869	cysteine-type endopeptidase inhibitor activity	--	--	--	--
Cluster-32860.169274	1149	747092758	XP_011094158.1	268	1.8e-21	PREDICTED: double-stranded RNA-binding protein 3-like isoform X2 [Sesamum indicum]	--	--	--	--	--	--	--	--	--	Q5N8Z0	186	8.3e-13	Double-stranded RNA-binding protein 1 OS=Oryza sativa subsp. japonica GN=DRB1 PE=2 SV=1	--	--	--	--	--	--	--	--	--	--
Cluster-32860.129330	2899	571469242	XP_006584657.1	1041	1.1e-110	PREDICTED: auxilin-related protein 2-like isoform X1 [Glycine max]>gi|571469244|ref|XP_006584658.1| PREDICTED: auxilin-related protein 2-like isoform X2 [Glycine max]	571469243	XM_006584595.1	446	0	PREDICTED: Glycine max auxilin-related protein 2-like (LOC100781426), transcript variant X2, mRNA	--	--	--	--	Q0WQ57	270	3.8e-22	Auxilin-related protein 2 OS=Arabidopsis thaliana GN=At4g12770 PE=1 SV=1	PF01288	7,8-dihydro-6-hydroxymethylpterin-pyrophosphokinase (HPPK)	GO:0009396//GO:0046656	folic acid-containing compound biosynthetic process//folic acid biosynthetic process	GO:0003848	2-amino-4-hydroxy-6-hydroxymethyldihydropteridine diphosphokinase activity	--	--	--	--

## Sheet: up
Genes	Gene Length	NR GI	NR ID	NR Score	NR Evalue	NR Description	NT GI	NT ID	NT Score	NT Evalue	NT Description	KO ID	KO Name	KO Description	Http Link	Swissprot ID	Swissprot Score	Swissprot Evalue	Swissprot Description	PFAM ID	PFAM description	Gene Ontology Biological Pathway	BP Description	Gene Ontology Molecular Function	MF Description	Gene Ontology Cellular Component	CC Description	KOG ID	KOG Description
Cluster-32860.61749	1468	645241558	XP_008227134.1	1184	1.4e-127	PREDICTED: pentatricopeptide repeat-containing protein At1g08070-like [Prunus mume]	--	--	--	--	--	--	--	--	--	Q9MA95	580	2.2e-58	Putative pentatricopeptide repeat-containing protein At3g05240 OS=Arabidopsis thaliana GN=PCMP-E82 PE=3 SV=2	PF13762	Mitochondrial splicing apparatus component	GO:0000372	Group I intron splicing	--	--	GO:0030529	intracellular ribonucleoprotein complex	--	--
Cluster-32860.123895	2613	590723018	XP_007052066.1	215	5.8e-15	DHHC-type zinc finger family protein isoform 1 [Theobroma cacao]>gi|508704327|gb|EOX96223.1| DHHC-type zinc finger family protein isoform 1 [Theobroma cacao]	--	--	--	--	--	K18932	ZDHHC	palmitoyltransferase	http://www.genome.jp/dbget-bin/www_bget?ko:K18932	Q8VYP5	187	1.4e-12	Probable protein S-acyltransferase 14 OS=Arabidopsis thaliana GN=PAT14 PE=2 SV=1	--	--	--	--	--	--	--	--	--	--
Cluster-32860.140950	2454	566166768	XP_006384497.1	970	1.6e-102	hypothetical protein POPTR_0004s15890g [Populus trichocarpa]>gi|550341124|gb|ERP62294.1| hypothetical protein POPTR_0004s15890g [Populus trichocarpa]	593788917	XM_007157436.1	67	6.30597e-24	Phaseolus vulgaris hypothetical protein (PHAVU_002G074600g) mRNA, complete cds	--	--	--	--	Q6AVI0	560	7.6e-56	Zinc finger BED domain-containing protein RICESLEEPER 2 OS=Oryza sativa subsp. japonica GN=Os03g0733400 PE=2 SV=1	PF14372//PF05699	Domain of unknown function (DUF4413)//hAT family C-terminal dimerisation region	--	--	GO:0046983//GO:0003677	protein dimerization activity//DNA binding	--	--	--	--
Cluster-32860.209275	2603	734308458	KHM99272.1	870	6.5e-91	Apurinic endonuclease-redox protein [Glycine soja]	571440833	XM_003518105.2	290	7.25595e-148	PREDICTED: Glycine max apurinic endonuclease-redox protein-like (LOC100776653), transcript variant X1, mRNA	K01142	E3.1.11.2, xthA	exodeoxyribonuclease III	http://www.genome.jp/dbget-bin/www_bget?ko:K01142	P45951	674	4.9e-69	DNA-(apurinic or apyrimidinic site) lyase, chloroplastic OS=Arabidopsis thaliana GN=ARP PE=1 SV=2	--	--	--	--	--	--	--	--	KOG1294	Apurinic/apyrimidinic endonuclease and related enzymes
Cluster-32860.43256	1261	571459792	XP_006581517.1	348	1.1e-30	PREDICTED: neuroguidin-like isoform X1 [Glycine max]	--	--	--	--	--	K14765	NGDN, LCP5	U3 small nucleolar ribonucleoprotein protein LCP5	http://www.genome.jp/dbget-bin/www_bget?ko:K14765	Q2KII6	152	8e-09	Neuroguidin OS=Bos taurus GN=NGDN PE=2 SV=1	PF03917	Eukaryotic glutathione synthase, ATP binding domain	GO:0006750	glutathione biosynthetic process	GO:0005524//GO:0004363	ATP binding//glutathione synthase activity	--	--	KOG3117	Protein involved in rRNA processing
Cluster-32860.139602	1619	356521689	XP_003529485.1	195	7.6e-13	PREDICTED: craniofacial development protein 1-like [Glycine max]	571467547	XM_003529437.2	89	2.43298e-36	PREDICTED: Glycine max craniofacial development protein 1-like (LOC100781050), mRNA	--	--	--	--	--	--	--	--	PF05073	Baculovirus P24 capsid protein	--	--	--	--	GO:0019028	viral capsid	--	--
Cluster-32860.14772	2097	502110521	XP_004493898.1	487	1.4e-46	PREDICTED: WAT1-related protein At2g37460-like isoform X1 [Cicer arietinum]	657956726	XM_008371626.1	68	1.49454e-24	PREDICTED: Malus x domestica WAT1-related protein At2g37460-like (LOC103433374), transcript variant X2, mRNA	--	--	--	--	F4IQX1	414	5.5e-39	WAT1-related protein At2g37450 OS=Arabidopsis thaliana GN=At2g37450 PE=2 SV=1	PF00892	EamA-like transporter family	--	--	--	--	GO:0016021//GO:0016020	integral component of membrane//membrane	--	--
Cluster-32860.213442	4708	571488819	XP_006591040.1	638	9.4e-64	PREDICTED: uncharacterized protein LOC102666037 [Glycine max]	--	--	--	--	--	--	--	--	--	--	--	--	--	PF01063//PF04988//PF07535//PF06220//PF00789//PF04879	Amino-transferase class IV//A-kinase anchoring protein 95 (AKAP95)//DBF zinc finger//U1 zinc finger//UBX domain//Molybdopterin oxidoreductase Fe4S4 domain	GO:0008152//GO:0055114	metabolic process//oxidation-reduction process	GO:0016491//GO:0008270//GO:0003677//GO:0003676//GO:0003824//GO:0005515	oxidoreductase activity//zinc ion binding//DNA binding//nucleic acid binding//catalytic activity//protein binding	GO:0005634	nucleus	--	--
Cluster-32860.58655	3560	593697892	XP_007149419.1	1733	7.6e-191	hypothetical protein PHAVU_005G068800g [Phaseolus vulgaris]>gi|593697894|ref|XP_007149420.1| hypothetical protein PHAVU_005G068800g [Phaseolus vulgaris]>gi|561022683|gb|ESW21413.1| hypothetical protein PHAVU_005G068800g [Phaseolus vulgaris]>gi|561022684|gb|ESW21414.1| hypothetical protein PHAVU_005G068800g [Phaseolus vulgaris]	593697893	XM_007149358.1	591	0	Phaseolus vulgaris hypothetical protein (PHAVU_005G068800g) mRNA, complete cds	K19041	RNF38_44	E3 ubiquitin-protein ligase RNF38/44	http://www.genome.jp/dbget-bin/www_bget?ko:K19041	Q9ZQF9	338	6.1e-30	E3 ubiquitin-protein ligase MBR1 OS=Arabidopsis thaliana GN=MBR1 PE=1 SV=1	PF00039//PF14634//PF00739//PF13639//PF00628//PF17122//PF12678//PF12861//PF17123//PF12906//PF00097	Fibronectin type I domain//zinc-RING finger domain//Trans-activation protein X//Ring finger domain//PHD-finger//Zinc-finger//RING-H2 zinc finger//Anaphase-promoting complex subunit 11 RING-H2 finger//RING-like zinc finger//RING-variant domain//Zinc finger, C3HC4 type (RING finger)	GO:0016567//GO:0019079	protein ubiquitination//viral genome replication	GO:0005515//GO:0046872//GO:0004842//GO:0008270	protein binding//metal ion binding//ubiquitin-protein transferase activity//zinc ion binding	GO:0005680//GO:0005576	anaphase-promoting complex//extracellular region	--	--
Cluster-32860.82545	467	697192164	XP_009605160.1	263	2.8e-21	PREDICTED: G-type lectin S-receptor-like serine/threonine-protein kinase At1g67520 isoform X1 [Nicotiana tomentosiformis]	--	--	--	--	--	--	--	--	--	Q9ZT07	185	4.4e-13	G-type lectin S-receptor-like serine/threonine-protein kinase RKS1 OS=Arabidopsis thaliana GN=RKS1 PE=3 SV=3	--	--	--	--	--	--	--	--	--	--
Cluster-32860.82543	856	848882611	XP_012841634.1	302	1.6e-25	PREDICTED: G-type lectin S-receptor-like serine/threonine-protein kinase At1g11300 [Erythranthe guttatus]	727527794	XM_010440924.1	55	1.00436e-17	PREDICTED: Camelina sativa cysteine-rich receptor-like protein kinase 15 (LOC104722716), mRNA >gnl|BL_ORD_ID|26240924 PREDICTED: Camelina sativa cysteine-rich receptor-like protein kinase 15 (LOC104722717), mRNA	K04733	IRAK4	interleukin-1 receptor-associated kinase 4	http://www.genome.jp/dbget-bin/www_bget?ko:K04733	O64793	266	3.3e-22	G-type lectin S-receptor-like serine/threonine-protein kinase At1g67520 OS=Arabidopsis thaliana GN=At1g67520 PE=2 SV=3	PF11857//PF00069//PF07714//PF06293	Domain of unknown function (DUF3377)//Protein kinase domain//Protein tyrosine kinase//Lipopolysaccharide kinase (Kdo/WaaP) family	GO:0006468	protein phosphorylation	GO:0004222//GO:0005524//GO:0004672//GO:0016773	metalloendopeptidase activity//ATP binding//protein kinase activity//phosphotransferase activity, alcohol group as acceptor	GO:0016020	membrane	--	--
Cluster-32860.93144	2350	731436425	XP_010645912.1	190	4.2e-12	PREDICTED: TMV resistance protein N-like isoform X2 [Vitis vinifera]	--	--	--	--	--	--	--	--	--	Q40392	149	3.3e-08	TMV resistance protein N OS=Nicotiana glutinosa GN=N PE=1 SV=1	PF01582	TIR domain	GO:0007165	signal transduction	GO:0005515	protein binding	--	--	--	--
Cluster-32860.118022	3301	763774167	KJB41290.1	1756	1.5e-193	hypothetical protein B456_007G097600 [Gossypium raimondii]	828299227	XM_004492655.2	719	0	PREDICTED: Cicer arietinum DEAD-box ATP-dependent RNA helicase 8 (LOC101498356), mRNA	K12614	DDX6, RCK, DHH1	ATP-dependent RNA helicase DDX6/DHH1	http://www.genome.jp/dbget-bin/www_bget?ko:K12614	Q8RXK6	1655	1.1e-182	DEAD-box ATP-dependent RNA helicase 8 OS=Arabidopsis thaliana GN=RH8 PE=2 SV=1	PF03896//PF00335//PF00270//PF04790	Translocon-associated protein (TRAP), alpha subunit//Tetraspanin family//DEAD/DEAH box helicase//Sarcoglycan complex subunit protein	--	--	GO:0003676//GO:0005524	nucleic acid binding//ATP binding	GO:0016021//GO:0016012//GO:0005789	integral component of membrane//sarcoglycan complex//endoplasmic reticulum membrane	KOG0326	ATP-dependent RNA helicase
Cluster-32860.152926	2081	734324263	KHN05038.1	244	2e-18	Putative DNA-binding protein ESCAROLA [Glycine soja]	567858141	XM_006421691.1	118	2.37836e-52	Citrus clementina hypothetical protein (CICLE_v10005312mg) mRNA, complete cds	--	--	--	--	Q9SB31	187	1.2e-12	AT-hook motif nuclear-localized protein 3 OS=Arabidopsis thaliana GN=AHL3 PE=1 SV=1	PF02178	AT hook motif	--	--	GO:0003677	DNA binding	--	--	--	--
Cluster-32860.86538	3939	620597502	AHY20076.1	2106	4.7e-234	mitogen-activated protein kinase phosphatase 1 [Betula platyphylla]	620597501	KJ473494.1	655	0	Betula platyphylla mitogen-activated protein kinase phosphatase 1 (MKP1) mRNA, complete cds	--	--	--	--	Q9C5S1	1756	2.5e-194	Protein-tyrosine-phosphatase MKP1 OS=Arabidopsis thaliana GN=MKP1 PE=1 SV=1	PF00782//PF00102	Dual specificity phosphatase, catalytic domain//Protein-tyrosine phosphatase	GO:0006570//GO:0006470	tyrosine metabolic process//protein dephosphorylation	GO:0004725//GO:0008138	protein tyrosine phosphatase activity//protein tyrosine/serine/threonine phosphatase activity	--	--	--	--
Cluster-32860.86472	2474	356543912	XP_003540402.1	786	3.4e-81	PREDICTED: uncharacterized protein LOC100802937 isoform X1 [Glycine max]>gi|571494526|ref|XP_006592869.1| PREDICTED: uncharacterized protein LOC100802937 isoform X2 [Glycine max]>gi|734393026|gb|KHN27942.1| hypothetical protein glysoja_007674 [Glycine soja]	645245883	XM_008230871.1	235	2.58608e-117	PREDICTED: Prunus mume protein LIGHT-DEPENDENT SHORT HYPOCOTYLS 10 (LOC103328480), mRNA	--	--	--	--	Q9S7R3	667	3e-68	Protein LIGHT-DEPENDENT SHORT HYPOCOTYLS 10 OS=Arabidopsis thaliana GN=LSH10 PE=1 SV=1	PF08039	Mitochondrial proteolipid	--	--	--	--	GO:0005739	mitochondrion	--	--
Cluster-32860.157480	2955	734401631	KHN31768.1	1714	1e-188	Putative LRR receptor-like serine/threonine-protein kinase [Glycine soja]	571545186	XR_419452.1	375	0	PREDICTED: Glycine max probable LRR receptor-like serine/threonine-protein kinase At1g14390-like (LOC100803061), misc_RNA	--	--	--	--	Q9M9S4	1143	2.3e-123	Probable LRR receptor-like serine/threonine-protein kinase At1g14390 OS=Arabidopsis thaliana GN=At1g14390 PE=2 SV=1	PF13855//PF00560//PF00069//PF07714//PF16954//PF05808	Leucine rich repeat//Leucine Rich Repeat//Protein kinase domain//Protein tyrosine kinase//Haem-transporter, endosomal/lysosomal, haem-responsive gene//Podoplanin	GO:0015886//GO:0006468	heme transport//protein phosphorylation	GO:0005515//GO:0005524//GO:0015232//GO:0004672	protein binding//ATP binding//heme transporter activity//protein kinase activity	GO:0016021	integral component of membrane	--	--
Cluster-32860.141435	2009	593693592	XP_007147317.1	1840	1.7e-203	hypothetical protein PHAVU_006G113700g [Phaseolus vulgaris]>gi|561020540|gb|ESW19311.1| hypothetical protein PHAVU_006G113700g [Phaseolus vulgaris]	657968758	XM_008377864.1	298	1.99192e-152	PREDICTED: Malus x domestica protein ASPARTIC PROTEASE IN GUARD CELL 2-like (LOC103439320), mRNA	--	--	--	--	Q9LHE3	971	1.4e-103	Protein ASPARTIC PROTEASE IN GUARD CELL 2 OS=Arabidopsis thaliana GN=ASPG2 PE=2 SV=1	PF00026	Eukaryotic aspartyl protease	GO:0006508	proteolysis	GO:0004190	aspartic-type endopeptidase activity	--	--	--	--
Cluster-32860.173434	2186	356556571	XP_003546598.1	2080	2.7e-231	PREDICTED: putative glycerol-3-phosphate transporter 5-like [Glycine max]	571520162	XM_003546550.2	689	0	PREDICTED: Glycine max putative glycerol-3-phosphate transporter 5-like (LOC100813689), mRNA	K13783	SLC37A1_2	MFS transporter, OPA family, solute carrier family 37 (glycerol-3-phosphate transporter), member 1/2	http://www.genome.jp/dbget-bin/www_bget?ko:K13783	Q9SL56	1780	2.3e-197	Putative glycerol-3-phosphate transporter 5 OS=Arabidopsis thaliana GN=At2g13100 PE=2 SV=2	PF07690//PF00083	Major Facilitator Superfamily//Sugar (and other) transporter	GO:0055085	transmembrane transport	GO:0022857	transmembrane transporter activity	GO:0016021	integral component of membrane	KOG2533	Permease of the major facilitator superfamily
Cluster-32860.141389	4832	356515266	XP_003526322.1	1154	1.4e-123	PREDICTED: uncharacterized protein At1g04910-like isoform X1 [Glycine max]	571492883	XR_417084.1	436	0	PREDICTED: Glycine max uncharacterized LOC100781179 (LOC100781179), transcript variant X2, misc_RNA	--	--	--	--	Q8W486	1033	2.1e-110	Uncharacterized protein At1g04910 OS=Arabidopsis thaliana GN=At1g04910 PE=2 SV=1	PF01323	DSBA-like thioredoxin domain	GO:0006118	obsolete electron transport	GO:0015035	protein disulfide oxidoreductase activity	--	--	--	--
Cluster-32860.19255	4162	734373644	KHN20385.1	1840	3.5e-203	GTP pyrophosphokinase [Glycine soja]	571559518	XM_003553611.2	558	0	PREDICTED: Glycine max uncharacterized LOC100814134 (LOC100814134), mRNA	--	--	--	--	P0DKG8	1551	1.6e-170	Putative GTP diphosphokinase RSH1, chloroplastic OS=Arabidopsis thaliana GN=RSH1 PE=1 SV=1	PF13291//PF01842	ACT domain//ACT domain	GO:0008152	metabolic process	GO:0016597	amino acid binding	--	--	--	--
Cluster-32860.84389	2994	593787500	XP_007156789.1	1481	1.1e-161	hypothetical protein PHAVU_002G017700g [Phaseolus vulgaris]>gi|561030204|gb|ESW28783.1| hypothetical protein PHAVU_002G017700g [Phaseolus vulgaris]	828330952	XM_004511863.2	419	0	PREDICTED: Cicer arietinum probable serine/threonine-protein kinase At1g01540 (LOC101489894), transcript variant X2, mRNA	--	--	--	--	Q3EDL4	1166	5e-126	Probable serine/threonine-protein kinase At1g01540 OS=Arabidopsis thaliana GN=At1g01540 PE=1 SV=2	PF00069//PF07714	Protein kinase domain//Protein tyrosine kinase	GO:0006468	protein phosphorylation	GO:0004672//GO:0005524	protein kinase activity//ATP binding	--	--	--	--
Cluster-32860.148361	1351	593687605	XP_007144462.1	415	1.9e-38	hypothetical protein PHAVU_007G158200g [Phaseolus vulgaris]>gi|561017652|gb|ESW16456.1| hypothetical protein PHAVU_007G158200g [Phaseolus vulgaris]	571446062	XM_003521296.2	206	1.84373e-101	PREDICTED: Glycine max histone H2B.4-like (LOC100805396), mRNA	K11252	H2B	histone H2B	http://www.genome.jp/dbget-bin/www_bget?ko:K11252	Q9SF55	399	2e-37	Histone H2B.5 OS=Arabidopsis thaliana GN=At3g09480 PE=1 SV=3	PF00125//PF03847	Core histone H2A/H2B/H3/H4//Transcription initiation factor TFIID subunit A	GO:0006352	DNA-templated transcription, initiation	GO:0003677	DNA binding	GO:0005669	transcription factor TFIID complex	--	--
Cluster-32860.154053	1461	356536844	XP_003536943.1	773	6.5e-80	PREDICTED: probable methyltransferase PMT3-like isoform X1 [Glycine max]>gi|571481519|ref|XP_006588682.1| PREDICTED: probable methyltransferase PMT3-like isoform X2 [Glycine max]>gi|571481522|ref|XP_006588683.1| PREDICTED: probable methyltransferase PMT3-like isoform X3 [Glycine max]>gi|571481524|ref|XP_006588684.1| PREDICTED: probable methyltransferase PMT3-like isoform X4 [Glycine max]	571481523	XM_006588621.1	286	6.74228e-146	PREDICTED: Glycine max probable methyltransferase PMT3-like (LOC100784179), transcript variant X4, mRNA	--	--	--	--	Q93YV7	654	5.7e-67	Probable methyltransferase PMT3 OS=Arabidopsis thaliana GN=At4g14360 PE=2 SV=1	PF03141	Putative S-adenosyl-L-methionine-dependent methyltransferase	--	--	GO:0008168	methyltransferase activity	--	--	--	--
Cluster-32860.105053	3774	593799656	XP_007162866.1	1344	1e-145	hypothetical protein PHAVU_001G187600g [Phaseolus vulgaris]>gi|561036330|gb|ESW34860.1| hypothetical protein PHAVU_001G187600g [Phaseolus vulgaris]	571446334	XM_003521401.2	523	0	PREDICTED: Glycine max 1,4-alpha-glucan-branching enzyme 2-1, chloroplastic/amyloplastic-like (LOC100816963), mRNA	K00700	glgB	1,4-alpha-glucan branching enzyme	http://www.genome.jp/dbget-bin/www_bget?ko:K00700	Q41058	1334	2.1e-145	1,4-alpha-glucan-branching enzyme 1, chloroplastic/amyloplastic OS=Pisum sativum GN=SBEI PE=1 SV=1	PF02806	Alpha amylase, C-terminal all-beta domain	GO:0005975	carbohydrate metabolic process	GO:0043169//GO:0003824	cation binding//catalytic activity	--	--	KOG0470	1,4-alpha-glucan branching enzyme/starch branching enzyme II
Cluster-32860.123881	1220	823172118	XP_012485022.1	1247	5.9e-135	PREDICTED: phosphoinositide phospholipase C 4-like [Gossypium raimondii]>gi|763768027|gb|KJB35242.1| hypothetical protein B456_006G106400 [Gossypium raimondii]	828295131	XM_004490543.2	429	0	PREDICTED: Cicer arietinum phosphoinositide phospholipase C 4-like (LOC101502612), mRNA	K05857	PLCD	phosphatidylinositol phospholipase C, delta	http://www.genome.jp/dbget-bin/www_bget?ko:K05857	Q8GV43	1099	1.2e-118	Phosphoinositide phospholipase C 6 OS=Arabidopsis thaliana GN=PLC6 PE=2 SV=2	PF00387//PF05817//PF02253//PF00168	Phosphatidylinositol-specific phospholipase C, Y domain//Oligosaccharyltransferase subunit Ribophorin II//Phospholipase A1//C2 domain	GO:0006629//GO:0035556//GO:0006487//GO:0046339//GO:0009395//GO:0007165	lipid metabolic process//intracellular signal transduction//protein N-linked glycosylation//diacylglycerol metabolic process//phospholipid catabolic process//signal transduction	GO:0004620//GO:0004435//GO:0005515	phospholipase activity//phosphatidylinositol phospholipase C activity//protein binding	GO:0008250//GO:0016021//GO:0016020	oligosaccharyltransferase complex//integral component of membrane//membrane	--	--
Cluster-32860.197671	614	590727462	XP_007099581.1	187	2.4e-12	Cc-nbs-lrr resistance protein, putative isoform 1 [Theobroma cacao]>gi|590727465|ref|XP_007099582.1| Cc-nbs-lrr resistance protein, putative isoform 1 [Theobroma cacao]>gi|508728559|gb|EOY20456.1| Cc-nbs-lrr resistance protein, putative isoform 1 [Theobroma cacao]>gi|508728560|gb|EOY20457.1| Cc-nbs-lrr resistance protein, putative isoform 1 [Theobroma cacao]	--	--	--	--	--	--	--	--	--	--	--	--	--	--	--	--	--	--	--	--	--	--	--
Cluster-32860.197672	2335	657402624	KEH41499.1	698	5.1e-71	Rpp4C4 [Medicago truncatula]	--	--	--	--	--	--	--	--	--	--	--	--	--	PF13855//PF03823	Leucine rich repeat//Neurokinin B	GO:0007217	tachykinin receptor signaling pathway	GO:0005515	protein binding	--	--	--	--
Cluster-32860.116462	6403	596285307	XP_007225434.1	4799	0	hypothetical protein PRUPE_ppa000442mg [Prunus persica]>gi|462422370|gb|EMJ26633.1| hypothetical protein PRUPE_ppa000442mg [Prunus persica]	596285306	XM_007225372.1	1282	0	Prunus persica hypothetical protein (PRUPE_ppa000442mg) mRNA, complete cds	K01870	IARS, ileS	isoleucyl-tRNA synthetase	http://www.genome.jp/dbget-bin/www_bget?ko:K01870	F4JLM5	4457	0	Isoleucine--tRNA ligase, cytoplasmic OS=Arabidopsis thaliana GN=At4g10320 PE=2 SV=1	PF08264//PF09334//PF00133	Anticodon-binding domain of tRNA//tRNA synthetases class I (M)//tRNA synthetases class I (I, L, M and V)	GO:0006418	tRNA aminoacylation for protein translation	GO:0005524//GO:0000166//GO:0004812	ATP binding//nucleotide binding//aminoacyl-tRNA ligase activity	--	--	KOG0434	Isoleucyl-tRNA synthetase
Cluster-32860.83277	2216	734405674	KHN33476.1	701	2.2e-71	Mitogen-activated protein kinase kinase kinase 1 [Glycine soja]	292780239	AK338061.1	270	8.08525e-137	Lotus japonicus cDNA, clone: LjFL2-008-DG02, HTC	K13414	MEKK1P	mitogen-activated protein kinase kinase kinase 1, plant	http://www.genome.jp/dbget-bin/www_bget?ko:K13414	Q39008	536	4.2e-53	Mitogen-activated protein kinase kinase kinase 1 OS=Arabidopsis thaliana GN=MEKK1 PE=1 SV=2	PF04042//PF00069//PF07714	DNA polymerase alpha/epsilon subunit B//Protein kinase domain//Protein tyrosine kinase	GO:0006260//GO:0006468	DNA replication//protein phosphorylation	GO:0003887//GO:0004672//GO:0003677//GO:0005524	DNA-directed DNA polymerase activity//protein kinase activity//DNA binding//ATP binding	GO:0042575	DNA polymerase complex	--	--
Cluster-32860.83278	3728	802556477	XP_012065654.1	491	8.3e-47	PREDICTED: mitogen-activated protein kinase kinase kinase 1-like [Jatropha curcas]>gi|643737511|gb|KDP43623.1| hypothetical protein JCGZ_16910 [Jatropha curcas]	571515975	XM_006597271.1	198	1.44791e-96	PREDICTED: Glycine max mitogen-activated protein kinase kinase kinase 1-like (LOC100806902), transcript variant X2, mRNA	K13414	MEKK1P	mitogen-activated protein kinase kinase kinase 1, plant	http://www.genome.jp/dbget-bin/www_bget?ko:K13414	Q39008	374	4.3e-34	Mitogen-activated protein kinase kinase kinase 1 OS=Arabidopsis thaliana GN=MEKK1 PE=1 SV=2	PF00069//PF04042//PF07714	Protein kinase domain//DNA polymerase alpha/epsilon subunit B//Protein tyrosine kinase	GO:0006260//GO:0006468	DNA replication//protein phosphorylation	GO:0003677//GO:0005524//GO:0004672//GO:0003887	DNA binding//ATP binding//protein kinase activity//DNA-directed DNA polymerase activity	GO:0042575	DNA polymerase complex	--	--
Cluster-32860.204656	1416	--	--	--	--	--	--	--	--	--	--	--	--	--	--	--	--	--	--	--	--	--	--	--	--	--	--	--	--
Cluster-32860.96918	2630	356500868	XP_003519252.1	2270	3e-253	PREDICTED: zinc finger CCCH domain-containing protein 66-like isoform 1 [Glycine max]>gi|734432088|gb|KHN46151.1| Zinc finger CCCH domain-containing protein 66 [Glycine soja]	210141317	AK245234.1	563	0	Glycine max cDNA, clone: GMFL01-24-J15	--	--	--	--	Q9LUZ4	1507	1.3e-165	Zinc finger CCCH domain-containing protein 66 OS=Arabidopsis thaliana GN=At5g58620 PE=2 SV=1	PF13606//PF00642//PF00023	Ankyrin repeat//Zinc finger C-x8-C-x5-C-x3-H type (and similar)//Ankyrin repeat	--	--	GO:0046872//GO:0005515	metal ion binding//protein binding	--	--	--	--
Cluster-32860.124374	2132	225426761	XP_002275946.1	743	2.8e-76	PREDICTED: calcium-dependent protein kinase 26 [Vitis vinifera]>gi|731379644|ref|XP_010661351.1| PREDICTED: calcium-dependent protein kinase 26 [Vitis vinifera]>gi|297742607|emb|CBI34756.3| unnamed protein product [Vitis vinifera]	764580250	XM_004298706.2	181	2.31987e-87	PREDICTED: Fragaria vesca subsp. vesca calcium-dependent protein kinase 26 (LOC101293197), mRNA	--	--	--	--	A5A7I7	310	6.4e-27	Calcium-dependent protein kinase 4 OS=Solanum tuberosum GN=CPK4 PE=2 SV=1	PF00069//PF00368//PF07714//PF15457//PF06293	Protein kinase domain//Hydroxymethylglutaryl-coenzyme A reductase//Protein tyrosine kinase//Type III T3SS secreted effector HopW1-1/HopPmaA//Lipopolysaccharide kinase (Kdo/WaaP) family	GO:0055114//GO:0006694//GO:0015936//GO:0006468//GO:0044419	oxidation-reduction process//steroid biosynthetic process//coenzyme A metabolic process//protein phosphorylation//interspecies interaction between organisms	GO:0016773//GO:0050662//GO:0004672//GO:0004420//GO:0005524	phosphotransferase activity, alcohol group as acceptor//coenzyme binding//protein kinase activity//hydroxymethylglutaryl-CoA reductase (NADPH) activity//ATP binding	GO:0016020	membrane	--	--
Cluster-32860.82553	988	848896750	XP_012848442.1	200	1.2e-13	PREDICTED: uncharacterized protein LOC105968359 [Erythranthe guttatus]	--	--	--	--	--	--	--	--	--	O81906	149	1.4e-08	G-type lectin S-receptor-like serine/threonine-protein kinase B120 OS=Arabidopsis thaliana GN=B120 PE=2 SV=1	--	--	--	--	--	--	--	--	--	--
Cluster-32860.84833	2109	593689130	XP_007145184.1	473	5.7e-45	hypothetical protein PHAVU_007G217600g [Phaseolus vulgaris]>gi|561018374|gb|ESW17178.1| hypothetical protein PHAVU_007G217600g [Phaseolus vulgaris]	571481204	XM_003535975.2	211	4.82799e-104	PREDICTED: Glycine max fumarate hydratase 1, mitochondrial-like (LOC100819617), mRNA	K01679	E4.2.1.2B, fumC	fumarate hydratase, class II	http://www.genome.jp/dbget-bin/www_bget?ko:K01679	P93033	449	4.9e-43	Fumarate hydratase 1, mitochondrial OS=Arabidopsis thaliana GN=FUM1 PE=2 SV=2	PF10415	Fumarase C C-terminus	GO:0006099	tricarboxylic acid cycle	GO:0016829	lyase activity	--	--	KOG1317	Fumarase
Cluster-32860.82523	1120	848911274	XP_012854091.1	345	2.1e-30	PREDICTED: uncharacterized protein LOC105973603 [Erythranthe guttatus]	727632791	XM_010489144.1	39	1.04039e-08	PREDICTED: Camelina sativa G-type lectin S-receptor-like serine/threonine-protein kinase CES101 (LOC104765435), mRNA	--	--	--	--	--	--	--	--	--	--	--	--	--	--	--	--	--	--
Cluster-32860.183185	1078	--	--	--	--	--	--	--	--	--	--	--	--	--	--	--	--	--	--	--	--	--	--	--	--	--	--	--	--
Cluster-32860.137043	3104	356507656	XP_003522580.1	748	1.1e-76	PREDICTED: transcriptional regulator ATRX homolog isoform X1 [Glycine max]>gi|734433831|gb|KHN47030.1| hypothetical protein glysoja_018397 [Glycine soja]	571460008	XM_006581519.1	275	1.88918e-139	PREDICTED: Glycine max DNA ligase 1-like (LOC100784437), transcript variant X2, mRNA	--	--	--	--	--	--	--	--	--	--	--	--	--	--	--	--	--	--
Cluster-32860.146394	1404	593686674	XP_007144008.1	1183	1.8e-127	hypothetical protein PHAVU_007G121500g [Phaseolus vulgaris]>gi|561017198|gb|ESW16002.1| hypothetical protein PHAVU_007G121500g [Phaseolus vulgaris]	--	--	--	--	--	--	--	--	--	Q93VK0	872	2.9e-92	Phosphoenolpyruvate carboxylase kinase 2 OS=Arabidopsis thaliana GN=PPCK2 PE=1 SV=2	PF07714//PF06293//PF00069	Protein tyrosine kinase//Lipopolysaccharide kinase (Kdo/WaaP) family//Protein kinase domain	GO:0006468	protein phosphorylation	GO:0004672//GO:0005524//GO:0016773	protein kinase activity//ATP binding//phosphotransferase activity, alcohol group as acceptor	GO:0016020	membrane	--	--
Cluster-32860.133602	689	--	--	--	--	--	--	--	--	--	--	--	--	--	--	--	--	--	--	--	--	--	--	--	--	--	--	--	--
Cluster-32860.49573	1149	502145367	XP_004505999.1	251	1.7e-19	PREDICTED: homeobox-leucine zipper protein REVOLUTA-like [Cicer arietinum]	24417150	AB084382.1	106	6.07501e-46	Zinnia elegans ZeHB-12 mRNA for homeobox leucine-zipper protein, complete cds	K09338	HD-ZIP	homeobox-leucine zipper protein	http://www.genome.jp/dbget-bin/www_bget?ko:K09338	Q9SE43	227	1.5e-17	Homeobox-leucine zipper protein REVOLUTA OS=Arabidopsis thaliana GN=REV PE=1 SV=2	PF01852	START domain	--	--	GO:0008289	lipid binding	--	--	--	--
Cluster-32860.49574	1391	502145367	XP_004505999.1	251	2.1e-19	PREDICTED: homeobox-leucine zipper protein REVOLUTA-like [Cicer arietinum]	24417150	AB084382.1	106	7.38576e-46	Zinnia elegans ZeHB-12 mRNA for homeobox leucine-zipper protein, complete cds	K09338	HD-ZIP	homeobox-leucine zipper protein	http://www.genome.jp/dbget-bin/www_bget?ko:K09338	Q9SE43	227	1.8e-17	Homeobox-leucine zipper protein REVOLUTA OS=Arabidopsis thaliana GN=REV PE=1 SV=2	PF03595//PF01852	Voltage-dependent anion channel//START domain	GO:0055085	transmembrane transport	GO:0008289	lipid binding	GO:0016021	integral component of membrane	--	--
Cluster-32860.124594	1753	502135409	XP_004502323.1	621	3.3e-62	PREDICTED: 3-oxoacyl-[acyl-carrier-protein] reductase 4 [Cicer arietinum]	571490368	XM_003538516.2	252	6.45961e-127	PREDICTED: Glycine max 3-oxoacyl-[acyl-carrier-protein] reductase, chloroplastic-like (LOC100806814), mRNA	K00059	fabG	3-oxoacyl-	http://www.genome.jp/dbget-bin/www_bget?ko:K00059	P28643	513	1.5e-50	3-oxoacyl-[acyl-carrier-protein] reductase, chloroplastic OS=Cuphea lanceolata GN=CLKR27 PE=2 SV=1	PF02882//PF01370//PF00106//PF12242//PF00542	Tetrahydrofolate dehydrogenase/cyclohydrolase, NAD(P)-binding domain//NAD dependent epimerase/dehydratase family//short chain dehydrogenase//NAD(P)H binding domain of trans-2-enoyl-CoA reductase//Ribosomal protein L7/L12 C-terminal domain	GO:0042254//GO:0009396//GO:0046487//GO:0055114//GO:0008152//GO:0006412	ribosome biogenesis//folic acid-containing compound biosynthetic process//glyoxylate metabolic process//oxidation-reduction process//metabolic process//translation	GO:0003824//GO:0050662//GO:0003735//GO:0016491//GO:0004488	catalytic activity//coenzyme binding//structural constituent of ribosome//oxidoreductase activity//methylenetetrahydrofolate dehydrogenase (NADP+) activity	GO:0005840	ribosome	KOG1200	Mitochondrial/plastidial beta-ketoacyl-ACP reductase
Cluster-32860.171535	2304	356537256	XP_003537145.1	1605	3.4e-176	PREDICTED: APO protein 3, mitochondrial-like isoform X1 [Glycine max]>gi|571482228|ref|XP_006588895.1| PREDICTED: APO protein 3, mitochondrial-like isoform X2 [Glycine max]	593690313	XM_007145696.1	544	0	Phaseolus vulgaris hypothetical protein (PHAVU_007G265200g) mRNA, complete cds	--	--	--	--	Q9FH50	742	5.6e-77	APO protein 3, mitochondrial OS=Arabidopsis thaliana GN=APO3 PE=2 SV=1	PF05634//PF01155//PF04055	APO RNA-binding//Hydrogenase/urease nickel incorporation, metallochaperone, hypA//Radical SAM superfamily	GO:0006464	cellular protein modification process	GO:0051536//GO:0003723//GO:0016151//GO:0003824	iron-sulfur cluster binding//RNA binding//nickel cation binding//catalytic activity	--	--	--	--
Cluster-32860.160979	2110	357445497	XP_003593026.1	2654	7.2e-298	UDP-glucose:glycoprotein glucosyltransferase [Medicago truncatula]	828287143	XM_012712562.1	1001	0	PREDICTED: Cicer arietinum UDP-glucose:glycoprotein glucosyltransferase (LOC101515358), mRNA	K11718	HUGT	UDP-glucose:glycoprotein glucosyltransferase	http://www.genome.jp/dbget-bin/www_bget?ko:K11718	Q0WL80	2441	5e-274	UDP-glucose:glycoprotein glucosyltransferase OS=Arabidopsis thaliana GN=UGGT PE=1 SV=1	PF06427//PF01501	UDP-glucose:Glycoprotein Glucosyltransferase//Glycosyl transferase family 8	GO:0006486	protein glycosylation	GO:0016757//GO:0003980	transferase activity, transferring glycosyl groups//UDP-glucose:glycoprotein glucosyltransferase activity	--	--	KOG1879	UDP-glucose:glycoprotein glucosyltransferase
Cluster-32860.160978	2255	657396392	AES63277.2	1885	1.1e-208	UDP-glucose:glycoprotein glucosyltransferase [Medicago truncatula]	357445496	XM_003592978.1	723	0	Medicago truncatula UDP-glucose:glycoprotein glucosyltransferase (MTR_2g006960) mRNA, complete cds	K11718	HUGT	UDP-glucose:glycoprotein glucosyltransferase	http://www.genome.jp/dbget-bin/www_bget?ko:K11718	Q0WL80	1724	7.4e-191	UDP-glucose:glycoprotein glucosyltransferase OS=Arabidopsis thaliana GN=UGGT PE=1 SV=1	PF06427//PF01501	UDP-glucose:Glycoprotein Glucosyltransferase//Glycosyl transferase family 8	GO:0006486	protein glycosylation	GO:0003980//GO:0016757	UDP-glucose:glycoprotein glucosyltransferase activity//transferase activity, transferring glycosyl groups	--	--	KOG1879	UDP-glucose:glycoprotein glucosyltransferase
Cluster-32860.204841	1875	593160711	XP_007132000.1	1568	5.4e-172	hypothetical protein PHAVU_011G058300g [Phaseolus vulgaris]>gi|561005000|gb|ESW03994.1| hypothetical protein PHAVU_011G058300g [Phaseolus vulgaris]	828330953	XM_004511862.2	403	0	PREDICTED: Cicer arietinum PI-PLC X domain-containing protein At5g67130 (LOC101489369), mRNA	--	--	--	--	Q93XX5	1019	3.5e-109	PI-PLC X domain-containing protein At5g67130 OS=Arabidopsis thaliana GN=At5g67130 PE=1 SV=1	--	--	--	--	--	--	--	--	--	--
Cluster-32860.158814	3752	502118309	XP_004496203.1	771	2.8e-79	PREDICTED: uncharacterized protein LOC101493626 [Cicer arietinum]	593686241	XM_007143730.1	221	2.38741e-109	Phaseolus vulgaris hypothetical protein (PHAVU_007G102000g) mRNA, complete cds	--	--	--	--	Q7M3S9	150	4.1e-08	RING finger protein B OS=Dictyostelium discoideum GN=rngB PE=2 SV=2	--	--	--	--	--	--	--	--	--	--
Cluster-32860.158819	1907	571483876	XP_006589377.1	989	7.6e-105	PREDICTED: uncharacterized protein LOC100794581 isoform X1 [Glycine max]>gi|734415733|gb|KHN37820.1| RING finger protein B [Glycine soja]	593686241	XM_007143730.1	309	1.44998e-158	Phaseolus vulgaris hypothetical protein (PHAVU_007G102000g) mRNA, complete cds	--	--	--	--	--	--	--	--	--	--	--	--	--	--	--	--	--	--
Cluster-32860.75547	944	--	--	--	--	--	--	--	--	--	--	--	--	--	--	--	--	--	--	--	--	--	--	--	--	--	--	--	--
Cluster-32860.129888	3804	255638404	ACU19512.1	154	1e-07	unknown [Glycine max]	593788617	XM_007157286.1	50	2.7691e-14	Phaseolus vulgaris hypothetical protein (PHAVU_002G0627001g) mRNA, partial cds	--	--	--	--	--	--	--	--	--	--	--	--	--	--	--	--	--	--
Cluster-32860.189608	2319	356555602	XP_003546119.1	1017	5.2e-108	PREDICTED: F-box/kelch-repeat protein At3g23880-like isoform X1 [Glycine max]	93352687	AC135101.24	35	3.66028e-06	Medicago truncatula clone mth2-18a18, complete sequence	--	--	--	--	Q9LIR8	508	7.7e-50	F-box/kelch-repeat protein At3g23880 OS=Arabidopsis thaliana GN=At3g23880 PE=2 SV=1	PF00646//PF12937//PF03910//PF04709	F-box domain//F-box-like//Adenovirus minor core protein PV//Anti-Mullerian hormone, N terminal region	GO:0007165//GO:0040007//GO:0008283//GO:0008406	signal transduction//growth//cell proliferation//gonad development	GO:0005515//GO:0008083	protein binding//growth factor activity	GO:0019012	virion	--	--
Cluster-32860.135353	863	--	--	--	--	--	--	--	--	--	--	--	--	--	--	--	--	--	--	PF05817	Oligosaccharyltransferase subunit Ribophorin II	GO:0006487	protein N-linked glycosylation	--	--	GO:0008250//GO:0016021	oligosaccharyltransferase complex//integral component of membrane	--	--
Cluster-32860.81342	2021	502079063	XP_004486142.1	2489	9.3e-279	PREDICTED: dihydroxy-acid dehydratase, chloroplastic [Cicer arietinum]	828287889	XM_004486085.2	855	0	PREDICTED: Cicer arietinum dihydroxy-acid dehydratase, chloroplastic (LOC101495582), mRNA	K01687	ilvD	dihydroxy-acid dehydratase	http://www.genome.jp/dbget-bin/www_bget?ko:K01687	Q9LIR4	2365	3.1e-265	Dihydroxy-acid dehydratase, chloroplastic OS=Arabidopsis thaliana GN=DHAD PE=2 SV=1	PF00920//PF04023	Dehydratase family//FeoA domain	GO:0008152	metabolic process	GO:0046914//GO:0003824	transition metal ion binding//catalytic activity	--	--	KOG2448	Dihydroxy-acid dehydratase
Cluster-32860.31666	1265	356531882	XP_003534505.1	1869	4.6e-207	PREDICTED: glutamine--fructose-6-phosphate aminotransferase [isomerizing] 2-like [Glycine max]>gi|734395941|gb|KHN29260.1| Glucosamine--fructose-6-phosphate aminotransferase [isomerizing] 2 [Glycine soja]	571479243	XM_003534457.2	734	0	PREDICTED: Glycine max glutamine--fructose-6-phosphate aminotransferase [isomerizing] 2-like (LOC100779312), mRNA	K00820	glmS, GFPT	glucosamine--fructose-6-phosphate aminotransferase (isomerizing)	http://www.genome.jp/dbget-bin/www_bget?ko:K00820	Q4KMC4	1050	5.9e-113	Glutamine--fructose-6-phosphate aminotransferase [isomerizing] 2 OS=Rattus norvegicus GN=Gfpt2 PE=2 SV=3	PF01380//PF13580	SIS domain//SIS domain	GO:0005975	carbohydrate metabolic process	GO:0030246	carbohydrate binding	--	--	KOG1268	Glucosamine 6-phosphate synthetases, contain amidotransferase and phosphosugar isomerase domains
Cluster-32860.149479	2978	356554411	XP_003545540.1	2444	2.3e-273	PREDICTED: structural maintenance of chromosomes protein 3-like [Glycine max]	571441954	XM_003519418.2	951	0	PREDICTED: Glycine max structural maintenance of chromosomes protein 3-like (LOC100779503), mRNA	K06669	SMC3, CSPG6	structural maintenance of chromosome 3 (chondroitin sulfate proteoglycan 6)	http://www.genome.jp/dbget-bin/www_bget?ko:K06669	Q56YN8	2007	1.5e-223	Structural maintenance of chromosomes protein 3 OS=Arabidopsis thaliana GN=SMC3 PE=2 SV=1	PF00015//PF10186//PF04111//PF13304//PF06470//PF03135	Methyl-accepting chemotaxis protein (MCP) signalling domain//Vacuolar sorting 38 and autophagy-related subunit 14//Autophagy protein Apg6//AAA domain, putative AbiEii toxin, Type IV TA system//SMC proteins Flexible Hinge Domain//CagE, TrbE, VirB family, component of type IV transporter system	GO:0010508//GO:0006914//GO:0051276//GO:0007165	positive regulation of autophagy//autophagy//chromosome organization//signal transduction	GO:0004871//GO:0005524//GO:0005515	signal transducer activity//ATP binding//protein binding	GO:0005694//GO:0016020	chromosome//membrane	KOG0964	Structural maintenance of chromosome protein 3 (sister chromatid cohesion complex Cohesin, subunit SMC3)
Cluster-32860.127765	3431	356548365	XP_003542573.1	685	2.4e-69	PREDICTED: F-box protein PP2-A15-like isoform 2 [Glycine max]	571498312	XM_003542524.2	268	1.62755e-135	PREDICTED: Glycine max F-box protein PP2-A15-like (LOC100775493), transcript variant 1, mRNA	--	--	--	--	Q9LF92	589	4.6e-59	F-box protein PP2-A15 OS=Arabidopsis thaliana GN=PP2A15 PE=2 SV=1	PF00646	F-box domain	--	--	GO:0005515	protein binding	--	--	--	--
Cluster-32860.56173	1043	--	--	--	--	--	--	--	--	--	--	--	--	--	--	--	--	--	--	--	--	--	--	--	--	--	--	--	--
Cluster-32860.74154	1539	571467885	XP_006584068.1	767	3.4e-79	PREDICTED: E3 ubiquitin-protein ligase RHF1A-like [Glycine max]>gi|734318258|gb|KHN03061.1| E3 ubiquitin-protein ligase RHF1A [Glycine soja]	388511238	BT143887.1	162	6.06953e-77	Lotus japonicus clone JCVI-FLLj-23D21 unknown mRNA	K19043	RHF	E3 ubiquitin-protein ligase RHF	http://www.genome.jp/dbget-bin/www_bget?ko:K19043	Q4TU14	468	2.2e-45	E3 ubiquitin-protein ligase RHF1A OS=Arabidopsis thaliana GN=RHF1A PE=1 SV=1	--	--	--	--	--	--	--	--	--	--
Cluster-32860.81998	5543	225437318	XP_002267274.1	3267	0	PREDICTED: translocase of chloroplast 159, chloroplastic [Vitis vinifera]	571471103	XM_003532739.2	1094	0	PREDICTED: Glycine max translocase of chloroplast 159, chloroplastic-like (LOC100807107), mRNA	--	--	--	--	O81283	2834	0	Translocase of chloroplast 159, chloroplastic OS=Arabidopsis thaliana GN=TOC159 PE=1 SV=1	PF04548//PF02421//PF01926//PF03193//PF00735	AIG1 family//Ferrous iron transport protein B//50S ribosome-binding GTPase//Protein of unknown function, DUF258//Septin	GO:0015684	ferrous iron transport	GO:0003924//GO:0005525//GO:0015093	GTPase activity//GTP binding//ferrous iron transmembrane transporter activity	GO:0016021	integral component of membrane	--	--
Cluster-32860.99781	1943	593693592	XP_007147317.1	1839	2.1e-203	hypothetical protein PHAVU_006G113700g [Phaseolus vulgaris]>gi|561020540|gb|ESW19311.1| hypothetical protein PHAVU_006G113700g [Phaseolus vulgaris]	657968758	XM_008377864.1	298	1.92532e-152	PREDICTED: Malus x domestica protein ASPARTIC PROTEASE IN GUARD CELL 2-like (LOC103439320), mRNA	--	--	--	--	Q9LHE3	971	1.3e-103	Protein ASPARTIC PROTEASE IN GUARD CELL 2 OS=Arabidopsis thaliana GN=ASPG2 PE=2 SV=1	PF00026	Eukaryotic aspartyl protease	GO:0006508	proteolysis	GO:0004190	aspartic-type endopeptidase activity	--	--	--	--
Cluster-32860.128068	2984	729410301	XP_010556019.1	444	1.9e-41	PREDICTED: uncharacterized protein LOC104825391 [Tarenaya hassleriana]	--	--	--	--	--	--	--	--	--	--	--	--	--	PF13367	Protease prsW family	--	--	GO:0008233	peptidase activity	--	--	--	--
Cluster-32860.89858	1617	593698840	XP_007149885.1	530	1.1e-51	hypothetical protein PHAVU_005G107000g [Phaseolus vulgaris]>gi|561023149|gb|ESW21879.1| hypothetical protein PHAVU_005G107000g [Phaseolus vulgaris]	543176709	KF033388.1	180	6.29461e-87	Phaseolus vulgaris clone BE2574 40S ribosomal protein S5-like protein mRNA, complete cds	K02989	RP-S5e, RPS5	small subunit ribosomal protein S5e	http://www.genome.jp/dbget-bin/www_bget?ko:K02989	O65731	513	1.4e-50	40S ribosomal protein S5 (Fragment) OS=Cicer arietinum GN=RPS5 PE=2 SV=1	--	--	--	--	--	--	--	--	KOG3291	Ribosomal protein S7
Cluster-32860.154312	1660	743831945	XP_011024155.1	1322	1.6e-143	PREDICTED: uricase-2 isozyme 1 [Populus euphratica]	388517670	BT147103.1	484	0	Lotus japonicus clone JCVI-FLLj-13M4 unknown mRNA	K00365	uaZ	urate oxidase	http://www.genome.jp/dbget-bin/www_bget?ko:K00365	P34798	1310	5.5e-143	Uricase-2 isozyme 1 OS=Canavalia lineata PE=2 SV=1	--	--	--	--	--	--	--	--	KOG1599	Uricase (urate oxidase)
Cluster-32860.177233	1194	--	--	--	--	--	571533093	XM_006600294.1	57	1.09438e-18	PREDICTED: Glycine max probable isoleucine--tRNA ligase, mitochondrial-like (LOC100783252), mRNA	--	--	--	--	Q8RXK8	127	6e-06	Isoleucine--tRNA ligase, chloroplastic/mitochondrial OS=Arabidopsis thaliana GN=OVA2 PE=2 SV=1	--	--	--	--	--	--	--	--	--	--
Cluster-32860.177234	3464	357519939	XP_003630258.1	143	1.7e-06	Cysteine desulfurase [Medicago truncatula]	571533093	XM_006600294.1	57	3.23586e-18	PREDICTED: Glycine max probable isoleucine--tRNA ligase, mitochondrial-like (LOC100783252), mRNA	--	--	--	--	--	--	--	--	--	--	--	--	--	--	--	--	--	--
Cluster-32860.190000	5797	--	--	--	--	--	--	--	--	--	--	--	--	--	--	--	--	--	--	--	--	--	--	--	--	--	--	--	--
Cluster-32860.127736	3429	356548365	XP_003542573.1	685	2.4e-69	PREDICTED: F-box protein PP2-A15-like isoform 2 [Glycine max]	571498312	XM_003542524.2	268	1.62659e-135	PREDICTED: Glycine max F-box protein PP2-A15-like (LOC100775493), transcript variant 1, mRNA	--	--	--	--	Q9LF92	589	4.6e-59	F-box protein PP2-A15 OS=Arabidopsis thaliana GN=PP2A15 PE=2 SV=1	PF00646	F-box domain	--	--	GO:0005515	protein binding	--	--	--	--
Cluster-32860.28284	1829	694356708	XP_009359073.1	779	1.6e-80	PREDICTED: LOW QUALITY PROTEIN: protein ASPARTIC PROTEASE IN GUARD CELL 2-like [Pyrus x bretschneideri]	--	--	--	--	--	--	--	--	--	Q9LS40	419	1.3e-39	Protein ASPARTIC PROTEASE IN GUARD CELL 1 OS=Arabidopsis thaliana GN=ASPG1 PE=1 SV=1	PF00026	Eukaryotic aspartyl protease	GO:0006508	proteolysis	GO:0004190	aspartic-type endopeptidase activity	--	--	--	--
Cluster-32860.227211	2846	734426618	KHN43840.1	1157	3.7e-124	hypothetical protein glysoja_039087 [Glycine soja]	645244298	XM_008230147.1	50	2.06507e-14	PREDICTED: Prunus mume uncharacterized LOC103327780 (LOC103327780), mRNA	--	--	--	--	Q8VZI8	182	6e-12	ATP-dependent zinc metalloprotease FTSH 10, mitochondrial OS=Arabidopsis thaliana GN=FTSH10 PE=1 SV=1	PF01434	Peptidase family M41	GO:0006508	proteolysis	GO:0005524//GO:0004222	ATP binding//metalloendopeptidase activity	--	--	--	--
Cluster-32860.146665	2883	734392085	KHN27576.1	591	1.6e-58	hypothetical protein glysoja_018688 [Glycine soja]	--	--	--	--	--	--	--	--	--	Q9SS87	422	9e-40	Protein SIEVE ELEMENT OCCLUSION B OS=Arabidopsis thaliana GN=SEOB PE=1 SV=1	--	--	--	--	--	--	--	--	--	--
Cluster-32860.60152	829	731439754	XP_010646725.1	702	6.3e-72	PREDICTED: protein FAR1-RELATED SEQUENCE 5-like [Vitis vinifera]	--	--	--	--	--	--	--	--	--	Q9SZL8	409	8.3e-39	Protein FAR1-RELATED SEQUENCE 5 OS=Arabidopsis thaliana GN=FRS5 PE=2 SV=1	PF02271	Ubiquinol-cytochrome C reductase complex 14kD subunit	GO:0006122	mitochondrial electron transport, ubiquinol to cytochrome c	--	--	GO:0005750	mitochondrial respiratory chain complex III	--	--
Cluster-32860.60151	593	147765294	CAN77889.1	609	2.7e-61	hypothetical protein VITISV_003778 [Vitis vinifera]	--	--	--	--	--	--	--	--	--	Q9M8J3	416	9.1e-40	Protein FAR1-RELATED SEQUENCE 7 OS=Arabidopsis thaliana GN=FRS7 PE=2 SV=1	PF00872	Transposase, Mutator family	GO:0006313	transposition, DNA-mediated	GO:0004803//GO:0003677	transposase activity//DNA binding	--	--	--	--
Cluster-32860.76384	5010	502148803	XP_004507275.1	581	4.1e-57	PREDICTED: protein trichome birefringence-like 13 [Cicer arietinum]>gi|502183821|ref|XP_004517222.1| PREDICTED: protein trichome birefringence-like 13 [Cicer arietinum]	189163323	AP010557.1	128	1.59578e-57	Lotus japonicus genomic DNA, chromosome 4, clone: LjT16G09, TM1713, complete sequence	--	--	--	--	Q9ZQR5	496	4.1e-48	Protein trichome birefringence-like 13 OS=Arabidopsis thaliana GN=TBL13 PE=2 SV=1	--	--	--	--	--	--	--	--	--	--
Cluster-32860.155943	555	743830089	XP_011023690.1	332	3.4e-29	PREDICTED: probable disease resistance protein At4g27220 [Populus euphratica]	--	--	--	--	--	--	--	--	--	--	--	--	--	--	--	--	--	--	--	--	--	--	--
Cluster-32860.46144	1324	593689088	XP_007145163.1	621	2.5e-62	hypothetical protein PHAVU_007G215700g [Phaseolus vulgaris]>gi|561018353|gb|ESW17157.1| hypothetical protein PHAVU_007G215700g [Phaseolus vulgaris]	571480846	XM_006588394.1	229	2.95846e-114	PREDICTED: Glycine max transcription initiation factor TFIID subunit 13-like (LOC100796504), transcript variant X3, mRNA	K03127	TAF13	transcription initiation factor TFIID subunit 13	http://www.genome.jp/dbget-bin/www_bget?ko:K03127	Q6NQH4	420	7e-40	Transcription initiation factor TFIID subunit 13 OS=Arabidopsis thaliana GN=TAF13 PE=1 SV=1	PF02063//PF02269	MARCKS family//Transcription initiation factor IID, 18kD subunit	GO:0006366	transcription from RNA polymerase II promoter	GO:0005516	calmodulin binding	--	--	KOG3901	Transcription initiation factor IID subunit
Cluster-32860.170874	1645	734319209	KHN03249.1	906	2.8e-95	YTH domain family protein 2 [Glycine soja]	571533439	XM_006600333.1	351	0	PREDICTED: Glycine max uncharacterized LOC100818167 (LOC100818167), transcript variant X2, mRNA	--	--	--	--	--	--	--	--	PF16276	Nucleophosmin C-terminal domain	--	--	GO:0003676	nucleic acid binding	--	--	--	--
Cluster-32860.54516	1486	351727014	NP_001237146.1	743	2e-76	uncharacterized protein LOC100306331 [Glycine max]>gi|255628223|gb|ACU14456.1| unknown [Glycine max]>gi|734437676|gb|KHN48680.1| HVA22-like protein a [Glycine soja]	593329534	XM_007138132.1	248	9.12931e-125	Phaseolus vulgaris hypothetical protein (PHAVU_009G188300g) mRNA, complete cds	K17279	REEP5_6	receptor expression-enhancing protein 5/6	http://www.genome.jp/dbget-bin/www_bget?ko:K17279	Q9S7V4	646	4.9e-66	HVA22-like protein a OS=Arabidopsis thaliana GN=HVA22A PE=2 SV=1	--	--	--	--	--	--	--	--	KOG1725	Protein involved in membrane traffic (YOP1/TB2/DP1/HVA22 family)
Cluster-32860.523	856	823235794	XP_012450537.1	334	3e-29	PREDICTED: transcription elongation factor 1 homolog [Gossypium raimondii]>gi|728834620|gb|KHG14063.1| hypothetical protein F383_19255 [Gossypium arboreum]>gi|763796466|gb|KJB63421.1| hypothetical protein B456_010G157100 [Gossypium raimondii]>gi|763796468|gb|KJB63423.1| hypothetical protein B456_010G157100 [Gossypium raimondii]	--	--	--	--	--	--	--	--	--	Q8LHP0	328	2.1e-29	Transcription elongation factor 1 homolog OS=Oryza sativa subsp. japonica GN=Os07g0631100 PE=3 SV=1	PF15750	Ubiquitin-binding zinc-finger	--	--	GO:0043130	ubiquitin binding	--	--	KOG3214	Uncharacterized Zn ribbon-containing protein
Cluster-32860.66087	1775	734340703	KHN09508.1	238	8.5e-18	Helicase protein MOM1 [Glycine soja]	--	--	--	--	--	--	--	--	--	--	--	--	--	--	--	--	--	--	--	--	--	--	--
Cluster-32860.41778	3918	645246009	XP_008229151.1	829	5.6e-86	PREDICTED: uncharacterized protein LOC103328534 [Prunus mume]	743884619	XR_844015.1	186	7.13345e-90	PREDICTED: Populus euphratica uncharacterized LOC105134565 (LOC105134565), transcript variant X4, misc_RNA	--	--	--	--	--	--	--	--	--	--	--	--	--	--	--	--	--	--
Cluster-32860.40428	1068	590695444	XP_007044891.1	689	2.6e-70	ARM repeat superfamily protein isoform 1 [Theobroma cacao]>gi|508708826|gb|EOY00723.1| ARM repeat superfamily protein isoform 1 [Theobroma cacao]	828315111	XM_004502320.2	228	8.5382e-114	PREDICTED: Cicer arietinum protein SDA1 homolog (LOC101506869), mRNA	K14856	SDA1, SDAD1	protein SDA1	http://www.genome.jp/dbget-bin/www_bget?ko:K14856	Q7KKH3	305	1.2e-26	Protein SDA1 homolog OS=Drosophila melanogaster GN=Mys45A PE=1 SV=1	--	--	--	--	--	--	--	--	KOG2229	Protein required for actin cytoskeleton organization and cell cycle progression
Cluster-32860.37934	5059	566163803	XP_002303977.2	1948	1.3e-215	hypothetical protein POPTR_0003s20760g [Populus trichocarpa]>gi|550343654|gb|EEE78956.2| hypothetical protein POPTR_0003s20760g [Populus trichocarpa]	593685652	XM_007143461.1	282	3.97284e-143	Phaseolus vulgaris hypothetical protein (PHAVU_007G078700g) mRNA, complete cds	--	--	--	--	F4I1T7	1092	3.2e-117	Nuclear pore complex protein NUP214 OS=Arabidopsis thaliana GN=NUP214 PE=1 SV=1	--	--	--	--	--	--	--	--	--	--
Cluster-32860.82538	758	728823786	KHG05461.1	180	1.9e-11	Cysteine-rich receptor-like protein kinase 21 [Gossypium arboreum]	--	--	--	--	--	--	--	--	--	Q9T0J1	138	2e-07	Cysteine-rich receptor-like protein kinase 26 OS=Arabidopsis thaliana GN=CRK26 PE=2 SV=1	PF10541	Nuclear envelope localisation domain	--	--	--	--	GO:0016021	integral component of membrane	--	--
Cluster-32860.82535	1269	697098753	XP_009628271.1	163	3e-09	PREDICTED: LOW QUALITY PROTEIN: G-type lectin S-receptor-like serine/threonine-protein kinase CES101 [Nicotiana tomentosiformis]	727632791	XM_010489144.1	39	1.1818e-08	PREDICTED: Camelina sativa G-type lectin S-receptor-like serine/threonine-protein kinase CES101 (LOC104765435), mRNA	--	--	--	--	Q9LW83	141	1.5e-07	G-type lectin S-receptor-like serine/threonine-protein kinase CES101 OS=Arabidopsis thaliana GN=CES101 PE=2 SV=2	--	--	--	--	--	--	--	--	--	--
Cluster-32860.82537	938	604303930	EYU23280.1	351	3.6e-31	hypothetical protein MIMGU_mgv1a000166mg [Erythranthe guttata]	727632791	XM_010489144.1	39	8.66034e-09	PREDICTED: Camelina sativa G-type lectin S-receptor-like serine/threonine-protein kinase CES101 (LOC104765435), mRNA	--	--	--	--	--	--	--	--	--	--	--	--	--	--	--	--	--	--
Cluster-32860.82536	972	657374014	KEH19619.1	250	1.9e-19	S-locus lectin kinase family protein [Medicago truncatula]	357516008	XM_003628245.1	52	5.33224e-16	Medicago truncatula Serine/threonine protein kinase (MTR_8g051940) mRNA, partial cds	K04733	IRAK4	interleukin-1 receptor-associated kinase 4	http://www.genome.jp/dbget-bin/www_bget?ko:K04733	O64793	221	6.1e-17	G-type lectin S-receptor-like serine/threonine-protein kinase At1g67520 OS=Arabidopsis thaliana GN=At1g67520 PE=2 SV=3	PF07714//PF00069	Protein tyrosine kinase//Protein kinase domain	GO:0006468	protein phosphorylation	GO:0005524//GO:0004672	ATP binding//protein kinase activity	--	--	--	--
Cluster-32860.82531	889	645240417	XP_008226598.1	441	1.2e-41	PREDICTED: cysteine-rich receptor-like protein kinase 10 [Prunus mume]	357516008	XM_003628245.1	52	4.86041e-16	Medicago truncatula Serine/threonine protein kinase (MTR_8g051940) mRNA, partial cds	--	--	--	--	O65405	289	7.3e-25	Cysteine-rich receptor-like protein kinase 28 OS=Arabidopsis thaliana GN=CRK28 PE=3 SV=2	PF00069//PF07714	Protein kinase domain//Protein tyrosine kinase	GO:0006468	protein phosphorylation	GO:0004672//GO:0005524	protein kinase activity//ATP binding	--	--	--	--
Cluster-32860.126303	2975	576864889	3ZK4	1197	9e-129	Chain A, Structure Of Purple Acid Phosphatase Ppd1 Isolated From Yellow Lupin (lupinus Luteus) Seeds>gi|576864890|pdb|3ZK4|B Chain B, Structure Of Purple Acid Phosphatase Ppd1 Isolated From Yellow Lupin (lupinus Luteus) Seeds>gi|576864891|pdb|3ZK4|C Chain C, Structure Of Purple Acid Phosphatase Ppd1 Isolated From Yellow Lupin (lupinus Luteus) Seeds	571545472	XM_003551956.2	425	0	PREDICTED: Glycine max probable inactive purple acid phosphatase 1-like (LOC100817130), transcript variant X1, mRNA	--	--	--	--	Q9LMX4	1097	5e-118	Probable inactive purple acid phosphatase 1 OS=Arabidopsis thaliana GN=PAP1 PE=2 SV=1	PF16656//PF00149	Purple acid Phosphatase, N-terminal domain//Calcineurin-like phosphoesterase	GO:0019497//GO:0006771	hexachlorocyclohexane metabolic process//riboflavin metabolic process	GO:0016787//GO:0046872//GO:0003993	hydrolase activity//metal ion binding//acid phosphatase activity	--	--	--	--
Cluster-32860.39814	2936	255641111	ACU20834.1	489	1.1e-46	unknown [Glycine max]	571542452	XR_137517.2	136	3.32269e-62	PREDICTED: Glycine max uncharacterized LOC100800943 (LOC100800943), misc_RNA	--	--	--	--	--	--	--	--	--	--	--	--	--	--	--	--	--	--
Cluster-32860.117688	2078	359807357	NP_001241636.1	1089	2.1e-116	uncharacterized protein LOC100786430 [Glycine max]>gi|255638670|gb|ACU19640.1| unknown [Glycine max]	359807356	NM_001254707.1	269	2.72398e-136	Glycine max uncharacterized LOC100786430 (LOC100786430), mRNA	--	--	--	--	--	--	--	--	PF04574	Protein of unknown function (DUF592)	GO:0006355//GO:0006342//GO:0006807//GO:0006476	regulation of transcription, DNA-templated//chromatin silencing//nitrogen compound metabolic process//protein deacetylation	GO:0051287//GO:0017136//GO:0008270//GO:0016811	NAD binding//NAD-dependent histone deacetylase activity//zinc ion binding//hydrolase activity, acting on carbon-nitrogen (but not peptide) bonds, in linear amides	GO:0000118	histone deacetylase complex	--	--
Cluster-32860.116599	1207	356524788	XP_003531010.1	935	8.8e-99	PREDICTED: methylmalonate-semialdehyde dehydrogenase [acylating], mitochondrial-like isoform X1 [Glycine max]	571516298	XM_006597305.1	409	0	PREDICTED: Glycine max methylmalonate-semialdehyde dehydrogenase [acylating], mitochondrial-like (LOC100783569), transcript variant X2, mRNA	K00140	mmsA, iolA, ALDH6A1	malonate-semialdehyde dehydrogenase (acetylating) / methylmalonate-semialdehyde dehydrogenase	http://www.genome.jp/dbget-bin/www_bget?ko:K00140	Q0WM29	816	7.7e-86	Methylmalonate-semialdehyde dehydrogenase [acylating], mitochondrial OS=Arabidopsis thaliana GN=ALDH6B2 PE=2 SV=2	PF00171	Aldehyde dehydrogenase family	GO:0008152//GO:0055114	metabolic process//oxidation-reduction process	GO:0016491	oxidoreductase activity	--	--	KOG2449	Methylmalonate semialdehyde dehydrogenase
Cluster-32860.102873	3886	734419797	KHN40303.1	1451	4.1e-158	E3 ubiquitin-protein ligase UBR2 [Glycine soja]	571546986	XM_006602528.1	600	0	PREDICTED: Glycine max E3 ubiquitin-protein ligase UBR3-like (LOC100818009), transcript variant X2, mRNA	--	--	--	--	F4KCC2	1070	8.8e-115	E3 ubiquitin-protein ligase PRT6 OS=Arabidopsis thaliana GN=PRT6 PE=2 SV=1	PF12678//PF14634//PF13639	RING-H2 zinc finger//zinc-RING finger domain//Ring finger domain	--	--	GO:0008270//GO:0005515	zinc ion binding//protein binding	--	--	KOG1140	N-end rule pathway, recognition component UBR1
Cluster-32860.101041	1171	388493558	AFK34845.1	688	3.7e-70	unknown [Medicago truncatula]>gi|657393449|gb|KEH34269.1| peptidyl-prolyl cis-trans isomerase [Medicago truncatula]	349706435	FQ389955.1	203	7.40476e-100	Vitis vinifera clone SS0AEB19YD05 >gnl|BL_ORD_ID|11445224 Vitis vinifera clone SS0AEB18YF09	K01802	E5.2.1.8	peptidylprolyl isomerase	http://www.genome.jp/dbget-bin/www_bget?ko:K01802	Q8LDP4	667	1.4e-68	Peptidyl-prolyl cis-trans isomerase CYP19-4 OS=Arabidopsis thaliana GN=CYP19-4 PE=1 SV=2	PF00160	Cyclophilin type peptidyl-prolyl cis-trans isomerase/CLD	GO:0000413//GO:0006457	protein peptidyl-prolyl isomerization//protein folding	GO:0003755	peptidyl-prolyl cis-trans isomerase activity	--	--	--	--
Cluster-32860.124527	481	641854280	KDO73088.1	461	3.2e-44	hypothetical protein CISIN_1g024615mg [Citrus sinensis]	568869991	XM_006488135.1	92	1.47994e-38	PREDICTED: Citrus sinensis L-ascorbate peroxidase 1, cytosolic-like (LOC102629716), transcript variant X4, mRNA	K00434	E1.11.1.11	L-ascorbate peroxidase	http://www.genome.jp/dbget-bin/www_bget?ko:K00434	A2XFC7	356	6.7e-33	L-ascorbate peroxidase 1, cytosolic OS=Oryza sativa subsp. indica GN=APX1 PE=2 SV=1	PF00141	Peroxidase	GO:0006979//GO:0055114//GO:0006804	response to oxidative stress//oxidation-reduction process//obsolete peroxidase reaction	GO:0004601//GO:0020037	peroxidase activity//heme binding	--	--	--	--
Cluster-32860.213653	4117	828300862	XP_012569410.1	1827	1.1e-201	PREDICTED: chromodomain-helicase-DNA-binding protein 3-like isoform X1 [Cicer arietinum]>gi|828300864|ref|XP_012569411.1| PREDICTED: chromodomain-helicase-DNA-binding protein 3-like isoform X1 [Cicer arietinum]>gi|828300867|ref|XP_012569412.1| PREDICTED: chromodomain-helicase-DNA-binding protein 3-like isoform X1 [Cicer arietinum]>gi|828300870|ref|XP_012569413.1| PREDICTED: chromodomain-helicase-…	--	--	--	--	--	--	--	--	--	Q9S775	358	3.4e-32	CHD3-type chromatin-remodeling factor PICKLE OS=Arabidopsis thaliana GN=PKL PE=1 SV=1	PF00628//PF00176	PHD-finger//SNF2 family N-terminal domain	--	--	GO:0005515//GO:0005524	protein binding//ATP binding	--	--	KOG0384	Chromodomain-helicase DNA-binding protein
Cluster-32860.92355	765	356517052	XP_003527204.1	317	2.5e-27	PREDICTED: anaphase-promoting complex subunit 6-like isoform X1 [Glycine max]	828335568	XM_004514570.2	130	1.81411e-59	PREDICTED: Cicer arietinum anaphase-promoting complex subunit 6 (LOC101507486), mRNA	K03353	APC6, CDC16	anaphase-promoting complex subunit 6	http://www.genome.jp/dbget-bin/www_bget?ko:K03353	B3DNN5	269	1.3e-22	Anaphase-promoting complex subunit 6 OS=Arabidopsis thaliana GN=APC6 PE=2 SV=1	PF00515//PF13414//PF13374//PF13181//PF13176	Tetratricopeptide repeat//TPR repeat//Tetratricopeptide repeat//Tetratricopeptide repeat//Tetratricopeptide repeat	--	--	GO:0005515	protein binding	--	--	KOG1173	Anaphase-promoting complex (APC), Cdc16 subunit
Cluster-32860.134128	1053	--	--	--	--	--	--	--	--	--	--	--	--	--	--	--	--	--	--	--	--	--	--	--	--	--	--	--	--
Cluster-32860.104201	1362	702275452	XP_010044294.1	152	6.1e-08	PREDICTED: putative leucine-rich repeat receptor-like serine/threonine-protein kinase At2g14440 [Eucalyptus grandis]>gi|629121877|gb|KCW86367.1| hypothetical protein EUGRSUZ_B03053 [Eucalyptus grandis]	--	--	--	--	--	--	--	--	--	--	--	--	--	--	--	--	--	--	--	--	--	--	--
Cluster-32860.96052	1640	590677733	XP_007040101.1	1663	4.6e-183	Hydroxymethylglutaryl-CoA synthase / HMG-CoA synthase / 3-hydroxy-3-methylglutaryl coenzyme A synthase [Theobroma cacao]>gi|508777346|gb|EOY24602.1| Hydroxymethylglutaryl-CoA synthase / HMG-CoA synthase / 3-hydroxy-3-methylglutaryl coenzyme A synthase [Theobroma cacao]	571486998	XM_003538388.2	609	0	PREDICTED: Glycine max hydroxymethylglutaryl-CoA synthase-like (LOC100782595), mRNA	K01641	E2.3.3.10	hydroxymethylglutaryl-CoA synthase	http://www.genome.jp/dbget-bin/www_bget?ko:K01641	P54873	1534	5.8e-169	Hydroxymethylglutaryl-CoA synthase OS=Arabidopsis thaliana GN=HMGS PE=1 SV=2	PF08540//PF08541	Hydroxymethylglutaryl-coenzyme A synthase C terminal//3-Oxoacyl-[acyl-carrier-protein (ACP)] synthase III C terminal	GO:0006084//GO:0006552//GO:0046950//GO:0008299//GO:0008610//GO:0006574//GO:0006550	acetyl-CoA metabolic process//leucine catabolic process//cellular ketone body metabolic process//isoprenoid biosynthetic process//lipid biosynthetic process//valine catabolic process//isoleucine catabolic process	GO:0016747//GO:0004421	transferase activity, transferring acyl groups other than amino-acyl groups//hydroxymethylglutaryl-CoA synthase activity	--	--	KOG1393	Hydroxymethylglutaryl-CoA synthase
Cluster-32860.84237	1438	734324263	KHN05038.1	136	4.6e-06	Putative DNA-binding protein ESCAROLA [Glycine soja]	567858141	XM_006421691.1	118	1.63091e-52	Citrus clementina hypothetical protein (CICLE_v10005312mg) mRNA, complete cds	--	--	--	--	--	--	--	--	PF02178	AT hook motif	--	--	GO:0003677	DNA binding	--	--	--	--
Cluster-32860.4921	2536	645218983	XP_008233435.1	814	2e-84	PREDICTED: uncharacterized protein LOC103332466 isoform X1 [Prunus mume]	731398349	XM_010654922.1	38	8.61472e-08	PREDICTED: Vitis vinifera uncharacterized LOC100252970 (LOC100252970), transcript variant X13, mRNA	--	--	--	--	P53996	178	1.6e-11	Cellular nucleic acid-binding protein OS=Mus musculus GN=Cnbp PE=1 SV=2	PF00098//PF11654	Zinc knuckle//Protein of unknown function (DUF2665)	GO:0009306	protein secretion	GO:0008270//GO:0003676	zinc ion binding//nucleic acid binding	--	--	--	--
Cluster-32860.218315	1498	--	--	--	--	--	292782718	AK338108.1	81	6.29221e-32	Lotus japonicus cDNA, clone: LjFL2-010-AH06, HTC	--	--	--	--	--	--	--	--	--	--	--	--	--	--	--	--	--	--
Cluster-32860.122893	887	356562670	XP_003549592.1	1359	4.4e-148	PREDICTED: probable phenylalanine--tRNA ligase beta subunit-like isoform X1 [Glycine max]	571534835	XM_003549544.2	542	0	PREDICTED: Glycine max probable phenylalanine--tRNA ligase beta subunit-like (LOC100812830), transcript variant X1, mRNA	K01890	FARSB, pheT	phenylalanyl-tRNA synthetase beta chain	http://www.genome.jp/dbget-bin/www_bget?ko:K01890	Q9SGE9	962	6.7e-103	Phenylalanine--tRNA ligase beta subunit, cytoplasmic OS=Arabidopsis thaliana GN=At1g72550 PE=2 SV=1	PF03484//PF01409	tRNA synthetase B5 domain//tRNA synthetases class II core domain (F)	GO:0043039//GO:0006418//GO:0006432	tRNA aminoacylation//tRNA aminoacylation for protein translation//phenylalanyl-tRNA aminoacylation	GO:0005524//GO:0000287//GO:0004812//GO:0000049//GO:0003723	ATP binding//magnesium ion binding//aminoacyl-tRNA ligase activity//tRNA binding//RNA binding	GO:0005737	cytoplasm	KOG2472	Phenylalanyl-tRNA synthetase beta subunit
Cluster-32860.194076	1683	502141982	XP_004504734.1	353	3.8e-31	PREDICTED: cell division control protein 2 homolog 2 [Cicer arietinum]	388511204	BT143870.1	123	3.18306e-55	Lotus japonicus clone JCVI-FLLj-4F19 unknown mRNA	K02206	CDK2	cyclin-dependent kinase 2	http://www.genome.jp/dbget-bin/www_bget?ko:K02206	Q41639	352	6.9e-32	Cell division control protein 2 homolog OS=Vigna aconitifolia GN=CDC2 PE=2 SV=1	PF07714//PF00069	Protein tyrosine kinase//Protein kinase domain	GO:0006468	protein phosphorylation	GO:0004672//GO:0005524	protein kinase activity//ATP binding	--	--	KOG0594	Protein kinase PCTAIRE and related kinases
Cluster-32860.62751	2828	657403548	KEH42389.1	969	2.3e-102	hypothetical protein MTR_1g069005 [Medicago truncatula]	821594481	LN846349.1	110	9.08504e-48	Trifolium pratense genome assembly redclover, chromosome : chr1	--	--	--	--	F4I1T7	312	5e-27	Nuclear pore complex protein NUP214 OS=Arabidopsis thaliana GN=NUP214 PE=1 SV=1	--	--	--	--	--	--	--	--	--	--
Cluster-32860.138212	1894	641824811	KDO44119.1	536	2.5e-52	hypothetical protein CISIN_1g013705mg [Citrus sinensis]	645220741	XM_008243370.1	198	7.29284e-97	PREDICTED: Prunus mume serine/threonine-protein kinase AFC1 (LOC103340004), mRNA	K08287	E2.7.12.1	dual-specificity kinase	http://www.genome.jp/dbget-bin/www_bget?ko:K08287	P51566	514	1.3e-50	Serine/threonine-protein kinase AFC1 OS=Arabidopsis thaliana GN=AFC1 PE=2 SV=2	PF05445//PF00069//PF07714	Poxvirus serine/threonine protein kinase//Protein kinase domain//Protein tyrosine kinase	GO:0006468	protein phosphorylation	GO:0005524//GO:0004672	ATP binding//protein kinase activity	--	--	KOG0671	LAMMER dual specificity kinases
Cluster-32860.117700	1459	802625308	XP_012076376.1	1369	5e-149	PREDICTED: zinc finger protein CONSTANS-LIKE 4 [Jatropha curcas]>gi|643724276|gb|KDP33477.1| hypothetical protein JCGZ_07048 [Jatropha curcas]	802625307	XM_012220986.1	306	5.13167e-157	PREDICTED: Jatropha curcas zinc finger protein CONSTANS-LIKE 4 (LOC105637509), mRNA	--	--	--	--	Q940T9	1088	2.7e-117	Zinc finger protein CONSTANS-LIKE 4 OS=Arabidopsis thaliana GN=COL4 PE=2 SV=2	PF00643//PF06203	B-box zinc finger//CCT motif	--	--	GO:0005515//GO:0008270	protein binding//zinc ion binding	GO:0005622	intracellular	--	--
Cluster-32860.132778	1863	502104444	XP_004492542.1	669	9.5e-68	PREDICTED: prosaposin [Cicer arietinum]>gi|502104447|ref|XP_004492543.1| PREDICTED: prosaposin [Cicer arietinum]	828298498	XM_004492486.2	194	1.2e-94	PREDICTED: Cicer arietinum prosaposin (LOC101491522), transcript variant X2, mRNA	K12382	PSAP, SGP1	saposin	http://www.genome.jp/dbget-bin/www_bget?ko:K12382	P07602	213	1e-15	Prosaposin OS=Homo sapiens GN=PSAP PE=1 SV=2	PF11857//PF00136//PF12678//PF05184	Domain of unknown function (DUF3377)//DNA polymerase family B//RING-H2 zinc finger//Saposin-like type B, region 1	GO:0006629	lipid metabolic process	GO:0000166//GO:0003677//GO:0004222//GO:0008270	nucleotide binding//DNA binding//metalloendopeptidase activity//zinc ion binding	--	--	KOG1340	Prosaposin
Cluster-32860.165497	2896	147772141	CAN64548.1	372	4e-33	hypothetical protein VITISV_026047 [Vitis vinifera]	--	--	--	--	--	--	--	--	--	Q9ZVC9	166	4.4e-10	Protein FAR1-RELATED SEQUENCE 3 OS=Arabidopsis thaliana GN=FRS3 PE=2 SV=2	PF00303//PF04434	Thymidylate synthase//SWIM zinc finger	GO:0006231//GO:0006206	dTMP biosynthetic process//pyrimidine nucleobase metabolic process	GO:0008270//GO:0004799	zinc ion binding//thymidylate synthase activity	--	--	--	--
Cluster-32860.126132	2292	356549655	XP_003543207.1	878	6.8e-92	PREDICTED: tubby-like F-box protein 7-like [Glycine max]	828292644	XM_004488965.2	274	5.00014e-139	PREDICTED: Cicer arietinum tubby-like F-box protein 7 (LOC101495278), mRNA	--	--	--	--	Q93VI8	822	3e-86	Tubby-like F-box protein 7 OS=Arabidopsis thaliana GN=TULP7 PE=2 SV=1	PF12937//PF00646	F-box-like//F-box domain	--	--	GO:0005515	protein binding	--	--	--	--
Cluster-32860.117173	1949	697106434	XP_009607055.1	516	5.5e-50	PREDICTED: L-ascorbate peroxidase 2, cytosolic [Nicotiana tomentosiformis]>gi|559005|gb|AAA86689.1| ascorbate peroxidase [Nicotiana tabacum]	221327588	FJ595795.1	197	2.70058e-96	Citrus maxima ascorbate peroxidase 2 (APX2) mRNA, complete cds	K00434	E1.11.1.11	L-ascorbate peroxidase	http://www.genome.jp/dbget-bin/www_bget?ko:K00434	Q10N21	506	1.1e-49	L-ascorbate peroxidase 1, cytosolic OS=Oryza sativa subsp. japonica GN=APX1 PE=1 SV=1	PF00141	Peroxidase	GO:0006804//GO:0055114//GO:0006979	obsolete peroxidase reaction//oxidation-reduction process//response to oxidative stress	GO:0020037//GO:0016491//GO:0004601	heme binding//oxidoreductase activity//peroxidase activity	--	--	--	--
Cluster-32860.238193	2210	502110525	XP_004493899.1	487	1.4e-46	PREDICTED: WAT1-related protein At2g37450-like isoform X2 [Cicer arietinum]	657956726	XM_008371626.1	68	1.57644e-24	PREDICTED: Malus x domestica WAT1-related protein At2g37460-like (LOC103433374), transcript variant X2, mRNA	--	--	--	--	F4IQX1	414	5.8e-39	WAT1-related protein At2g37450 OS=Arabidopsis thaliana GN=At2g37450 PE=2 SV=1	PF00892	EamA-like transporter family	--	--	--	--	GO:0016021//GO:0016020	integral component of membrane//membrane	--	--
Cluster-32860.170865	2455	502146497	XP_004506478.1	239	9.1e-18	PREDICTED: SPX domain-containing protein 3 [Cicer arietinum]	828321857	XM_004506421.2	106	1.31811e-45	PREDICTED: Cicer arietinum SPX domain-containing protein 3 (LOC101498771), mRNA	--	--	--	--	A2Z6W1	200	4.2e-14	SPX domain-containing protein 3 OS=Oryza sativa subsp. indica GN=SPX3 PE=3 SV=1	PF00949	Peptidase S7, Flavivirus NS3 serine protease	--	--	GO:0005524//GO:0003724//GO:0003723	ATP binding//RNA helicase activity//RNA binding	--	--	--	--
Cluster-32860.206570	4560	571558337	XP_006604549.1	1348	4.3e-146	PREDICTED: probable LRR receptor-like serine/threonine-protein kinase At1g67720-like isoform X1 [Glycine max]>gi|571558339|ref|XP_006604550.1| PREDICTED: probable LRR receptor-like serine/threonine-protein kinase At1g67720-like isoform X2 [Glycine max]	571558338	XM_006604487.1	481	0	PREDICTED: Glycine max probable LRR receptor-like serine/threonine-protein kinase At1g67720-like (LOC100784017), transcript variant X2, mRNA	--	--	--	--	C0LGI2	832	4.1e-87	Probable LRR receptor-like serine/threonine-protein kinase At1g67720 OS=Arabidopsis thaliana GN=At1g67720 PE=2 SV=1	PF02430//PF00069//PF00560//PF04718//PF13855//PF07714	Apical membrane antigen 1//Protein kinase domain//Leucine Rich Repeat//Mitochondrial ATP synthase g subunit//Leucine rich repeat//Protein tyrosine kinase	GO:0009405//GO:0015992//GO:0015986//GO:0006468	pathogenesis//proton transport//ATP synthesis coupled proton transport//protein phosphorylation	GO:0004672//GO:0015078//GO:0005524//GO:0005515	protein kinase activity//hydrogen ion transmembrane transporter activity//ATP binding//protein binding	GO:0016020//GO:0000276	membrane//mitochondrial proton-transporting ATP synthase complex, coupling factor F(o)	--	--
Cluster-32860.112815	1572	658025214	XP_008348012.1	169	7.6e-10	PREDICTED: gamma-glutamyl hydrolase 1-like [Malus domestica]	--	--	--	--	--	--	--	--	--	O65355	151	1.3e-08	Gamma-glutamyl hydrolase 2 OS=Arabidopsis thaliana GN=GGH2 PE=1 SV=2	--	--	--	--	--	--	--	--	--	--
Cluster-32860.235674	1412	828297369	XP_012568824.1	479	7.7e-46	PREDICTED: uncharacterized protein LOC101493279 [Cicer arietinum]	--	--	--	--	--	--	--	--	--	--	--	--	--	--	--	--	--	--	--	--	--	--	--
Cluster-32860.102326	1183	764532953	XP_011458498.1	157	1.4e-08	PREDICTED: LOW QUALITY PROTEIN: sterol 3-beta-glucosyltransferase UGT80B1 [Fragaria vesca subsp. vesca]	590600721	XM_007019461.1	56	3.89874e-18	Theobroma cacao UDP-Glycosyltransferase superfamily protein isoform 2 (TCM_035625) mRNA, complete cds	--	--	--	--	Q9XIG1	139	2.4e-07	Sterol 3-beta-glucosyltransferase UGT80B1 OS=Arabidopsis thaliana GN=UGT80B1 PE=2 SV=1	--	--	--	--	--	--	--	--	--	--
Cluster-32860.173433	2378	502137181	XP_004502997.1	1376	1.3e-149	PREDICTED: putative glycerol-3-phosphate transporter 5 [Cicer arietinum]	821595208	LN846352.1	416	0	Trifolium pratense genome assembly redclover, chromosome : chr4	K13783	SLC37A1_2	MFS transporter, OPA family, solute carrier family 37 (glycerol-3-phosphate transporter), member 1/2	http://www.genome.jp/dbget-bin/www_bget?ko:K13783	Q9SL56	1103	8e-119	Putative glycerol-3-phosphate transporter 5 OS=Arabidopsis thaliana GN=At2g13100 PE=2 SV=2	PF00083//PF07690	Sugar (and other) transporter//Major Facilitator Superfamily	GO:0055085	transmembrane transport	GO:0022857	transmembrane transporter activity	GO:0016021	integral component of membrane	KOG2533	Permease of the major facilitator superfamily
Cluster-32860.120981	3594	802761683	XP_012089852.1	4463	0	PREDICTED: aconitate hydratase, cytoplasmic [Jatropha curcas]>gi|643706801|gb|KDP22711.1| hypothetical protein JCGZ_01813 [Jatropha curcas]	571462702	XM_003527445.2	1766	0	PREDICTED: Glycine max aconitate hydratase, cytoplasmic-like (LOC100793264), mRNA	K01681	ACO, acnA	aconitate hydratase	http://www.genome.jp/dbget-bin/www_bget?ko:K01681	Q9SIB9	4229	0	Aconitate hydratase 2, mitochondrial OS=Arabidopsis thaliana GN=ACO2 PE=1 SV=2	PF00330//PF00694	Aconitase family (aconitate hydratase)//Aconitase C-terminal domain	GO:0008152	metabolic process	--	--	--	--	KOG0452	RNA-binding translational regulator IRP (aconitase superfamily)
Cluster-32860.186082	2365	502097588	XP_004491029.1	2385	1.3e-266	PREDICTED: lethal(2) giant larvae protein homolog SRO77 isoform X1 [Cicer arietinum]	571441761	XM_006575477.1	686	0	PREDICTED: Glycine max uncharacterized LOC100777534 (LOC100777534), transcript variant X1, mRNA	K08518	STXBP5	syntaxin-binding protein 5	http://www.genome.jp/dbget-bin/www_bget?ko:K08518	Q9Y2K9	225	5.1e-17	Syntaxin-binding protein 5-like OS=Homo sapiens GN=STXBP5L PE=1 SV=2	PF00400	WD domain, G-beta repeat	--	--	GO:0005515	protein binding	--	--	KOG1983	Tomosyn and related SNARE-interacting proteins
Cluster-32860.70570	1528	255636429	ACU18553.1	511	1.6e-49	unknown [Glycine max]	593790229	XM_007158092.1	79	8.3064e-31	Phaseolus vulgaris hypothetical protein (PHAVU_002G128700g) mRNA, complete cds	--	--	--	--	--	--	--	--	--	--	--	--	--	--	--	--	--	--
Cluster-32860.81166	3863	694430334	XP_009342654.1	4469	0	PREDICTED: protein STABILIZED1-like [Pyrus x bretschneideri]	374095606	JN650201.1	1451	0	Camellia sinensis putative pre-mRNA splicing factor mRNA, complete cds	K12855	PRPF6, PRP6	pre-mRNA-processing factor 6	http://www.genome.jp/dbget-bin/www_bget?ko:K12855	Q9ZT71	3885	0	Protein STABILIZED1 OS=Arabidopsis thaliana GN=STA1 PE=1 SV=1	PF05843//PF08802//PF13181//PF00240//PF06424//PF13414//PF08066//PF00515	Suppressor of forked protein (Suf)//Cytochrome B6-F complex Fe-S subunit//Tetratricopeptide repeat//Ubiquitin family//PRP1 splicing factor, N-terminal//TPR repeat//PMC2NT (NUC016) domain//Tetratricopeptide repeat	GO:0055114//GO:0006118//GO:0000398//GO:0006396//GO:0006397	oxidation-reduction process//obsolete electron transport//mRNA splicing, via spliceosome//RNA processing//mRNA processing	GO:0051537//GO:0009496//GO:0005515	2 iron, 2 sulfur cluster binding//plastoquinol--plastocyanin reductase activity//protein binding	GO:0009512//GO:0042651//GO:0005634//GO:0000176	cytochrome b6f complex//thylakoid membrane//nucleus//nuclear exosome (RNase complex)	KOG0495	HAT repeat protein
Cluster-32860.69926	7991	571487493	XP_006590669.1	6112	0	PREDICTED: protein furry-like [Glycine max]	571554155	XM_006603876.1	2379	0	PREDICTED: Glycine max protein furry-like (LOC100783681), transcript variant X2, mRNA	--	--	--	--	P40468	291	3.9e-24	Cell morphogenesis protein PAG1 OS=Saccharomyces cerevisiae (strain ATCC 204508 / S288c) GN=TAO3 PE=1 SV=1	PF02985	HEAT repeat	--	--	GO:0005515	protein binding	--	--	KOG1825	Fry-like conserved proteins
Cluster-32860.149437	525	743830089	XP_011023690.1	270	4.9e-22	PREDICTED: probable disease resistance protein At4g27220 [Populus euphratica]	--	--	--	--	--	--	--	--	--	--	--	--	--	--	--	--	--	--	--	--	--	--	--
Cluster-32860.162301	1292	571505310	XP_003542120.2	682	2e-69	PREDICTED: dnaJ homolog subfamily A member 3, mitochondrial-like [Glycine max]	388499413	BT137978.1	279	4.62701e-142	Lotus japonicus clone JCVI-FLLj-21K2 unknown mRNA	K03686	dnaJ	molecular chaperone DnaJ	http://www.genome.jp/dbget-bin/www_bget?ko:K03686	B1XQF6	267	3.8e-22	Chaperone protein DnaJ OS=Synechococcus sp. (strain ATCC 27264 / PCC 7002 / PR-6) GN=dnaJ PE=3 SV=1	--	--	--	--	--	--	--	--	KOG0715	Molecular chaperone (DnaJ superfamily)
Cluster-32860.117631	1295	669131971	AII01419.1	492	2.2e-47	ascorbate peroxidase [Zostera marina]	221327588	FJ595795.1	86	9.0042e-35	Citrus maxima ascorbate peroxidase 2 (APX2) mRNA, complete cds	K00434	E1.11.1.11	L-ascorbate peroxidase	http://www.genome.jp/dbget-bin/www_bget?ko:K00434	P48534	468	1.9e-45	L-ascorbate peroxidase, cytosolic OS=Pisum sativum GN=APX1 PE=1 SV=2	PF00141	Peroxidase	GO:0055114//GO:0006804//GO:0006979	oxidation-reduction process//obsolete peroxidase reaction//response to oxidative stress	GO:0004601//GO:0020037	peroxidase activity//heme binding	--	--	--	--
Cluster-32860.156841	3716	657997350	XP_008391053.1	512	3e-49	PREDICTED: DNA-directed RNA polymerase V subunit 7-like [Malus domestica]>gi|658062598|ref|XP_008367201.1| PREDICTED: DNA-directed RNA polymerase V subunit 7-like [Malus domestica]	729458257	XM_010526364.1	52	2.09065e-15	PREDICTED: Tarenaya hassleriana E3 ubiquitin-protein ligase RNF4-like (LOC104802660), mRNA	K16253	NRPD7, NRPE7	DNA-directed RNA polymerase IV and V subunit 7	http://www.genome.jp/dbget-bin/www_bget?ko:K16253	A6QRA1	334	1.9e-29	DNA-directed RNA polymerase V subunit 7 OS=Arabidopsis thaliana GN=NRPE7 PE=1 SV=1	PF13639//PF01363//PF16685//PF14634//PF06463//PF00097//PF00575//PF11789//PF12861//PF12678	Ring finger domain//FYVE zinc finger//zinc RING finger of MSL2//zinc-RING finger domain//Molybdenum Cofactor Synthesis C//Zinc finger, C3HC4 type (RING finger)//S1 RNA binding domain//Zinc-finger of the MIZ type in Nse subunit//Anaphase-promoting complex subunit 11 RING-H2 finger//RING-H2 zinc finger	GO:0006777//GO:0016567	Mo-molybdopterin cofactor biosynthetic process//protein ubiquitination	GO:0003676//GO:0046872//GO:0005515//GO:0004842//GO:0008270//GO:0051539//GO:0061630	nucleic acid binding//metal ion binding//protein binding//ubiquitin-protein transferase activity//zinc ion binding//4 iron, 4 sulfur cluster binding//ubiquitin protein ligase activity	GO:0019008//GO:0005680	molybdopterin synthase complex//anaphase-promoting complex	KOG0320	Predicted E3 ubiquitin ligase
Cluster-32860.131626	1556	356562820	XP_003549666.1	852	4.8e-89	PREDICTED: 40S ribosomal protein S9-2-like [Glycine max]>gi|734367895|gb|KHN18541.1| 40S ribosomal protein S9-2 [Glycine soja]>gi|734437674|gb|KHN48678.1| 40S ribosomal protein S9-2 [Glycine soja]	731425805	XM_002275130.3	339	2.47901e-175	PREDICTED: Vitis vinifera 40S ribosomal protein S9-2 (LOC100260300), mRNA	K02997	RP-S9e, RPS9	small subunit ribosomal protein S9e	http://www.genome.jp/dbget-bin/www_bget?ko:K02997	Q9FLF0	821	2.6e-86	40S ribosomal protein S9-2 OS=Arabidopsis thaliana GN=RPS9C PE=2 SV=1	PF01479	S4 domain	--	--	GO:0003723	RNA binding	--	--	KOG3301	Ribosomal protein S4
Cluster-32860.134261	1315	255647295	ACU24114.1	603	3e-60	unknown [Glycine max]	292786757	AK338545.1	236	3.7735e-118	Lotus japonicus cDNA, clone: LjFL2-026-BE08, HTC	K08963	mtnA	methylthioribose-1-phosphate isomerase	http://www.genome.jp/dbget-bin/www_bget?ko:K08963	B9HCR2	590	1.4e-59	Methylthioribose-1-phosphate isomerase OS=Populus trichocarpa GN=POPTRDRAFT_832064 PE=3 SV=2	PF01008	Initiation factor 2 subunit family	GO:0044237	cellular metabolic process	--	--	--	--	KOG1468	Predicted translation initiation factor related to eIF-2B alpha/beta/delta subunits (CIG2/IDI2)
Cluster-32860.107593	422	--	--	--	--	--	--	--	--	--	--	--	--	--	--	--	--	--	--	--	--	--	--	--	--	--	--	--	--
Cluster-32860.158827	1468	743784167	XP_011021638.1	555	1.2e-54	PREDICTED: uncharacterized protein LOC105123642 [Populus euphratica]	571483877	XM_006589315.1	171	5.74224e-82	PREDICTED: Glycine max uncharacterized LOC100794581 (LOC100794581), transcript variant X2, mRNA	--	--	--	--	--	--	--	--	PF00444	Ribosomal protein L36	GO:0006412//GO:0042254	translation//ribosome biogenesis	GO:0003735	structural constituent of ribosome	GO:0005622//GO:0005840	intracellular//ribosome	--	--
Cluster-32860.146586	1558	351727014	NP_001237146.1	743	2.1e-76	uncharacterized protein LOC100306331 [Glycine max]>gi|255628223|gb|ACU14456.1| unknown [Glycine max]>gi|734437676|gb|KHN48680.1| HVA22-like protein a [Glycine soja]	593329534	XM_007138132.1	248	9.58232e-125	Phaseolus vulgaris hypothetical protein (PHAVU_009G188300g) mRNA, complete cds	K17279	REEP5_6	receptor expression-enhancing protein 5/6	http://www.genome.jp/dbget-bin/www_bget?ko:K17279	Q9S7V4	646	5.1e-66	HVA22-like protein a OS=Arabidopsis thaliana GN=HVA22A PE=2 SV=1	--	--	--	--	--	--	--	--	KOG1725	Protein involved in membrane traffic (YOP1/TB2/DP1/HVA22 family)
Cluster-32860.33320	1517	--	--	--	--	--	478620941	AP012599.1	106	8.07205e-46	Vigna angularis mitochondrial DNA, complete sequence	--	--	--	--	--	--	--	--	--	--	--	--	--	--	--	--	--	--
Cluster-32860.208972	4747	734365136	KHN17515.1	4097	0	Autophagy-related protein 11 [Glycine soja]	571534383	XR_137451.2	1743	0	PREDICTED: Glycine max putative leucine-rich repeat-containing protein DDB_G0290503-like (LOC100792447), misc_RNA	--	--	--	--	--	--	--	--	PF07195//PF12179//PF04108	Flagellar hook-associated protein 2 C-terminus//I-kappa-kinase-beta NEMO binding domain//Autophagy protein Apg17	GO:0007155//GO:0006914//GO:0009069//GO:0016310	cell adhesion//autophagy//serine family amino acid metabolic process//phosphorylation	GO:0008384	IkappaB kinase activity	GO:0009288//GO:0008385	bacterial-type flagellum//IkappaB kinase complex	--	--
Cluster-32860.41399	4279	802614815	XP_012074852.1	1933	5.9e-214	PREDICTED: ankyrin repeat-containing protein At3g12360-like [Jatropha curcas]>gi|643727004|gb|KDP35569.1| hypothetical protein JCGZ_09007 [Jatropha curcas]	828300755	XM_004493850.2	635	0	PREDICTED: Cicer arietinum ankyrin repeat-containing protein At3g12360-like (LOC101502212), mRNA	--	--	--	--	Q9C7A2	1726	8.3e-191	Ankyrin repeat-containing protein At3g12360 OS=Arabidopsis thaliana GN=At3g12360 PE=2 SV=1	PF03030//PF00023//PF03699//PF06305//PF01691//PF02038//PF13606	Inorganic H+ pyrophosphatase//Ankyrin repeat//Uncharacterised protein family (UPF0182)//Protein of unknown function (DUF1049)//Adenovirus E1B 19K protein / small t-antigen//ATP1G1/PLM/MAT8 family//Ankyrin repeat	GO:0043066//GO:0015992//GO:0006811//GO:0006119	negative regulation of apoptotic process//proton transport//ion transport//oxidative phosphorylation	GO:0005216//GO:0005515//GO:0005521//GO:0009678//GO:0004427	ion channel activity//protein binding//lamin binding//hydrogen-translocating pyrophosphatase activity//inorganic diphosphatase activity	GO:0005887//GO:0016021//GO:0016020	integral component of plasma membrane//integral component of membrane//membrane	--	--
Cluster-32860.82916	1322	--	--	--	--	--	--	--	--	--	--	--	--	--	--	--	--	--	--	PF00181	Ribosomal Proteins L2, RNA binding domain	GO:0006412//GO:0042254	translation//ribosome biogenesis	GO:0003735	structural constituent of ribosome	GO:0005840//GO:0005622	ribosome//intracellular	--	--
Cluster-32860.103649	1076	593692812	XP_007146948.1	299	4.4e-25	hypothetical protein PHAVU_006G084100g [Phaseolus vulgaris]>gi|561020171|gb|ESW18942.1| hypothetical protein PHAVU_006G084100g [Phaseolus vulgaris]	--	--	--	--	--	--	--	--	--	--	--	--	--	--	--	--	--	--	--	--	--	--	--
Cluster-32860.223336	1615	641836049	KDO55018.1	180	4.1e-11	hypothetical protein CISIN_1g022066mg [Citrus sinensis]	--	--	--	--	--	--	--	--	--	--	--	--	--	--	--	--	--	--	--	--	--	--	--
Cluster-32860.155315	1965	--	--	--	--	--	--	--	--	--	--	--	--	--	--	--	--	--	--	--	--	--	--	--	--	--	--	--	--
Cluster-32860.216824	1327	502169001	XP_004514513.1	643	7e-65	PREDICTED: uncharacterized protein LOC101504892 isoform X2 [Cicer arietinum]	571478928	XM_006587644.1	199	1.40923e-97	PREDICTED: Glycine max uncharacterized LOC100813721 (LOC100813721), mRNA	--	--	--	--	Q8LB72	174	2.4e-11	Blue-light photoreceptor PHR2 OS=Arabidopsis thaliana GN=PHR2 PE=2 SV=2	PF16519//PF16367//PF00732	Tetramerisation domain of TRPM//RNA recognition motif//GMC oxidoreductase	GO:0051262//GO:0055114	protein tetramerization//oxidation-reduction process	GO:0016614//GO:0050660//GO:0003676	oxidoreductase activity, acting on CH-OH group of donors//flavin adenine dinucleotide binding//nucleic acid binding	--	--	--	--
Cluster-32860.182192	2873	734316646	KHN02160.1	820	4.5e-85	RNA polymerase sigma factor rpoD [Glycine soja]	743885498	XM_010911636.1	45	1.25479e-11	PREDICTED: Elaeis guineensis RNA polymerase sigma factor sigC (LOC105035924), mRNA	K03093	SIGMA70	RNA polymerase sigma factor	http://www.genome.jp/dbget-bin/www_bget?ko:K03093	O24621	621	7.5e-63	RNA polymerase sigma factor sigC OS=Arabidopsis thaliana GN=SIGC PE=2 SV=1	PF04545//PF08281//PF13413//PF04539//PF04542	Sigma-70, region 4//Sigma-70, region 4//Helix-turn-helix domain//Sigma-70 region 3//Sigma-70 region 2	GO:0006352//GO:0006355	DNA-templated transcription, initiation//regulation of transcription, DNA-templated	GO:0003677//GO:0016987//GO:0003700	DNA binding//sigma factor activity//transcription factor activity, sequence-specific DNA binding	GO:0005667	transcription factor complex	--	--
Cluster-32860.99533	1403	720085570	XP_010243557.1	869	4.6e-91	PREDICTED: probable serine/threonine-protein phosphatase 2A regulatory subunit B'' subunit TON2 [Nelumbo nucifera]	571532997	XM_003550137.2	355	0	PREDICTED: Glycine max probable serine/threonine-protein phosphatase 2A regulatory subunit B'' subunit TON2-like (LOC100776298), mRNA	K11583	PPP2R3	serine/threonine-protein phosphatase 2A regulatory subunit B''	http://www.genome.jp/dbget-bin/www_bget?ko:K11583	Q9FEE2	834	7.3e-88	Probable serine/threonine-protein phosphatase 2A regulatory subunit B'' subunit TON2 OS=Arabidopsis thaliana GN=TON2 PE=1 SV=1	PF00036//PF13499//PF13405//PF13833//PF13202	EF hand//EF-hand domain pair//EF-hand domain//EF-hand domain pair//EF hand	--	--	GO:0005509	calcium ion binding	--	--	KOG2562	Protein phosphatase 2 regulatory subunit
Cluster-32860.142422	1643	734317091	KHN02573.1	652	7.8e-66	F-box protein SKIP17 [Glycine soja]	571443400	XM_006576087.1	253	1.68102e-127	PREDICTED: Glycine max uncharacterized LOC100306182 (LOC100306182), transcript variant X4, mRNA	K10268	FBXL2_20	F-box and leucine-rich repeat protein 2/20	http://www.genome.jp/dbget-bin/www_bget?ko:K10268	Q9SY03	187	9.1e-13	F-box protein At4g02760 OS=Arabidopsis thaliana GN=At4g02760 PE=2 SV=2	--	--	--	--	--	--	--	--	--	--
Cluster-32860.142420	1994	593798806	XP_007162441.1	543	4.1e-53	hypothetical protein PHAVU_001G152400g [Phaseolus vulgaris]>gi|561035905|gb|ESW34435.1| hypothetical protein PHAVU_001G152400g [Phaseolus vulgaris]	402744201	NM_001248114.2	212	1.26793e-104	Glycine max uncharacterized LOC100306182 (LOC100306182), mRNA	K10268	FBXL2_20	F-box and leucine-rich repeat protein 2/20	http://www.genome.jp/dbget-bin/www_bget?ko:K10268	Q9SY03	205	9e-15	F-box protein At4g02760 OS=Arabidopsis thaliana GN=At4g02760 PE=2 SV=2	--	--	--	--	--	--	--	--	--	--
Cluster-32860.145420	1921	645232695	XP_008222986.1	652	9.1e-66	PREDICTED: stem-specific protein TSJT1 [Prunus mume]	698539004	XM_009767013.1	117	7.88517e-52	PREDICTED: Nicotiana sylvestris stem-specific protein TSJT1 (LOC104216878), mRNA	--	--	--	--	P24805	315	1.5e-27	Stem-specific protein TSJT1 OS=Nicotiana tabacum GN=TSJT1 PE=2 SV=1	PF17112	Mitochondrial import receptor subunit Tom6, fungal	GO:0030150	protein import into mitochondrial matrix	--	--	GO:0005742	mitochondrial outer membrane translocase complex	--	--
Cluster-32860.196496	2261	595847760	XP_007209395.1	324	1.2e-27	hypothetical protein PRUPE_ppa009166mg [Prunus persica]>gi|462405130|gb|EMJ10594.1| hypothetical protein PRUPE_ppa009166mg [Prunus persica]	--	--	--	--	--	K05607	AUH	methylglutaconyl-CoA hydratase	http://www.genome.jp/dbget-bin/www_bget?ko:K05607	Q54HG7	213	1.2e-15	Methylglutaconyl-CoA hydratase, mitochondrial OS=Dictyostelium discoideum GN=auh PE=3 SV=1	PF00378//PF16113	Enoyl-CoA hydratase/isomerase//Enoyl-CoA hydratase/isomerase	GO:0008152	metabolic process	GO:0016836//GO:0003824	hydro-lyase activity//catalytic activity	--	--	KOG1679	Enoyl-CoA hydratase
Cluster-32860.75954	1431	--	--	--	--	--	--	--	--	--	--	--	--	--	--	--	--	--	--	PF05028//PF09004	Poly (ADP-ribose) glycohydrolase (PARG)//Domain of unknown function (DUF1891)	GO:0005975//GO:0055114	carbohydrate metabolic process//oxidation-reduction process	GO:0008168//GO:0016706//GO:0004649	methyltransferase activity//oxidoreductase activity, acting on paired donors, with incorporation or reduction of molecular oxygen, 2-oxoglutarate as one donor, and incorporation of one atom each of oxygen into both donors//poly(ADP-ribose) glycohydrolase activity	--	--	--	--
Cluster-32860.72638	859	502129296	XP_004500254.1	749	2.3e-77	PREDICTED: peptidyl-prolyl cis-trans isomerase CYP20-1 [Cicer arietinum]	349706435	FQ389955.1	218	2.46757e-108	Vitis vinifera clone SS0AEB19YD05 >gnl|BL_ORD_ID|11445224 Vitis vinifera clone SS0AEB18YF09	K01802	E5.2.1.8	peptidylprolyl isomerase	http://www.genome.jp/dbget-bin/www_bget?ko:K01802	Q9SP02	726	1.5e-75	Peptidyl-prolyl cis-trans isomerase CYP20-1 OS=Arabidopsis thaliana GN=CYP20-1 PE=1 SV=1	PF00160	Cyclophilin type peptidyl-prolyl cis-trans isomerase/CLD	GO:0000413//GO:0006457	protein peptidyl-prolyl isomerization//protein folding	GO:0003755	peptidyl-prolyl cis-trans isomerase activity	--	--	--	--
Cluster-32292.0	767	83776786	ABC46708.1	549	3.2e-54	chloroplast photosystem II 10 kDa protein [Arachis hypogaea]	210145357	AK244048.1	222	1.31018e-110	Glycine max cDNA, clone: GMFL01-01-P08	K03541	psbR	photosystem II 10kDa protein	http://www.genome.jp/dbget-bin/www_bget?ko:K03541	Q40519	490	3.1e-48	Photosystem II 10 kDa polypeptide, chloroplastic OS=Nicotiana tabacum GN=PSBR PE=2 SV=1	PF04725	Photosystem II 10 kDa polypeptide PsbR	GO:0015979	photosynthesis	--	--	GO:0009523//GO:0042651//GO:0009654	photosystem II//thylakoid membrane//photosystem II oxygen evolving complex	--	--
Cluster-32860.212937	910	502129944	XP_004500477.1	745	7.1e-77	PREDICTED: protein DJ-1 homolog D [Cicer arietinum]	--	--	--	--	--	K18881	DJ1D	D-lactate dehydratase	http://www.genome.jp/dbget-bin/www_bget?ko:K18881	Q9M8R4	670	4.9e-69	Protein DJ-1 homolog D OS=Arabidopsis thaliana GN=DJ1D PE=1 SV=1	PF08211	Cytidine and deoxycytidylate deaminase zinc-binding region	GO:0046087//GO:0006807//GO:0006206//GO:0009972	cytidine metabolic process//nitrogen compound metabolic process//pyrimidine nucleobase metabolic process//cytidine deamination	GO:0008270//GO:0004126	zinc ion binding//cytidine deaminase activity	--	--	--	--
Cluster-32860.112168	3740	571481721	XP_006588749.1	2886	0	PREDICTED: uncharacterized protein LOC100807521 isoform X3 [Glycine max]	571481720	XM_006588686.1	863	0	PREDICTED: Glycine max uncharacterized LOC100807521 (LOC100807521), transcript variant X3, mRNA	K10643	CNOT4, NOT4, MOT2	CCR4-NOT transcription complex subunit 4	http://www.genome.jp/dbget-bin/www_bget?ko:K10643	Q09818	502	6.2e-49	Putative general negative regulator of transcription C16C9.04c OS=Schizosaccharomyces pombe (strain 972 / ATCC 24843) GN=SPAC16C9.04c PE=3 SV=1	PF03613//PF13639//PF15826//PF00076	PTS system mannose/fructose/sorbose family IID component//Ring finger domain//Bcl-2-binding component 3, p53 upregulated modulator of apoptosis//RNA recognition motif. (a.k.a. RRM, RBD, or RNP domain)	GO:0009401//GO:0097193//GO:0043065//GO:0090200	phosphoenolpyruvate-dependent sugar phosphotransferase system//intrinsic apoptotic signaling pathway//positive regulation of apoptotic process//positive regulation of release of cytochrome c from mitochondria	GO:0003676//GO:0005515//GO:0008270	nucleic acid binding//protein binding//zinc ion binding	GO:0005739//GO:0016021	mitochondrion//integral component of membrane	KOG2068	MOT2 transcription factor
Cluster-32860.179490	4478	356555714	XP_003546175.1	605	6e-60	PREDICTED: uncharacterized membrane protein At1g16860-like [Glycine max]	694309113	XM_009357128.1	185	2.93576e-89	PREDICTED: Pyrus x bretschneideri uncharacterized membrane protein At1g16860-like (LOC103946395), mRNA	--	--	--	--	Q9FZ45	436	3.3e-41	Uncharacterized membrane protein At1g16860 OS=Arabidopsis thaliana GN=At1g16860 PE=1 SV=1	PF00659	POLO box duplicated region	--	--	GO:0005515	protein binding	--	--	--	--
Cluster-32860.176477	1838	593330243	XP_007138548.1	1011	2.1e-107	hypothetical protein PHAVU_009G218500g [Phaseolus vulgaris]>gi|561011635|gb|ESW10542.1| hypothetical protein PHAVU_009G218500g [Phaseolus vulgaris]	593330242	XM_007138486.1	394	0	Phaseolus vulgaris hypothetical protein (PHAVU_009G218500g) mRNA, complete cds	--	--	--	--	Q9SPE5	902	1.3e-95	Gamma-soluble NSF attachment protein OS=Arabidopsis thaliana GN=GSNAP PE=2 SV=1	PF00515//PF13414//PF13176//PF13181//PF13174	Tetratricopeptide repeat//TPR repeat//Tetratricopeptide repeat//Tetratricopeptide repeat//Tetratricopeptide repeat	--	--	GO:0005515	protein binding	--	--	KOG1585	Protein required for fusion of vesicles in vesicular transport, gamma-SNAP
Cluster-32860.113366	1738	590695795	XP_007044990.1	1007	5.7e-107	Glyceraldehyde-3-phosphate dehydrogenase C2 isoform 2 [Theobroma cacao]>gi|590695802|ref|XP_007044992.1| Glyceraldehyde-3-phosphate dehydrogenase C2 isoform 2 [Theobroma cacao]>gi|508708925|gb|EOY00822.1| Glyceraldehyde-3-phosphate dehydrogenase C2 isoform 2 [Theobroma cacao]>gi|508708927|gb|EOY00824.1| Glyceraldehyde-3-phosphate dehydrogenase C2 isoform 2 [Theobroma cacao]	402794533	NM_001253117.2	444	0	Glycine max glyceraldehyde-3-phosphate dehydrogenase, cytosolic-like (LOC100782924), mRNA	K00134	GAPDH, gapA	glyceraldehyde 3-phosphate dehydrogenase	http://www.genome.jp/dbget-bin/www_bget?ko:K00134	P26518	971	1.2e-103	Glyceraldehyde-3-phosphate dehydrogenase, cytosolic OS=Magnolia liliiflora GN=GAPC PE=2 SV=1	PF02800//PF01113//PF02826//PF00044	Glyceraldehyde 3-phosphate dehydrogenase, C-terminal domain//Dihydrodipicolinate reductase, N-terminus//D-isomer specific 2-hydroxyacid dehydrogenase, NAD binding domain//Glyceraldehyde 3-phosphate dehydrogenase, NAD binding domain	GO:0009089//GO:0055114//GO:0009085	lysine biosynthetic process via diaminopimelate//oxidation-reduction process//lysine biosynthetic process	GO:0051287//GO:0008839//GO:0016620	NAD binding//4-hydroxy-tetrahydrodipicolinate reductase//oxidoreductase activity, acting on the aldehyde or oxo group of donors, NAD or NADP as acceptor	--	--	KOG0657	Glyceraldehyde 3-phosphate dehydrogenase
Cluster-32860.34737	1588	734365150	KHN17529.1	396	3.7e-36	Transmembrane protein 208 [Glycine soja]	351725508	NM_001249654.1	147	1.36626e-68	Glycine max uncharacterized LOC100306037 (LOC100306037), mRNA >gnl|BL_ORD_ID|7209323 Soybean clone JCVI-FLGm-3O23 unknown mRNA	--	--	--	--	Q6NYP0	142	1.5e-07	Transmembrane protein 208 OS=Danio rerio GN=tmem208 PE=2 SV=1	--	--	--	--	--	--	--	--	--	--
Cluster-32860.28516	1660	356553124	XP_003544908.1	1558	6.9e-171	PREDICTED: probable WRKY transcription factor 33 [Glycine max]>gi|734369572|gb|KHN19135.1| Putative WRKY transcription factor 33 [Glycine soja]	571511644	XM_003544860.2	489	0	PREDICTED: Glycine max WRKY49 protein (WRKY49), mRNA	K13424	WRKY33	WRKY transcription factor 33	http://www.genome.jp/dbget-bin/www_bget?ko:K13424	Q8S8P5	931	4.9e-99	Probable WRKY transcription factor 33 OS=Arabidopsis thaliana GN=WRKY33 PE=1 SV=2	PF03106	WRKY DNA -binding domain	GO:0006355	regulation of transcription, DNA-templated	GO:0043565//GO:0003700	sequence-specific DNA binding//transcription factor activity, sequence-specific DNA binding	GO:0005667	transcription factor complex	--	--
Cluster-32860.181010	2219	--	--	--	--	--	--	--	--	--	--	--	--	--	--	--	--	--	--	--	--	--	--	--	--	--	--	--	--
Cluster-32860.231377	728	363806824	NP_001242288.1	948	1.6e-100	uncharacterized protein LOC100804454 [Glycine max]>gi|255641170|gb|ACU20862.1| unknown [Glycine max]	402794663	NM_001255359.2	376	0	Glycine max uncharacterized LOC100804454 (LOC100804454), mRNA	--	--	--	--	Q949P3	879	2.3e-93	Uncharacterized protein At2g17340 OS=Arabidopsis thaliana GN=At2g17340 PE=1 SV=1	--	--	--	--	--	--	--	--	KOG4584	Uncharacterized conserved protein
Cluster-32860.119999	2465	502093761	XP_004490044.1	974	5.4e-103	PREDICTED: probable methyltransferase PMT2 [Cicer arietinum]>gi|502093764|ref|XP_004490045.1| PREDICTED: probable methyltransferase PMT2 [Cicer arietinum]	571434127	XM_003517924.2	379	0	PREDICTED: Glycine max probable methyltransferase PMT2-like (LOC100799841), mRNA	--	--	--	--	B9DFI7	870	8.6e-92	Probable methyltransferase PMT2 OS=Arabidopsis thaliana GN=At1g26850 PE=2 SV=2	PF03141	Putative S-adenosyl-L-methionine-dependent methyltransferase	--	--	GO:0008168	methyltransferase activity	--	--	--	--
Cluster-32860.126198	4862	571488010	XP_006590809.1	2690	1.1e-301	PREDICTED: serine/threonine-protein kinase sepA-like isoform X3 [Glycine max]	571488009	XM_006590746.1	1085	0	PREDICTED: Glycine max serine/threonine-protein kinase sepA-like (LOC100813256), transcript variant X3, mRNA	--	--	--	--	Q9LJD8	2299	3.4e-257	MAP3K epsilon protein kinase 1 OS=Arabidopsis thaliana GN=M3KE1 PE=1 SV=1	PF07714//PF00514//PF00069	Protein tyrosine kinase//Armadillo/beta-catenin-like repeat//Protein kinase domain	GO:0006468	protein phosphorylation	GO:0005515//GO:0005524//GO:0004672	protein binding//ATP binding//protein kinase activity	--	--	KOG0198	MEKK and related serine/threonine protein kinases
Cluster-32860.171008	1320	764638404	XP_004306455.2	173	2.2e-10	PREDICTED: uncharacterized protein LOC101296999 [Fragaria vesca subsp. vesca]	--	--	--	--	--	--	--	--	--	--	--	--	--	--	--	--	--	--	--	--	--	--	--
Cluster-32860.149434	979	255542484	XP_002512305.1	272	5.4e-22	phosphoprotein phosphatase, putative [Ricinus communis]>gi|223548266|gb|EEF49757.1| phosphoprotein phosphatase, putative [Ricinus communis]	--	--	--	--	--	--	--	--	--	--	--	--	--	--	--	--	--	--	--	--	--	--	--
Cluster-32860.192807	4177	828331431	XP_012574585.1	944	2.7e-99	PREDICTED: uncharacterized protein LOC101497257, partial [Cicer arietinum]	828331430	XM_012719131.1	365	0	PREDICTED: Cicer arietinum uncharacterized LOC101497257 (LOC101497257), partial mRNA	--	--	--	--	--	--	--	--	--	--	--	--	--	--	--	--	--	--
Cluster-32860.143695	974	669131971	AII01419.1	400	7.7e-37	ascorbate peroxidase [Zostera marina]	300837174	GQ465430.1	54	4.13086e-17	Citrus limon ascorbate peroxidase mRNA, complete cds	K00434	E1.11.1.11	L-ascorbate peroxidase	http://www.genome.jp/dbget-bin/www_bget?ko:K00434	P48534	375	8.5e-35	L-ascorbate peroxidase, cytosolic OS=Pisum sativum GN=APX1 PE=1 SV=2	PF00141	Peroxidase	GO:0006979//GO:0055114//GO:0006804	response to oxidative stress//oxidation-reduction process//obsolete peroxidase reaction	GO:0004601//GO:0020037	peroxidase activity//heme binding	--	--	--	--
Cluster-32860.117629	1082	669131971	AII01419.1	492	1.8e-47	ascorbate peroxidase [Zostera marina]	221327588	FJ595795.1	86	7.49156e-35	Citrus maxima ascorbate peroxidase 2 (APX2) mRNA, complete cds	K00434	E1.11.1.11	L-ascorbate peroxidase	http://www.genome.jp/dbget-bin/www_bget?ko:K00434	P48534	468	1.6e-45	L-ascorbate peroxidase, cytosolic OS=Pisum sativum GN=APX1 PE=1 SV=2	PF00141	Peroxidase	GO:0006804//GO:0055114//GO:0006979	obsolete peroxidase reaction//oxidation-reduction process//response to oxidative stress	GO:0020037//GO:0004601	heme binding//peroxidase activity	--	--	--	--
Cluster-32860.168197	2512	363807624	NP_001242413.1	524	8.3e-51	uncharacterized protein LOC100792453 [Glycine max]>gi|255636162|gb|ACU18423.1| unknown [Glycine max]	402794308	NM_001255484.2	196	1.25701e-95	Glycine max uncharacterized LOC100792453 (LOC100792453), mRNA	--	--	--	--	--	--	--	--	PF08072	BDHCT (NUC031) domain	GO:0008652//GO:0006260	cellular amino acid biosynthetic process//DNA replication	GO:0003677//GO:0005524//GO:0016740//GO:0016818	DNA binding//ATP binding//transferase activity//hydrolase activity, acting on acid anhydrides, in phosphorus-containing anhydrides	GO:0005634	nucleus	--	--
Cluster-32860.100690	2834	645259076	XP_008235189.1	666	3.2e-67	PREDICTED: transmembrane protein 205 [Prunus mume]	388505967	BT141256.1	168	5.21479e-80	Lotus japonicus clone JCVI-FLLj-13B2 unknown mRNA	--	--	--	--	Q5REM8	186	2e-12	Transmembrane protein 205 OS=Pongo abelii GN=TMEM205 PE=2 SV=1	PF08092	Magi peptide toxin family	GO:0006810	transport	GO:0019871	sodium channel inhibitor activity	GO:0005576	extracellular region	KOG2886	Uncharacterized conserved protein
Cluster-32860.205325	959	--	--	--	--	--	--	--	--	--	--	--	--	--	--	--	--	--	--	PF12501//PF05478	Phosphate ATP-binding cassette transporter//Prominin	GO:0006817	phosphate ion transport	--	--	GO:0016021	integral component of membrane	--	--
Cluster-32860.82122	570	593689936	XP_007145569.1	382	5.5e-35	hypothetical protein PHAVU_007G249500g [Phaseolus vulgaris]>gi|561018759|gb|ESW17563.1| hypothetical protein PHAVU_007G249500g [Phaseolus vulgaris]	571482474	XM_003535846.2	173	1.66089e-83	PREDICTED: Glycine max UDP-N-acetylglucosamine--dolichyl-phosphate N-acetylglucosaminephosphotransferase-like (LOC100789475), mRNA	K01001	ALG7	UDP-N-acetylglucosamine--dolichyl-phosphate N-acetylglucosaminephosphotransferase	http://www.genome.jp/dbget-bin/www_bget?ko:K01001	P0CD61	221	3.6e-17	UDP-N-acetylglucosamine--dolichyl-phosphate N-acetylglucosaminephosphotransferase OS=Dictyostelium discoideum GN=alg7 PE=3 SV=1	--	--	--	--	--	--	--	--	KOG2788	Glycosyltransferase
Cluster-32860.122746	3029	728839817	KHG19260.1	469	2.4e-44	U1 small nuclear ribonucleoprotein 70 kDa -like protein [Gossypium arboreum]	357518360	XM_003629421.1	326	8.21826e-168	Medicago truncatula U1 small nuclear ribonucleoprotein 70 kDa (MTR_8g077840) mRNA, complete cds	K11093	SNRP70	U1 small nuclear ribonucleoprotein 70kDa	http://www.genome.jp/dbget-bin/www_bget?ko:K11093	Q42404	417	3.6e-39	U1 small nuclear ribonucleoprotein 70 kDa OS=Arabidopsis thaliana GN=RNU1 PE=1 SV=1	PF00076	RNA recognition motif. (a.k.a. RRM, RBD, or RNP domain)	--	--	GO:0003676	nucleic acid binding	--	--	KOG0113	U1 small nuclear ribonucleoprotein (RRM superfamily)
Cluster-32860.138130	1993	--	--	--	--	--	--	--	--	--	--	--	--	--	--	--	--	--	--	--	--	--	--	--	--	--	--	--	--
Cluster-32860.153043	393	590718320	XP_007050789.1	145	1.1e-07	Uncharacterized protein TCM_004539 [Theobroma cacao]>gi|508703050|gb|EOX94946.1| Uncharacterized protein TCM_004539 [Theobroma cacao]	--	--	--	--	--	--	--	--	--	--	--	--	--	PF01694//PF00098	Rhomboid family//Zinc knuckle	--	--	GO:0004252//GO:0003676//GO:0008270	serine-type endopeptidase activity//nucleic acid binding//zinc ion binding	GO:0016021	integral component of membrane	--	--
Cluster-32860.100211	3873	590662359	XP_007035926.1	1175	4.2e-126	HCO3- transporter family isoform 1 [Theobroma cacao]>gi|508714955|gb|EOY06852.1| HCO3- transporter family isoform 1 [Theobroma cacao]	571476139	XM_003533069.2	402	0	PREDICTED: Glycine max probable boron transporter 2-like (LOC100795777), transcript variant X1, mRNA	--	--	--	--	Q8VYR7	1074	3e-115	Boron transporter 1 OS=Arabidopsis thaliana GN=BOR1 PE=1 SV=1	PF00955//PF07690	HCO3- transporter family//Major Facilitator Superfamily	GO:0055085//GO:0006820	transmembrane transport//anion transport	--	--	GO:0016021	integral component of membrane	KOG1172	Na+-independent Cl/HCO3 exchanger AE1 and related transporters (SLC4 family)
Cluster-32860.41647	2424	828297369	XP_012568824.1	344	6e-30	PREDICTED: uncharacterized protein LOC101493279 [Cicer arietinum]	--	--	--	--	--	--	--	--	--	--	--	--	--	--	--	--	--	--	--	--	--	--	--
Cluster-32860.41645	2529	828297369	XP_012568824.1	344	6.2e-30	PREDICTED: uncharacterized protein LOC101493279 [Cicer arietinum]	--	--	--	--	--	--	--	--	--	--	--	--	--	--	--	--	--	--	--	--	--	--	--
Cluster-32860.149436	741	743830089	XP_011023690.1	445	3.5e-42	PREDICTED: probable disease resistance protein At4g27220 [Populus euphratica]	--	--	--	--	--	--	--	--	--	--	--	--	--	--	--	--	--	--	--	--	--	--	--
Cluster-32860.97918	3753	571446458	XP_003520717.2	2044	6.9e-227	PREDICTED: trafficking protein particle complex subunit 8-like [Glycine max]>gi|734379721|gb|KHN22603.1| Trafficking protein particle complex subunit 8 [Glycine soja]	571446457	XM_003520669.2	632	0	PREDICTED: Glycine max trafficking protein particle complex subunit 8-like (LOC100809666), mRNA	--	--	--	--	Q9Y2L5	299	2.1e-25	Trafficking protein particle complex subunit 8 OS=Homo sapiens GN=TRAPPC8 PE=1 SV=2	PF05318	Tombusvirus movement protein	GO:0019089	transmission of virus	--	--	--	--	KOG1938	Protein with predicted involvement in meiosis (GSG1)
Cluster-32860.80180	3376	571450212	XP_003523867.2	1129	7.8e-121	PREDICTED: mitochondrial intermediate peptidase-like [Glycine max]>gi|734428491|gb|KHN44776.1| Mitochondrial intermediate peptidase [Glycine soja]	571450211	XM_003523819.2	412	0	PREDICTED: Glycine max mitochondrial intermediate peptidase-like (LOC100794972), mRNA	K01410	MIPEP	mitochondrial intermediate peptidase	http://www.genome.jp/dbget-bin/www_bget?ko:K01410	F4KDA5	911	2.1e-96	Probable mitochondrial intermediate peptidase, mitochondrial OS=Arabidopsis thaliana GN=MIP PE=3 SV=1	PF03274//PF01432//PF00570	Foamy virus BEL 1/2 protein//Peptidase family M3//HRDC domain	GO:0006508//GO:0016032//GO:0045893	proteolysis//viral process//positive regulation of transcription, DNA-templated	GO:0004222//GO:0003676	metalloendopeptidase activity//nucleic acid binding	GO:0005622	intracellular	KOG2090	Metalloendopeptidase family - mitochondrial intermediate peptidase
Cluster-32860.205596	800	--	--	--	--	--	--	--	--	--	--	--	--	--	--	--	--	--	--	--	--	--	--	--	--	--	--	--	--
Cluster-32860.190658	2374	356555602	XP_003546119.1	924	3.3e-97	PREDICTED: F-box/kelch-repeat protein At3g23880-like isoform X1 [Glycine max]	93352687	AC135101.24	35	3.74842e-06	Medicago truncatula clone mth2-18a18, complete sequence	--	--	--	--	Q9LIR8	476	4e-46	F-box/kelch-repeat protein At3g23880 OS=Arabidopsis thaliana GN=At3g23880 PE=2 SV=1	PF12937//PF00646	F-box-like//F-box domain	--	--	GO:0005515	protein binding	--	--	--	--
Cluster-32860.151979	1872	593700111	XP_007150494.1	2212	1.1e-246	hypothetical protein PHAVU_005G157400g [Phaseolus vulgaris]>gi|561023758|gb|ESW22488.1| hypothetical protein PHAVU_005G157400g [Phaseolus vulgaris]	571503266	XM_006595022.1	722	0	PREDICTED: Glycine max putative phospholipid-transporting ATPase 4-like (LOC100778710), transcript variant X3, mRNA	K01530	E3.6.3.1	phospholipid-translocating ATPase	http://www.genome.jp/dbget-bin/www_bget?ko:K01530	Q9LNQ4	1948	6.5e-217	Probable phospholipid-transporting ATPase 4 OS=Arabidopsis thaliana GN=ALA4 PE=3 SV=2	PF00122	E1-E2 ATPase	--	--	GO:0000166//GO:0046872	nucleotide binding//metal ion binding	--	--	--	--
Cluster-32860.86576	3521	734340964	KHN09602.1	2489	1.6e-278	ATP-dependent zinc metalloprotease FtsH [Glycine soja]	571460661	XM_006581700.1	1022	0	PREDICTED: Glycine max ATP-dependent zinc metalloprotease FtsH-like (LOC100804743), transcript variant X2, mRNA	--	--	--	--	O19922	746	3e-77	ATP-dependent zinc metalloprotease FtsH OS=Cyanidium caldarium GN=ftsH PE=3 SV=1	PF01434//PF07724//PF00004	Peptidase family M41//AAA domain (Cdc48 subfamily)//ATPase family associated with various cellular activities (AAA)	GO:0006508	proteolysis	GO:0005524//GO:0004222	ATP binding//metalloendopeptidase activity	--	--	KOG0731	AAA+-type ATPase containing the peptidase M41 domain
Cluster-32860.117819	2431	356551144	XP_003543938.1	2831	0	PREDICTED: alpha-1,4 glucan phosphorylase L isozyme, chloroplastic/amyloplastic-like [Glycine max]	571496731	XM_003543890.2	1071	0	PREDICTED: Glycine max alpha-1,4 glucan phosphorylase L isozyme, chloroplastic/amyloplastic-like (LOC100800659), mRNA	K00688	E2.4.1.1, glgP, PYG	starch phosphorylase	http://www.genome.jp/dbget-bin/www_bget?ko:K00688	P27598	2600	2.1e-292	Alpha-1,4 glucan phosphorylase L isozyme, chloroplastic/amyloplastic OS=Ipomoea batatas PE=2 SV=1	PF00111//PF00343	2Fe-2S iron-sulfur cluster binding domain//Carbohydrate phosphorylase	GO:0005975//GO:0006118	carbohydrate metabolic process//obsolete electron transport	GO:0009055//GO:0008184//GO:0051536	electron carrier activity//glycogen phosphorylase activity//iron-sulfur cluster binding	--	--	KOG2099	Glycogen phosphorylase
Cluster-32860.42626	1177	593699674	XP_007150281.1	1151	7.7e-124	hypothetical protein PHAVU_005G140600g [Phaseolus vulgaris]>gi|561023545|gb|ESW22275.1| hypothetical protein PHAVU_005G140600g [Phaseolus vulgaris]	571492382	XM_003539655.2	384	0	PREDICTED: Glycine max UDP-galactose/UDP-glucose transporter 5-like (LOC100782423), mRNA	K15276	SLC35B2, PAPST1	solute carrier family 35 (adenosine 3'-phospho 5'-phosphosulfate transporter), member B2	http://www.genome.jp/dbget-bin/www_bget?ko:K15276	Q6NM25	1027	2.6e-110	UDP-galactose/UDP-glucose transporter 5 OS=Arabidopsis thaliana GN=UTR5 PE=2 SV=1	PF00892//PF08449	EamA-like transporter family//UAA transporter family	GO:0055085	transmembrane transport	--	--	GO:0016021//GO:0016020	integral component of membrane//membrane	KOG1581	UDP-galactose transporter related protein
Cluster-32860.87723	624	657393001	KEH33877.1	173	1e-10	disease resistance protein (CC-NBS-LRR class) family protein [Medicago truncatula]	--	--	--	--	--	--	--	--	--	--	--	--	--	--	--	--	--	--	--	--	--	--	--
Cluster-32860.25435	976	593263878	XP_007134117.1	621	1.8e-62	hypothetical protein PHAVU_010G020400g [Phaseolus vulgaris]>gi|561007162|gb|ESW06111.1| hypothetical protein PHAVU_010G020400g [Phaseolus vulgaris]	--	--	--	--	--	--	--	--	--	--	--	--	--	PF00956	Nucleosome assembly protein (NAP)	GO:0006334	nucleosome assembly	--	--	GO:0005634	nucleus	--	--
Cluster-32860.117632	1516	669131971	AII01419.1	270	1.4e-21	ascorbate peroxidase [Zostera marina]	221327588	FJ595795.1	86	1.05835e-34	Citrus maxima ascorbate peroxidase 2 (APX2) mRNA, complete cds	K00434	E1.11.1.11	L-ascorbate peroxidase	http://www.genome.jp/dbget-bin/www_bget?ko:K00434	Q05431	251	3.2e-20	L-ascorbate peroxidase 1, cytosolic OS=Arabidopsis thaliana GN=APX1 PE=1 SV=2	PF00141	Peroxidase	GO:0006804//GO:0055114//GO:0006979	obsolete peroxidase reaction//oxidation-reduction process//response to oxidative stress	GO:0020037//GO:0004601	heme binding//peroxidase activity	--	--	--	--
Cluster-32860.155661	2085	--	--	--	--	--	--	--	--	--	--	--	--	--	--	--	--	--	--	--	--	--	--	--	--	--	--	--	--
Cluster-17525.1	1121	593263878	XP_007134117.1	501	1.7e-48	hypothetical protein PHAVU_010G020400g [Phaseolus vulgaris]>gi|561007162|gb|ESW06111.1| hypothetical protein PHAVU_010G020400g [Phaseolus vulgaris]	--	--	--	--	--	--	--	--	--	--	--	--	--	PF00956	Nucleosome assembly protein (NAP)	GO:0006334	nucleosome assembly	--	--	GO:0005634	nucleus	--	--
Cluster-32860.217257	1409	502089813	XP_004489027.1	709	1.6e-72	PREDICTED: GEM-like protein 2 [Cicer arietinum]	357452166	XM_003596312.1	122	9.5449e-55	Medicago truncatula GEM-like protein (MTR_2g076350) mRNA, complete cds	--	--	--	--	Q9SE96	529	1.7e-52	GEM-like protein 1 OS=Arabidopsis thaliana GN=FIP1 PE=1 SV=1	--	--	--	--	--	--	--	--	--	--
Cluster-32860.84753	1495	357485381	XP_003612978.1	1291	5.7e-140	Mannitol dehydrogenase [Medicago truncatula]>gi|217072514|gb|ACJ84617.1| unknown [Medicago truncatula]>gi|355514313|gb|AES95936.1| cinnamyl alcohol dehydrogenase-like protein [Medicago truncatula]>gi|388519845|gb|AFK47984.1| unknown [Medicago truncatula]	388518096	BT147316.1	379	0	Lotus japonicus clone JCVI-FLLj-23C16 unknown mRNA	K00083	E1.1.1.195	cinnamyl-alcohol dehydrogenase	http://www.genome.jp/dbget-bin/www_bget?ko:K00083	Q9ZRF1	1227	2.1e-133	Probable mannitol dehydrogenase OS=Fragaria ananassa GN=CAD PE=2 SV=1	PF13241//PF02629//PF02826//PF00106//PF02737//PF00070//PF03446//PF08240//PF00107	Putative NAD(P)-binding//CoA binding domain//D-isomer specific 2-hydroxyacid dehydrogenase, NAD binding domain//short chain dehydrogenase//3-hydroxyacyl-CoA dehydrogenase, NAD binding domain//Pyridine nucleotide-disulphide oxidoreductase//NAD binding domain of 6-phosphogluconate dehydrogenase//Alcohol dehydrogenase GroES-like domain//Zinc-binding dehydrogenase	GO:0018874//GO:0006552//GO:0006631//GO:0006574//GO:0006568//GO:0019521//GO:0006098//GO:0006779//GO:0055114//GO:0008152//GO:0006554//GO:0006550//GO:0019354//GO:0006633	benzoate metabolic process//leucine catabolic process//fatty acid metabolic process//valine catabolic process//tryptophan metabolic process//D-gluconate metabolic process//pentose-phosphate shunt//porphyrin-containing compound biosynthetic process//oxidation-reduction process//metabolic process//lysine catabolic process//isoleucine catabolic process//siroheme biosynthetic process//fatty acid bios…	GO:0043115//GO:0003857//GO:0048037//GO:0004616//GO:0051287//GO:0043169//GO:0016491	precorrin-2 dehydrogenase activity//3-hydroxyacyl-CoA dehydrogenase activity//cofactor binding//phosphogluconate dehydrogenase (decarboxylating) activity//NAD binding//cation binding//oxidoreductase activity	--	--	--	--
Cluster-32860.203204	1399	356544120	XP_003540503.1	530	9.3e-52	PREDICTED: uncharacterized protein LOC100815050 [Glycine max]	292770788	AK337563.1	355	0	Lotus japonicus cDNA, clone: LjFL1-068-AH06, HTC	--	--	--	--	--	--	--	--	PF08408//PF00283	DNA polymerase family B viral insert//Cytochrome b559, alpha (gene psbE) and beta (gene psbF)subunits	GO:0006260//GO:0015979	DNA replication//photosynthesis	GO:0003887	DNA-directed DNA polymerase activity	GO:0042575	DNA polymerase complex	--	--
Cluster-32860.130314	874	356562820	XP_003549666.1	908	8.6e-96	PREDICTED: 40S ribosomal protein S9-2-like [Glycine max]>gi|734367895|gb|KHN18541.1| 40S ribosomal protein S9-2 [Glycine soja]>gi|734437674|gb|KHN48678.1| 40S ribosomal protein S9-2 [Glycine soja]	731425805	XM_002275130.3	354	0	PREDICTED: Vitis vinifera 40S ribosomal protein S9-2 (LOC100260300), mRNA	K02997	RP-S9e, RPS9	small subunit ribosomal protein S9e	http://www.genome.jp/dbget-bin/www_bget?ko:K02997	Q9FLF0	865	1.2e-91	40S ribosomal protein S9-2 OS=Arabidopsis thaliana GN=RPS9C PE=2 SV=1	PF00163//PF01479	Ribosomal protein S4/S9 N-terminal domain//S4 domain	--	--	GO:0003723//GO:0019843	RNA binding//rRNA binding	GO:0005622	intracellular	KOG3301	Ribosomal protein S4
Cluster-32860.26664	1231	502159324	XP_004511469.1	793	2.6e-82	PREDICTED: protein PLANT CADMIUM RESISTANCE 10 [Cicer arietinum]	571436682	XM_003517491.2	223	5.9419e-111	PREDICTED: Glycine max protein PLANT CADMIUM RESISTANCE 10-like (LOC100788030), transcript variant X1, mRNA	--	--	--	--	Q8S8T8	645	5.3e-66	Protein PLANT CADMIUM RESISTANCE 10 OS=Arabidopsis thaliana GN=PCR10 PE=2 SV=1	--	--	--	--	--	--	--	--	--	--
Cluster-32860.205536	3602	590662359	XP_007035926.1	1722	1.4e-189	HCO3- transporter family isoform 1 [Theobroma cacao]>gi|508714955|gb|EOY06852.1| HCO3- transporter family isoform 1 [Theobroma cacao]	571476139	XM_003533069.2	402	0	PREDICTED: Glycine max probable boron transporter 2-like (LOC100795777), transcript variant X1, mRNA	--	--	--	--	Q8VYR7	1503	5e-165	Boron transporter 1 OS=Arabidopsis thaliana GN=BOR1 PE=1 SV=1	PF00955	HCO3- transporter family	GO:0006820	anion transport	--	--	GO:0016021	integral component of membrane	KOG1172	Na+-independent Cl/HCO3 exchanger AE1 and related transporters (SLC4 family)
Cluster-32860.212598	1964	255637950	ACU19291.1	552	3.7e-54	unknown [Glycine max]	502107375	XM_004493188.1	246	1.56999e-123	PREDICTED: Cicer arietinum NADH--cytochrome b5 reductase 1 (LOC101505846), mRNA	K00326	E1.6.2.2	cytochrome-b5 reductase	http://www.genome.jp/dbget-bin/www_bget?ko:K00326	Q9ZNT1	524	9.1e-52	NADH--cytochrome b5 reductase 1 OS=Arabidopsis thaliana GN=CBR1 PE=1 SV=1	PF08030//PF00175	Ferric reductase NAD binding domain//Oxidoreductase NAD-binding domain	GO:0055114	oxidation-reduction process	GO:0016491	oxidoreductase activity	--	--	KOG0534	NADH-cytochrome b-5 reductase
Cluster-32860.176752	2998	734374874	KHN20783.1	2244	3.6e-250	Acyl-CoA dehydrogenase family member 10 [Glycine soja]	593331022	XM_007138876.1	780	0	Phaseolus vulgaris hypothetical protein (PHAVU_009G250700g) mRNA, complete cds	K00249	ACADM, acd	acyl-CoA dehydrogenase	http://www.genome.jp/dbget-bin/www_bget?ko:K00249	Q8RWZ3	1989	1.8e-221	Probable acyl-CoA dehydrogenase IBR3 OS=Arabidopsis thaliana GN=IBR3 PE=1 SV=1	PF00441//PF02771//PF05773//PF02770	Acyl-CoA dehydrogenase, C-terminal domain//Acyl-CoA dehydrogenase, N-terminal domain//RWD domain//Acyl-CoA dehydrogenase, middle domain	GO:0006118//GO:0055114//GO:0008152	obsolete electron transport//oxidation-reduction process//metabolic process	GO:0050660//GO:0005515//GO:0016627//GO:0003995	flavin adenine dinucleotide binding//protein binding//oxidoreductase activity, acting on the CH-CH group of donors//acyl-CoA dehydrogenase activity	--	--	KOG1469	Predicted acyl-CoA dehydrogenase
Cluster-32860.157809	413	590638585	XP_007029433.1	346	5.9e-31	NB-ARC domain-containing disease resistance protein, putative [Theobroma cacao]>gi|508718038|gb|EOY09935.1| NB-ARC domain-containing disease resistance protein, putative [Theobroma cacao]	--	--	--	--	--	--	--	--	--	O81825	226	6.8e-18	Probable disease resistance protein At4g27220 OS=Arabidopsis thaliana GN=At4g27220 PE=2 SV=1	PF00931	NB-ARC domain	--	--	GO:0043531	ADP binding	--	--	--	--
Cluster-32860.157808	975	571548256	XP_006602769.1	677	5.8e-69	PREDICTED: uncharacterized protein LOC100819614 isoform X1 [Glycine max]	--	--	--	--	--	--	--	--	--	O81825	377	5e-35	Probable disease resistance protein At4g27220 OS=Arabidopsis thaliana GN=At4g27220 PE=2 SV=1	PF13855//PF00931	Leucine rich repeat//NB-ARC domain	--	--	GO:0043531//GO:0005515	ADP binding//protein binding	--	--	--	--
Cluster-32860.148399	4669	595840139	XP_007207975.1	223	1.2e-15	hypothetical protein PRUPE_ppa016053mg, partial [Prunus persica]>gi|462403617|gb|EMJ09174.1| hypothetical protein PRUPE_ppa016053mg, partial [Prunus persica]	--	--	--	--	--	--	--	--	--	--	--	--	--	PF14955	Mitochondrial ribosome subunit S24	--	--	--	--	GO:0005739	mitochondrion	--	--
Cluster-32860.211255	1520	734420067	KHN40573.1	272	8.4e-22	Putative S-acyltransferase [Glycine soja]	93352684	AC149473.33	83	4.93732e-33	Medicago truncatula clone mth2-119h6, complete sequence	K18932	ZDHHC	palmitoyltransferase	http://www.genome.jp/dbget-bin/www_bget?ko:K18932	Q8VYP5	233	3.9e-18	Probable protein S-acyltransferase 14 OS=Arabidopsis thaliana GN=PAT14 PE=2 SV=1	PF02121	Phosphatidylinositol transfer protein	GO:0006810	transport	--	--	GO:0005622	intracellular	--	--
Cluster-32860.219897	865	--	--	--	--	--	--	--	--	--	--	--	--	--	--	--	--	--	--	--	--	--	--	--	--	--	--	--	--
Cluster-32860.130205	3947	828319925	XP_012572592.1	1642	3e-180	PREDICTED: transcription factor VOZ1 [Cicer arietinum]	571467099	XM_003529308.2	592	0	PREDICTED: Glycine max transcription factor VOZ1-like (LOC100798565), mRNA	--	--	--	--	Q9SGQ0	1300	1.9e-141	Transcription factor VOZ1 OS=Arabidopsis thaliana GN=VOZ1 PE=1 SV=1	PF15985	KH domain	--	--	GO:0003723	RNA binding	--	--	--	--
Cluster-32860.64153	3557	571477355	XP_006587247.1	1597	4.5e-175	PREDICTED: cationic amino acid transporter 1-like isoform X2 [Glycine max]	702316630	XM_010053665.1	103	8.91982e-44	PREDICTED: Eucalyptus grandis cationic amino acid transporter 1-like (LOC104440716), mRNA	K03294	TC.APA	basic amino acid/polyamine antiporter, APA family	http://www.genome.jp/dbget-bin/www_bget?ko:K03294	Q84MA5	1426	4.2e-156	Cationic amino acid transporter 1 OS=Arabidopsis thaliana GN=CAT1 PE=1 SV=1	PF13520//PF00324//PF00542	Amino acid permease//Amino acid permease//Ribosomal protein L7/L12 C-terminal domain	GO:0003333//GO:0042254//GO:0055085//GO:0006865//GO:0006810//GO:0006412	amino acid transmembrane transport//ribosome biogenesis//transmembrane transport//amino acid transport//transport//translation	GO:0003735//GO:0015171	structural constituent of ribosome//amino acid transmembrane transporter activity	GO:0005840//GO:0016020	ribosome//membrane	KOG1286	Amino acid transporters
Cluster-32860.180346	490	763769737	KJB36952.1	157	5.8e-09	hypothetical protein B456_006G183900 [Gossypium raimondii]	747096954	XM_011098116.1	34	2.63575e-06	PREDICTED: Sesamum indicum pyruvate decarboxylase 1 (LOC105175619), mRNA	--	--	--	--	Q9M040	135	2.9e-07	Pyruvate decarboxylase 4 OS=Arabidopsis thaliana GN=PDC4 PE=2 SV=1	--	--	--	--	--	--	--	--	--	--
Cluster-32860.82109	2609	641822860	KDO42333.1	408	2.4e-37	hypothetical protein CISIN_1g014480mg [Citrus sinensis]	821594491	LN846355.1	122	1.78811e-54	Trifolium pratense genome assembly redclover, chromosome : chr7	K01001	ALG7	UDP-N-acetylglucosamine--dolichyl-phosphate N-acetylglucosaminephosphotransferase	http://www.genome.jp/dbget-bin/www_bget?ko:K01001	P0CD61	224	7.4e-17	UDP-N-acetylglucosamine--dolichyl-phosphate N-acetylglucosaminephosphotransferase OS=Dictyostelium discoideum GN=alg7 PE=3 SV=1	PF00953	Glycosyl transferase family 4	GO:0009252//GO:0006629	peptidoglycan biosynthetic process//lipid metabolic process	GO:0008963	phospho-N-acetylmuramoyl-pentapeptide-transferase activity	GO:0016021	integral component of membrane	KOG2788	Glycosyltransferase
Cluster-32860.118753	3661	593570011	XP_007142561.1	1803	6e-199	hypothetical protein PHAVU_008G291200g [Phaseolus vulgaris]>gi|561015694|gb|ESW14555.1| hypothetical protein PHAVU_008G291200g [Phaseolus vulgaris]	571442546	XM_006575699.1	628	0	PREDICTED: Glycine max bZIP transcription factor bZIP107 (BZIP107), mRNA	--	--	--	--	--	--	--	--	--	--	--	--	--	--	--	--	--	--
Cluster-32860.118756	3979	734396936	KHN29876.1	1562	5.7e-171	hypothetical protein glysoja_039552 [Glycine soja]	571442546	XM_006575699.1	606	0	PREDICTED: Glycine max bZIP transcription factor bZIP107 (BZIP107), mRNA	--	--	--	--	--	--	--	--	PF00992	Troponin	--	--	--	--	GO:0005861	troponin complex	--	--
Cluster-32860.156223	1057	593488044	XP_007140890.1	701	1e-71	hypothetical protein PHAVU_008G150100g [Phaseolus vulgaris]>gi|561014023|gb|ESW12884.1| hypothetical protein PHAVU_008G150100g [Phaseolus vulgaris]	571526126	XM_006598992.1	297	3.71392e-152	PREDICTED: Glycine max transcription factor GTE8-like (LOC100780536), transcript variant X4, mRNA	--	--	--	--	Q9LK27	437	6e-42	Transcription factor GTE8 OS=Arabidopsis thaliana GN=GTE8 PE=2 SV=2	--	--	--	--	--	--	--	--	--	--
Cluster-32860.123014	2590	672115471	XP_008780884.1	1355	3.7e-147	PREDICTED: 26S protease regulatory subunit 7 [Phoenix dactylifera]	571524737	XM_003547927.2	483	0	PREDICTED: Glycine max 26S protease regulatory subunit 7-like (LOC100820271), mRNA	K03061	PSMC2, RPT1	26S proteasome regulatory subunit T1	http://www.genome.jp/dbget-bin/www_bget?ko:K03061	O64982	1349	2.6e-147	26S protease regulatory subunit 7 OS=Prunus persica GN=RPT1 PE=2 SV=1	PF07726//PF00158//PF01695//PF07728//PF00910//PF06068//PF01057//PF00004//PF07724//PF06087//PF00125//PF05496//PF02562	ATPase family associated with various cellular activities (AAA)//Sigma-54 interaction domain//IstB-like ATP binding protein//AAA domain (dynein-related subfamily)//RNA helicase//TIP49 C-terminus//Parvovirus non-structural protein NS1//ATPase family associated with various cellular activities (AAA)//AAA domain (Cdc48 subfamily)//Tyrosyl-DNA phosphodiesterase//Core histone H2A/H2B/H3/H4//Holliday j…	GO:0006281//GO:0019079//GO:0006310//GO:0006355	DNA repair//viral genome replication//DNA recombination//regulation of transcription, DNA-templated	GO:0005524//GO:0008081//GO:0003724//GO:0003723//GO:0003677//GO:0003678//GO:0016887//GO:0009378//GO:0008134	ATP binding//phosphoric diester hydrolase activity//RNA helicase activity//RNA binding//DNA binding//DNA helicase activity//ATPase activity//four-way junction helicase activity//transcription factor binding	GO:0009379//GO:0005657//GO:0005634//GO:0005667	Holliday junction helicase complex//replication fork//nucleus//transcription factor complex	KOG0729	26S proteasome regulatory complex, ATPase RPT1
Cluster-32860.74843	603	567874751	XP_006429965.1	265	2.1e-21	hypothetical protein CICLE_v10013157mg [Citrus clementina]>gi|557532022|gb|ESR43205.1| hypothetical protein CICLE_v10013157mg [Citrus clementina]	593799966	XM_007162959.1	143	8.3791e-67	Phaseolus vulgaris hypothetical protein (PHAVU_001G199400g) mRNA, complete cds	K02979	RP-S28e, RPS28	small subunit ribosomal protein S28e	http://www.genome.jp/dbget-bin/www_bget?ko:K02979	P46302	229	4.5e-18	40S ribosomal protein S28 OS=Zea mays GN=RPS28 PE=3 SV=1	PF01200	Ribosomal protein S28e	GO:0006412//GO:0042254	translation//ribosome biogenesis	GO:0003735	structural constituent of ribosome	GO:0005840//GO:0005622	ribosome//intracellular	KOG3502	40S ribosomal protein S28
Cluster-32860.56007	6194	685323791	XP_009151561.1	377	2.3e-33	PREDICTED: putative ribonuclease H protein At1g65750 [Brassica rapa]	--	--	--	--	--	--	--	--	--	O00370	271	6.2e-22	LINE-1 retrotransposable element ORF2 protein OS=Homo sapiens PE=1 SV=1	--	--	--	--	--	--	--	--	--	--
Cluster-32860.175287	4225	225426842	XP_002276721.1	238	2e-17	PREDICTED: phosphatidylinositol glycan anchor biosynthesis class U protein [Vitis vinifera]>gi|297742569|emb|CBI34718.3| unnamed protein product [Vitis vinifera]	571453785	XM_006579541.1	100	4.93732e-42	PREDICTED: Glycine max phosphatidylinositol glycan anchor biosynthesis class U protein-like (LOC100794102), transcript variant X4, mRNA	K05293	PIGU	phosphatidylinositol glycan, class U	http://www.genome.jp/dbget-bin/www_bget?ko:K05293	--	--	--	--	PF05956//PF04042//PF06728//PF01799	APC basic domain//DNA polymerase alpha/epsilon subunit B//GPI transamidase subunit PIG-U//[2Fe-2S] binding domain	GO:0006260//GO:0016055//GO:0006506//GO:0055114	DNA replication//Wnt signaling pathway//GPI anchor biosynthetic process//oxidation-reduction process	GO:0046872//GO:0003677//GO:0008017//GO:0016491//GO:0003887	metal ion binding//DNA binding//microtubule binding//oxidoreductase activity//DNA-directed DNA polymerase activity	GO:0042575//GO:0045298//GO:0016021//GO:0005789	DNA polymerase complex//tubulin complex//integral component of membrane//endoplasmic reticulum membrane	--	--
Cluster-32860.75557	823	--	--	--	--	--	--	--	--	--	--	--	--	--	--	--	--	--	--	--	--	--	--	--	--	--	--	--	--
Cluster-32860.75558	1056	--	--	--	--	--	--	--	--	--	--	--	--	--	--	--	--	--	--	--	--	--	--	--	--	--	--	--	--
Cluster-32860.111733	1064	641845178	KDO64067.1	443	8.7e-42	hypothetical protein CISIN_1g0009451mg [Citrus sinensis]	--	--	--	--	--	--	--	--	--	--	--	--	--	PF00560	Leucine Rich Repeat	--	--	GO:0005515	protein binding	--	--	--	--
Cluster-32860.134107	1500	356524720	XP_003530976.1	1150	1.3e-123	PREDICTED: purple acid phosphatase 17-like isoform 1 [Glycine max]	39918794	AJ617676.1	347	8.5273e-180	Lupinus luteus mRNA for putative acid phosphatase (acPase3 gene)	K14379	ACP5	tartrate-resistant acid phosphatase type 5	http://www.genome.jp/dbget-bin/www_bget?ko:K14379	Q8H129	973	6e-104	Purple acid phosphatase 3 OS=Arabidopsis thaliana GN=PAP3 PE=2 SV=1	PF00149//PF09268	Calcineurin-like phosphoesterase//Clathrin, heavy-chain linker	GO:0006886//GO:0016192	intracellular protein transport//vesicle-mediated transport	GO:0005198//GO:0016787	structural molecule activity//hydrolase activity	GO:0030130//GO:0030132	clathrin coat of trans-Golgi network vesicle//clathrin coat of coated pit	KOG2679	Purple (tartrate-resistant) acid phosphatase
Cluster-32860.82560	361	302143109	CBI20404.3	199	5.8e-14	unnamed protein product [Vitis vinifera]	--	--	--	--	--	--	--	--	--	Q8H199	138	9.6e-08	Cysteine-rich receptor-like protein kinase 14 OS=Arabidopsis thaliana GN=CRK14 PE=2 SV=2	--	--	--	--	--	--	--	--	--	--
Cluster-32860.157816	1069	657401947	KEH40899.1	150	8.2e-08	NBS-LRR type disease resistance protein [Medicago truncatula]	--	--	--	--	--	--	--	--	--	--	--	--	--	--	--	--	--	--	--	--	--	--	--
Cluster-32860.157817	885	731417054	XP_010660144.1	528	1e-51	PREDICTED: probable disease resistance protein At4g27220 [Vitis vinifera]	--	--	--	--	--	--	--	--	--	P60839	196	4.4e-14	Probable disease resistance protein At1g12290 OS=Arabidopsis thaliana GN=At1g12290 PE=2 SV=1	PF01637//PF01166//PF00004//PF07544//PF00005//PF01926//PF04728//PF02367//PF03193//PF04977//PF00931//PF02970//PF08477//PF00910//PF05970	Archaeal ATPase//TSC-22/dip/bun family//ATPase family associated with various cellular activities (AAA)//RNA polymerase II transcription mediator complex subunit 9//ABC transporter//50S ribosome-binding GTPase//Lipoprotein leucine-zipper//Threonylcarbamoyl adenosine biosynthesis protein TsaE//Protein of unknown function, DUF258//Septum formation initiator//NB-ARC domain//Tubulin binding cofactor …	GO:0006357//GO:0006355//GO:0007264//GO:0007021//GO:0002949//GO:0000723//GO:0007049//GO:0006281	regulation of transcription from RNA polymerase II promoter//regulation of transcription, DNA-templated//small GTPase mediated signal transduction//tubulin complex assembly//tRNA threonylcarbamoyladenosine modification//telomere maintenance//cell cycle//DNA repair	GO:0016887//GO:0003700//GO:0051082//GO:0001104//GO:0003678//GO:0043531//GO:0003924//GO:0015631//GO:0005524//GO:0003724//GO:0003723//GO:0005525	ATPase activity//transcription factor activity, sequence-specific DNA binding//unfolded protein binding//RNA polymerase II transcription cofactor activity//DNA helicase activity//ADP binding//GTPase activity//tubulin binding//ATP binding//RNA helicase activity//RNA binding//GTP binding	GO:0005667//GO:0045298//GO:0016592//GO:0019867//GO:0005657	transcription factor complex//tubulin complex//mediator complex//outer membrane//replication fork	--	--
Cluster-32860.95918	1280	351727014	NP_001237146.1	597	1.4e-59	uncharacterized protein LOC100306331 [Glycine max]>gi|255628223|gb|ACU14456.1| unknown [Glycine max]>gi|734437676|gb|KHN48680.1| HVA22-like protein a [Glycine soja]	593329534	XM_007138132.1	195	2.27236e-95	Phaseolus vulgaris hypothetical protein (PHAVU_009G188300g) mRNA, complete cds	K17279	REEP5_6	receptor expression-enhancing protein 5/6	http://www.genome.jp/dbget-bin/www_bget?ko:K17279	Q9S7V4	502	2.1e-49	HVA22-like protein a OS=Arabidopsis thaliana GN=HVA22A PE=2 SV=1	PF01320//PF00895	Colicin immunity protein / pyocin immunity protein//ATP synthase protein 8	GO:0015992//GO:0015986//GO:0006955	proton transport//ATP synthesis coupled proton transport//immune response	GO:0015078//GO:0015643	hydrogen ion transmembrane transporter activity//toxic substance binding	GO:0019814//GO:0000276	immunoglobulin complex//mitochondrial proton-transporting ATP synthase complex, coupling factor F(o)	KOG1725	Protein involved in membrane traffic (YOP1/TB2/DP1/HVA22 family)
Cluster-32860.176613	2750	734388940	KHN26036.1	2018	5.2e-224	DUF246 domain-containing protein, partial [Glycine soja]	571510588	XM_006596239.1	721	0	PREDICTED: Glycine max uncharacterized LOC100784797 (LOC100784797), mRNA	--	--	--	--	Q8W486	597	4.4e-60	Uncharacterized protein At1g04910 OS=Arabidopsis thaliana GN=At1g04910 PE=2 SV=1	PF01529	DHHC palmitoyltransferase	--	--	GO:0008270	zinc ion binding	--	--	--	--
Cluster-32860.59013	1679	--	--	--	--	--	--	--	--	--	--	--	--	--	--	--	--	--	--	--	--	--	--	--	--	--	--	--	--
Cluster-32860.73080	2292	12585295	Q9SM59.1	800	7.5e-83	RecName: Full=Phosphoglucomutase, chloroplastic; Short=PGM; AltName: Full=Glucose phosphomutase; Flags: Precursor [Pisum sativum]>gi|6272283|emb|CAB60128.1| plastidial phosphoglucomutase [Pisum sativum]	566207512	XM_002322397.2	234	8.60715e-117	Populus trichocarpa hypothetical protein (POPTR_0015s14020g) mRNA, complete cds	K01835	pgm	phosphoglucomutase	http://www.genome.jp/dbget-bin/www_bget?ko:K01835	Q9SM59	800	1.1e-83	Phosphoglucomutase, chloroplastic OS=Pisum sativum GN=PGMP PE=2 SV=1	PF00408//PF05309//PF02879	Phosphoglucomutase/phosphomannomutase, C-terminal domain//TraE protein//Phosphoglucomutase/phosphomannomutase, alpha/beta/alpha domain II	GO:0071704//GO:0000746//GO:0005975	organic substance metabolic process//conjugation//carbohydrate metabolic process	GO:0016868	intramolecular transferase activity, phosphotransferases	--	--	KOG0625	Phosphoglucomutase
Cluster-32860.102954	1967	363814553	NP_001242752.1	586	4.2e-58	uncharacterized protein LOC100784344 [Glycine max]>gi|255640147|gb|ACU20364.1| unknown [Glycine max]	--	--	--	--	--	K01304	E3.4.19.3, pcp	pyroglutamyl-peptidase	http://www.genome.jp/dbget-bin/www_bget?ko:K01304	--	--	--	--	--	--	GO:0006508	proteolysis	--	--	--	--	--	--
Cluster-32860.104589	1935	1835260	CAA99990.1	1648	3e-181	mitotic cyclin [Sesbania rostrata]	571556787	XM_003554057.2	387	0	PREDICTED: Glycine max mitotic cyclin (LOC547919), mRNA	K05868	CCNB	cyclin B	http://www.genome.jp/dbget-bin/www_bget?ko:K05868	P25011	1549	1.2e-170	G2/mitotic-specific cyclin S13-6 OS=Glycine max PE=2 SV=1	PF02984//PF03728	Cyclin, C-terminal domain//Viral DNA-binding protein, zinc binding domain	GO:0006260	DNA replication	GO:0008270//GO:0003677	zinc ion binding//DNA binding	GO:0005634	nucleus	--	--
Cluster-32860.49774	1654	502129346	XP_004500272.1	1484	2.6e-162	PREDICTED: omega-3 fatty acid desaturase, endoplasmic reticulum-like [Cicer arietinum]	388523036	BT149786.1	396	0	Lotus japonicus clone JCVI-FLLj-21G22 unknown mRNA	K10257	FAD8, desB	omega-3 fatty acid desaturase (delta-15 desaturase)	http://www.genome.jp/dbget-bin/www_bget?ko:K10257	P32291	1456	6.5e-160	Omega-3 fatty acid desaturase, endoplasmic reticulum OS=Vigna radiata var. radiata GN=ARG1 PE=2 SV=1	PF11960//PF00487	Domain of unknown function (DUF3474)//Fatty acid desaturase	GO:0055114//GO:0006629	oxidation-reduction process//lipid metabolic process	GO:0016717	oxidoreductase activity, acting on paired donors, with oxidation of a pair of donors resulting in the reduction of molecular oxygen to two molecules of water	--	--	--	--
Cluster-32860.129112	1126	571498982	XP_006594370.1	1197	3.4e-129	PREDICTED: uncharacterized protein LOC100813299 [Glycine max]	571498981	XM_006594307.1	496	0	PREDICTED: Glycine max uncharacterized LOC100813299 (LOC100813299), mRNA	--	--	--	--	--	--	--	--	--	--	--	--	--	--	--	--	--	--
Cluster-32860.32173	2228	--	--	--	--	--	--	--	--	--	--	--	--	--	--	--	--	--	--	--	--	--	--	--	--	--	--	--	--
Cluster-32860.48285	4127	659108719	XP_008454353.1	312	5.2e-26	PREDICTED: ABC transporter C family member 14-like [Cucumis melo]>gi|659108721|ref|XP_008454354.1| PREDICTED: ABC transporter C family member 14-like [Cucumis melo]	821594490	LN846354.1	70	2.29149e-25	Trifolium pratense genome assembly redclover, chromosome : chr6	--	--	--	--	Q7DM58	269	7.1e-22	ABC transporter C family member 4 OS=Arabidopsis thaliana GN=ABCC4 PE=2 SV=2	--	--	--	--	--	--	--	--	--	--
Cluster-32860.56149	2151	225426761	XP_002275946.1	743	2.9e-76	PREDICTED: calcium-dependent protein kinase 26 [Vitis vinifera]>gi|731379644|ref|XP_010661351.1| PREDICTED: calcium-dependent protein kinase 26 [Vitis vinifera]>gi|297742607|emb|CBI34756.3| unnamed protein product [Vitis vinifera]	764580250	XM_004298706.2	181	2.34089e-87	PREDICTED: Fragaria vesca subsp. vesca calcium-dependent protein kinase 26 (LOC101293197), mRNA	--	--	--	--	A5A7I7	310	6.5e-27	Calcium-dependent protein kinase 4 OS=Solanum tuberosum GN=CPK4 PE=2 SV=1	PF15457//PF06293//PF07714//PF00368//PF00069	Type III T3SS secreted effector HopW1-1/HopPmaA//Lipopolysaccharide kinase (Kdo/WaaP) family//Protein tyrosine kinase//Hydroxymethylglutaryl-coenzyme A reductase//Protein kinase domain	GO:0006468//GO:0044419//GO:0015936//GO:0006694//GO:0055114	protein phosphorylation//interspecies interaction between organisms//coenzyme A metabolic process//steroid biosynthetic process//oxidation-reduction process	GO:0005524//GO:0050662//GO:0016773//GO:0004420//GO:0004672	ATP binding//coenzyme binding//phosphotransferase activity, alcohol group as acceptor//hydroxymethylglutaryl-CoA reductase (NADPH) activity//protein kinase activity	GO:0016020	membrane	--	--
Cluster-32860.25986	3387	387965705	AFK13834.1	733	6.5e-75	putative PIF1 DNA helicase/replication protein A1-like protein [Beta vulgaris subsp. vulgaris]	--	--	--	--	--	--	--	--	--	--	--	--	--	PF05970//PF09648//PF00619	PIF1-like helicase//YycH protein//Caspase recruitment domain	GO:0042981//GO:0000723//GO:0006281	regulation of apoptotic process//telomere maintenance//DNA repair	GO:0003678	DNA helicase activity	GO:0016021//GO:0005657	integral component of membrane//replication fork	--	--
Cluster-32860.69182	1973	502129944	XP_004500477.1	1231	6.8e-133	PREDICTED: protein DJ-1 homolog D [Cicer arietinum]	571543131	XM_003553072.2	185	1.28124e-89	PREDICTED: Glycine max protein DJ-1 homolog D-like (LOC100795300), transcript variant X1, mRNA	K18881	DJ1D	D-lactate dehydratase	http://www.genome.jp/dbget-bin/www_bget?ko:K18881	Q9M8R4	1135	1.3e-122	Protein DJ-1 homolog D OS=Arabidopsis thaliana GN=DJ1D PE=1 SV=1	PF01174//PF15333//PF08211	SNO glutamine amidotransferase family//TATA box-binding protein-associated factor 1D//Cytidine and deoxycytidylate deaminase zinc-binding region	GO:0006807//GO:0009972//GO:0006541//GO:0042823//GO:0006206//GO:0006355//GO:0042819//GO:0046087	nitrogen compound metabolic process//cytidine deamination//glutamine metabolic process//pyridoxal phosphate biosynthetic process//pyrimidine nucleobase metabolic process//regulation of transcription, DNA-templated//vitamin B6 biosynthetic process//cytidine metabolic process	GO:0008270//GO:0004126//GO:0004359	zinc ion binding//cytidine deaminase activity//glutaminase activity	GO:0005668//GO:0005634	RNA polymerase transcription factor SL1 complex//nucleus	--	--
Cluster-32860.116432	1615	593691801	XP_007146464.1	1600	9.1e-176	hypothetical protein PHAVU_006G042600g [Phaseolus vulgaris]>gi|561019687|gb|ESW18458.1| hypothetical protein PHAVU_006G042600g [Phaseolus vulgaris]	571473950	XM_003532076.2	465	0	PREDICTED: Glycine max probable dipeptidyl-peptidase 5-like (LOC100784480), mRNA	--	--	--	--	V5YMB3	255	1.2e-20	Dipeptidyl aminopeptidase BIII OS=Pseudoxanthomonas mexicana GN=dapb3 PE=1 SV=1	PF01738//PF06495//PF07847//PF00326	Dienelactone hydrolase family//Fruit fly transformer protein//Protein of unknown function (DUF1637)//Prolyl oligopeptidase family	GO:0006397//GO:0046660//GO:0006508//GO:0055114	mRNA processing//female sex differentiation//proteolysis//oxidation-reduction process	GO:0008236//GO:0016787//GO:0016702	serine-type peptidase activity//hydrolase activity//oxidoreductase activity, acting on single donors with incorporation of molecular oxygen, incorporation of two atoms of oxygen	GO:0005634	nucleus	KOG2100	Dipeptidyl aminopeptidase
Cluster-32860.128283	2109	388512073	AFK44098.1	1090	1.6e-116	unknown [Lotus japonicus]	--	--	--	--	--	--	--	--	--	Q9ZWQ9	512	2.4e-50	Flavonol synthase/flavanone 3-hydroxylase OS=Citrus unshiu GN=FLS PE=1 SV=1	PF03171//PF01088	2OG-Fe(II) oxygenase superfamily//Ubiquitin carboxyl-terminal hydrolase, family 1	GO:0055114//GO:0016579//GO:0006508//GO:0006511	oxidation-reduction process//protein deubiquitination//proteolysis//ubiquitin-dependent protein catabolic process	GO:0016491//GO:0004843	oxidoreductase activity//ubiquitin-specific protease activity	GO:0005622	intracellular	--	--
Cluster-32860.145702	1512	734370553	KHN19311.1	340	1.1e-29	Serine/threonine-protein kinase HT1 [Glycine soja]	--	--	--	--	--	--	--	--	--	Q2MHE4	160	1.1e-09	Serine/threonine-protein kinase HT1 OS=Arabidopsis thaliana GN=HT1 PE=1 SV=1	PF00069//PF07714	Protein kinase domain//Protein tyrosine kinase	GO:0006468	protein phosphorylation	GO:0004672//GO:0005524	protein kinase activity//ATP binding	--	--	--	--
Cluster-32860.141404	4842	356515266	XP_003526322.1	1154	1.4e-123	PREDICTED: uncharacterized protein At1g04910-like isoform X1 [Glycine max]	571492883	XR_417084.1	436	0	PREDICTED: Glycine max uncharacterized LOC100781179 (LOC100781179), transcript variant X2, misc_RNA	--	--	--	--	Q8W486	1033	2.1e-110	Uncharacterized protein At1g04910 OS=Arabidopsis thaliana GN=At1g04910 PE=2 SV=1	PF01323//PF02751	DSBA-like thioredoxin domain//Transcription initiation factor IIA, gamma subunit	GO:0006118//GO:0006367	obsolete electron transport//transcription initiation from RNA polymerase II promoter	GO:0015035	protein disulfide oxidoreductase activity	GO:0005672	transcription factor TFIIA complex	--	--
Cluster-32860.52457	2061	357465565	XP_003603067.1	468	2.1e-44	N-hydroxycinnamoyl/benzoyltransferase [Medicago truncatula]>gi|355492115|gb|AES73318.1| HXXXD-type acyl-transferase family protein [Medicago truncatula]	731429150	XM_002284880.3	62	3.17863e-21	PREDICTED: Vitis vinifera uncharacterized acetyltransferase At3g50280-like (LOC100260914), mRNA	--	--	--	--	Q9SND9	154	7.7e-09	Uncharacterized acetyltransferase At3g50280 OS=Arabidopsis thaliana GN=At3g50280 PE=3 SV=1	PF02458//PF02294//PF04689	Transferase family//7kD DNA-binding domain//DNA binding protein S1FA	GO:0006355//GO:0051252	regulation of transcription, DNA-templated//regulation of RNA metabolic process	GO:0016740//GO:0004521//GO:0003677//GO:0016747	transferase activity//endoribonuclease activity//DNA binding//transferase activity, transferring acyl groups other than amino-acyl groups	GO:0005634	nucleus	--	--
Cluster-32860.203019	463	356549966	XP_003543361.1	296	4.2e-25	PREDICTED: uncharacterized protein LOC100795714 [Glycine max]>gi|734413156|gb|KHN36601.1| hypothetical protein glysoja_001332 [Glycine soja]	571462617	XM_003527412.2	75	4.00573e-29	PREDICTED: Glycine max uncharacterized LOC100305823 (LOC100305823), mRNA	--	--	--	--	--	--	--	--	PF05845	Bacterial phosphonate metabolism protein (PhnH)	GO:0019634	organic phosphonate metabolic process	--	--	--	--	--	--
Cluster-32860.49581	506	--	--	--	--	--	--	--	--	--	--	--	--	--	--	--	--	--	--	--	--	--	--	--	--	--	--	--	--
Cluster-32860.206687	1022	590601336	XP_007019619.1	772	5.9e-80	S-adenosylmethionine carrier 2 [Theobroma cacao]>gi|508724947|gb|EOY16844.1| S-adenosylmethionine carrier 2 [Theobroma cacao]	388514652	BT145594.1	517	0	Lotus japonicus clone JCVI-FLLj-6E2 unknown mRNA	K15111	SLC25A26	solute carrier family 25 (mitochondrial S-adenosylmethionine transporter), member 26	http://www.genome.jp/dbget-bin/www_bget?ko:K15111	F4HT41	721	6.8e-75	Probable S-adenosylmethionine carrier 2, chloroplastic OS=Arabidopsis thaliana GN=SAMC2 PE=2 SV=1	--	--	--	--	--	--	--	--	KOG0768	Mitochondrial carrier protein PET8
Cluster-32860.199365	886	502129944	XP_004500477.1	992	1.6e-105	PREDICTED: protein DJ-1 homolog D [Cicer arietinum]	--	--	--	--	--	K18881	DJ1D	D-lactate dehydratase	http://www.genome.jp/dbget-bin/www_bget?ko:K18881	Q9M8R4	928	5.8e-99	Protein DJ-1 homolog D OS=Arabidopsis thaliana GN=DJ1D PE=1 SV=1	PF02567	Phenazine biosynthesis-like protein	GO:0009058	biosynthetic process	GO:0003824	catalytic activity	--	--	--	--
Cluster-32860.42740	3079	356509889	XP_003523675.1	536	4.1e-52	PREDICTED: zinc finger protein 3-like [Glycine max]	571509106	XM_003544549.2	77	2.18934e-29	PREDICTED: Glycine max zinc finger protein 3-like (LOC100809569), mRNA	--	--	--	--	Q39262	323	2.9e-28	Zinc finger protein 3 OS=Arabidopsis thaliana GN=ZFP3 PE=2 SV=1	PF00096//PF13912	Zinc finger, C2H2 type//C2H2-type zinc finger	--	--	GO:0046872	metal ion binding	--	--	--	--
Cluster-32860.115901	2864	360047683	AEV93474.1	722	1e-73	cinnamoyl-CoA reductase [Caragana korshinskii]	571464533	XM_003529723.2	209	8.51323e-103	PREDICTED: Glycine max cinnamoyl-CoA reductase 1-like (LOC100811528), mRNA	K09753	CCR	cinnamoyl-CoA reductase	http://www.genome.jp/dbget-bin/www_bget?ko:K09753	Q9S9N9	619	1.3e-62	Cinnamoyl-CoA reductase 1 OS=Arabidopsis thaliana GN=CCR1 PE=1 SV=1	PF00208//PF01370//PF00106//PF01073	Glutamate/Leucine/Phenylalanine/Valine dehydrogenase//NAD dependent epimerase/dehydratase family//short chain dehydrogenase//3-beta hydroxysteroid dehydrogenase/isomerase family	GO:0008209//GO:0008210//GO:0008152//GO:0055114//GO:0006694//GO:0006520//GO:0008207	androgen metabolic process//estrogen metabolic process//metabolic process//oxidation-reduction process//steroid biosynthetic process//cellular amino acid metabolic process//C21-steroid hormone metabolic process	GO:0016491//GO:0050662//GO:0003854//GO:0016616//GO:0003824	oxidoreductase activity//coenzyme binding//3-beta-hydroxy-delta5-steroid dehydrogenase activity//oxidoreductase activity, acting on the CH-OH group of donors, NAD or NADP as acceptor//catalytic activity	--	--	--	--
Cluster-32860.21003	808	702365508	XP_010060666.1	133	5.8e-06	PREDICTED: tRNA dimethylallyltransferase 9 isoform X2 [Eucalyptus grandis]	--	--	--	--	--	--	--	--	--	Q9C5J6	126	5.3e-06	tRNA dimethylallyltransferase 9 OS=Arabidopsis thaliana GN=IPT9 PE=2 SV=1	--	--	--	--	--	--	--	--	--	--
Cluster-32860.187246	2538	593792352	XP_007159215.1	1116	1.9e-119	hypothetical protein PHAVU_002G218900g [Phaseolus vulgaris]>gi|561032630|gb|ESW31209.1| hypothetical protein PHAVU_002G218900g [Phaseolus vulgaris]	723674070	XM_010318325.1	36	1.11528e-06	PREDICTED: Solanum lycopersicum uncharacterized LOC101266783 (LOC101266783), transcript variant X2, mRNA	--	--	--	--	--	--	--	--	--	--	--	--	--	--	--	--	--	--
