# Supplementary material for: Transcriptome Analysis of Oleoresin-Producing Tree Sindora Glabra and Characterization of Sesquiterpene Synthases
Source: Front Plant Sci. 2018 Nov 20;9:1619. doi: 10.3389/fpls.2018.01619 (PMC6256070; doi:10.3389/fpls.2018.01619)
Supplement: File S7 — Details of DEGs involved in terpene biosynthesis pathway. [file Table_7.XLSX]

## Sheet: Sheet1
	gene_id	L4	L6	H10	H12	Gene Length	NR GI	NR ID	NR Score	NR Evalue	NR Description	NT GI	NT ID	NT Score	NT Evalue	NT Description	KO ID	KO Name	KO Description	Swissprot ID	Swissprot Score	Swissprot Evalue	Swissprot Description	PFAM ID	PFAM description	Gene Ontology Biological Pathway	BP Description	Gene Ontology Molecular Function	MF Description	Gene Ontology Cellular Component	CC Description	KOG ID	KOG Description	UP_DOWN_REGULATION(H12vsL4)	log2ratio(H12vsL4)	q value(H12vsL4)	UP_DOWN_REGULATION(H10vsL4)	log2ratio(H10vsL4)	q value(H10vsL4)	UP_DOWN_REGULATION(H12vsL6)	log2ratio(H12vsL6)	q value(H12vsL6)	UP_DOWN_REGULATION(H10vsL6)	log2ratio(H10vsL6)	q value(H10vsL6)
AACT	Cluster-32860.118194	22.26	19.29	23.87	12.61	2080	719989878	XP_010252788.1	1781	1.2e-196	PREDICTED: acetyl-CoA acetyltransferase, cytosolic 1 [Nelumbo nucifera]>gi|719989882|ref|XP_010252789.1| PREDICTED: acetyl-CoA acetyltransferase, cytosolic 1 [Nelumbo nucifera]	571506034	XM_003545507.2	784	0	PREDICTED: Glycine max acetyl-CoA acetyltransferase, cytosolic 1-like (LOC100776777), mRNA	K00626	E2.3.1.9, atoB	acetyl-CoA C-acetyltransferase	Q8S4Y1	1706	8.4e-189	Acetyl-CoA acetyltransferase, cytosolic 1 OS=Arabidopsis thaliana GN=AAT1 PE=2 SV=1	PF02803//PF00108//PF00106	Thiolase, C-terminal domain//Thiolase, N-terminal domain//short chain dehydrogenase	GO:0008152	metabolic process	GO:0016747//GO:0016491	transferase activity, transferring acyl groups other than amino-acyl groups//oxidoreductase activity	--	--	KOG1390	Acetyl-CoA acetyltransferase	FALSE	-0.82615	0.47812	FALSE	0.11544	1	FALSE	-0.58413	1	FALSE	0.38481	1
	Cluster-32860.214490	0.353333	0.0366667	0.0966667	0.42	2183	702504882	XP_010039422.1	1472	8.5e-161	PREDICTED: acetyl-CoA acetyltransferase, cytosolic 1 [Eucalyptus grandis]>gi|629079267|gb|KCW45974.1| hypothetical protein EUGRSUZ_L00148 [Eucalyptus grandis]	828323907	XM_004507531.2	552	0	PREDICTED: Cicer arietinum acetyl-CoA acetyltransferase, cytosolic 1 (LOC101495161), mRNA	K00626	E2.3.1.9, atoB	acetyl-CoA C-acetyltransferase	Q9FIK7	1439	8e-158	Probable acetyl-CoA acetyltransferase, cytosolic 2 OS=Arabidopsis thaliana GN=At5g47720 PE=2 SV=1	PF02803//PF08545//PF00108	Thiolase, C-terminal domain//3-Oxoacyl-[acyl-carrier-protein (ACP)] synthase III//Thiolase, N-terminal domain	GO:0008152//GO:0006633//GO:0042967	metabolic process//fatty acid biosynthetic process//acyl-carrier-protein biosynthetic process	GO:0016747//GO:0004315	transferase activity, transferring acyl groups other than amino-acyl groups//3-oxoacyl-[acyl-carrier-protein] synthase activity	GO:0005835	fatty acid synthase complex	KOG1390	Acetyl-CoA acetyltransferase	FALSE	0.24915	1	FALSE	-1.8901	1	FALSE	3.6006	0.51558	FALSE	1.4846	1
	Cluster-32860.196951	22.2833	18.5333	21.82	19.62	1785	387235152	AFJ74323.1	1711	1.4e-188	acetyl-CoA C-acetyltransferase [Hevea brasiliensis]	593782040	XM_007153999.1	638	0	Phaseolus vulgaris hypothetical protein (PHAVU_003G087600g) mRNA, complete cds	K00626	E2.3.1.9, atoB	acetyl-CoA C-acetyltransferase	Q9FIK7	1638	5.5e-181	Probable acetyl-CoA acetyltransferase, cytosolic 2 OS=Arabidopsis thaliana GN=At5g47720 PE=2 SV=1	PF08545//PF02803//PF00108	3-Oxoacyl-[acyl-carrier-protein (ACP)] synthase III//Thiolase, C-terminal domain//Thiolase, N-terminal domain	GO:0008152//GO:0042967//GO:0006633	metabolic process//acyl-carrier-protein biosynthetic process//fatty acid biosynthetic process	GO:0016747//GO:0004315	transferase activity, transferring acyl groups other than amino-acyl groups//3-oxoacyl-[acyl-carrier-protein] synthase activity	GO:0005835	fatty acid synthase complex	KOG1390	Acetyl-CoA acetyltransferase	FALSE	-0.19554	1	FALSE	-0.019997	1	FALSE	0.12232	1	FALSE	0.3261	1
HMGS	Cluster-32860.96052	0	0.0466667	1.47667	2.92667	1640	590677733	XP_007040101.1	1663	4.6e-183	Hydroxymethylglutaryl-CoA synthase / HMG-CoA synthase / 3-hydroxy-3-methylglutaryl coenzyme A synthase [Theobroma cacao]>gi|508777346|gb|EOY24602.1| Hydroxymethylglutaryl-CoA synthase / HMG-CoA synthase / 3-hydroxy-3-methylglutaryl coenzyme A synthase [Theobroma cacao]	571486998	XM_003538388.2	609	0	PREDICTED: Glycine max hydroxymethylglutaryl-CoA synthase-like (LOC100782595), mRNA	K01641	E2.3.3.10	hydroxymethylglutaryl-CoA synthase	P54873	1534	5.8e-169	Hydroxymethylglutaryl-CoA synthase OS=Arabidopsis thaliana GN=HMGS PE=1 SV=2	PF08540//PF08541	Hydroxymethylglutaryl-coenzyme A synthase C terminal//3-Oxoacyl-[acyl-carrier-protein (ACP)] synthase III C terminal	GO:0006084//GO:0006552//GO:0046950//GO:0008299//GO:0008610//GO:0006574//GO:0006550	acetyl-CoA metabolic process//leucine catabolic process//cellular ketone body metabolic process//isoprenoid biosynthetic process//lipid biosynthetic process//valine catabolic process//isoleucine catabolic process	GO:0016747//GO:0004421	transferase activity, transferring acyl groups other than amino-acyl groups//hydroxymethylglutaryl-CoA synthase activity	--	--	KOG1393	Hydroxymethylglutaryl-CoA synthase	UP	Inf	0.0024708	UP	Inf	5.3309e-05	UP	6.0178	0.045175	UP	5.1078	0.0095569
	Cluster-32860.180988	1.21	0.99	0.556667	1.17333	2130	590677733	XP_007040101.1	2058	9.3e-229	Hydroxymethylglutaryl-CoA synthase / HMG-CoA synthase / 3-hydroxy-3-methylglutaryl coenzyme A synthase [Theobroma cacao]>gi|508777346|gb|EOY24602.1| Hydroxymethylglutaryl-CoA synthase / HMG-CoA synthase / 3-hydroxy-3-methylglutaryl coenzyme A synthase [Theobroma cacao]	292683078	AK339630.1	772	0	Lotus japonicus cDNA, clone: LjFL3-040-AE03, HTC	K01641	E2.3.3.10	hydroxymethylglutaryl-CoA synthase	P54873	1899	3.6e-211	Hydroxymethylglutaryl-CoA synthase OS=Arabidopsis thaliana GN=HMGS PE=1 SV=2	PF08541//PF01154//PF08540//PF10384	3-Oxoacyl-[acyl-carrier-protein (ACP)] synthase III C terminal//Hydroxymethylglutaryl-coenzyme A synthase N terminal//Hydroxymethylglutaryl-coenzyme A synthase C terminal//Centromere protein Scm3	GO:0008610//GO:0006550//GO:0006574//GO:0046950//GO:0008299//GO:0006552//GO:0006084	lipid biosynthetic process//isoleucine catabolic process//valine catabolic process//cellular ketone body metabolic process//isoprenoid biosynthetic process//leucine catabolic process//acetyl-CoA metabolic process	GO:0004421//GO:0042393//GO:0016747	hydroxymethylglutaryl-CoA synthase activity//histone binding//transferase activity, transferring acyl groups other than amino-acyl groups	GO:0005634	nucleus	KOG1393	Hydroxymethylglutaryl-CoA synthase	FALSE	-0.063342	1	FALSE	-1.1282	1	FALSE	0.31286	1	FALSE	-0.72289	1
	Cluster-32860.203973	9.40667	8.47	8.62	4.83667	2065	356529306	XP_003533236.1	2032	9.4e-226	PREDICTED: hydroxymethylglutaryl-CoA synthase-like [Glycine max]>gi|734381064|gb|KHN23062.1| Hydroxymethylglutaryl-CoA synthase [Glycine soja]	571477741	XM_003533188.2	752	0	PREDICTED: Glycine max hydroxymethylglutaryl-CoA synthase-like (LOC100794889), mRNA	K01641	E2.3.3.10	hydroxymethylglutaryl-CoA synthase	P54873	1862	6.8e-207	Hydroxymethylglutaryl-CoA synthase OS=Arabidopsis thaliana GN=HMGS PE=1 SV=2	PF08540//PF01154//PF08541	Hydroxymethylglutaryl-coenzyme A synthase C terminal//Hydroxymethylglutaryl-coenzyme A synthase N terminal//3-Oxoacyl-[acyl-carrier-protein (ACP)] synthase III C terminal	GO:0006084//GO:0006552//GO:0008299//GO:0046950//GO:0006550//GO:0006574//GO:0008610	acetyl-CoA metabolic process//leucine catabolic process//isoprenoid biosynthetic process//cellular ketone body metabolic process//isoleucine catabolic process//valine catabolic process//lipid biosynthetic process	GO:0016747//GO:0004421	transferase activity, transferring acyl groups other than amino-acyl groups//hydroxymethylglutaryl-CoA synthase activity	--	--	KOG1393	Hydroxymethylglutaryl-CoA synthase	FALSE	-0.96783	0.35662	FALSE	-0.11344	1	FALSE	-0.77463	0.84844	FALSE	0.1076	1
	Cluster-32860.85102	0.753333	0.866667	0.496667	0.796667	2032	590677733	XP_007040101.1	2053	3.4e-228	Hydroxymethylglutaryl-CoA synthase / HMG-CoA synthase / 3-hydroxy-3-methylglutaryl coenzyme A synthase [Theobroma cacao]>gi|508777346|gb|EOY24602.1| Hydroxymethylglutaryl-CoA synthase / HMG-CoA synthase / 3-hydroxy-3-methylglutaryl coenzyme A synthase [Theobroma cacao]	292683078	AK339630.1	769	0	Lotus japonicus cDNA, clone: LjFL3-040-AE03, HTC	K01641	E2.3.3.10	hydroxymethylglutaryl-CoA synthase	P54873	1894	1.3e-210	Hydroxymethylglutaryl-CoA synthase OS=Arabidopsis thaliana GN=HMGS PE=1 SV=2	PF08541//PF01154//PF08540//PF10384	3-Oxoacyl-[acyl-carrier-protein (ACP)] synthase III C terminal//Hydroxymethylglutaryl-coenzyme A synthase N terminal//Hydroxymethylglutaryl-coenzyme A synthase C terminal//Centromere protein Scm3	GO:0006550//GO:0006574//GO:0008610//GO:0008299//GO:0046950//GO:0006552//GO:0006084	isoleucine catabolic process//valine catabolic process//lipid biosynthetic process//isoprenoid biosynthetic process//cellular ketone body metabolic process//leucine catabolic process//acetyl-CoA metabolic process	GO:0004421//GO:0042393//GO:0016747	hydroxymethylglutaryl-CoA synthase activity//histone binding//transferase activity, transferring acyl groups other than amino-acyl groups	GO:0005634	nucleus	KOG1393	Hydroxymethylglutaryl-CoA synthase	FALSE	0.05467	1	FALSE	-0.5591	1	FALSE	-0.12827	1	FALSE	-0.70219	1
	Cluster-32860.54019	12.4733	12.4833	15.45	9.36	2116	590677733	XP_007040101.1	2151	1.5e-239	Hydroxymethylglutaryl-CoA synthase / HMG-CoA synthase / 3-hydroxy-3-methylglutaryl coenzyme A synthase [Theobroma cacao]>gi|508777346|gb|EOY24602.1| Hydroxymethylglutaryl-CoA synthase / HMG-CoA synthase / 3-hydroxy-3-methylglutaryl coenzyme A synthase [Theobroma cacao]	292683078	AK339630.1	802	0	Lotus japonicus cDNA, clone: LjFL3-040-AE03, HTC	K01641	E2.3.3.10	hydroxymethylglutaryl-CoA synthase	P54873	1996	2e-222	Hydroxymethylglutaryl-CoA synthase OS=Arabidopsis thaliana GN=HMGS PE=1 SV=2	PF08540//PF08541//PF01154//PF10384	Hydroxymethylglutaryl-coenzyme A synthase C terminal//3-Oxoacyl-[acyl-carrier-protein (ACP)] synthase III C terminal//Hydroxymethylglutaryl-coenzyme A synthase N terminal//Centromere protein Scm3	GO:0008610//GO:0006574//GO:0006550//GO:0046950//GO:0008299//GO:0006552//GO:0006084	lipid biosynthetic process//valine catabolic process//isoleucine catabolic process//cellular ketone body metabolic process//isoprenoid biosynthetic process//leucine catabolic process//acetyl-CoA metabolic process	GO:0004421//GO:0042393//GO:0016747	hydroxymethylglutaryl-CoA synthase activity//histone binding//transferase activity, transferring acyl groups other than amino-acyl groups	GO:0005634	nucleus	KOG1393	Hydroxymethylglutaryl-CoA synthase	FALSE	-0.42297	1	FALSE	0.31715	1	FALSE	-0.38936	1	FALSE	0.37894	1
	Cluster-15218.0	0.656667	0.26	0.17	0	1788	734408885	KHN34992.1	1998	7.1e-222	Hydroxymethylglutaryl-CoA synthase [Glycine soja]	292683078	AK339630.1	766	0	Lotus japonicus cDNA, clone: LjFL3-040-AE03, HTC	K01641	E2.3.3.10	hydroxymethylglutaryl-CoA synthase	P54873	1880	4.8e-209	Hydroxymethylglutaryl-CoA synthase OS=Arabidopsis thaliana GN=HMGS PE=1 SV=2	PF10384//PF00519//PF08540//PF01267//PF08541//PF01154	Centromere protein Scm3//Papillomavirus helicase//Hydroxymethylglutaryl-coenzyme A synthase C terminal//F-actin capping protein alpha subunit//3-Oxoacyl-[acyl-carrier-protein (ACP)] synthase III C terminal//Hydroxymethylglutaryl-coenzyme A synthase N terminal	GO:0006084//GO:0006260//GO:0006552//GO:0008299//GO:0008610//GO:0006574//GO:0046950//GO:0006550//GO:0051016	acetyl-CoA metabolic process//DNA replication//leucine catabolic process//isoprenoid biosynthetic process//lipid biosynthetic process//valine catabolic process//cellular ketone body metabolic process//isoleucine catabolic process//barbed-end actin filament capping	GO:0005524//GO:0003677//GO:0016747//GO:0004003//GO:0042393//GO:0004421	ATP binding//DNA binding//transferase activity, transferring acyl groups other than amino-acyl groups//ATP-dependent DNA helicase activity//histone binding//hydroxymethylglutaryl-CoA synthase activity	GO:0005657//GO:0005634//GO:0008290	replication fork//nucleus//F-actin capping protein complex	KOG1393	Hydroxymethylglutaryl-CoA synthase	DOWN	#NAME?	0.016619	FALSE	-1.9345	0.98919	FALSE	#NAME?	1	FALSE	-0.57378	1
HMGR	Cluster-32860.8650	1.95333	1.23667	0	0.676667	2586	162136075	ABX82838.1	539	1.6e-52	3-hydroxy-3-methylglutaryl coenzyme A reductase [Cyclocarya paliurus]	828326861	XM_004509413.2	296	3.32988e-151	PREDICTED: Cicer arietinum 3-hydroxy-3-methylglutaryl-coenzyme A reductase 3-like (LOC101499627), mRNA	K00021	HMGCR	hydroxymethylglutaryl-CoA reductase (NADPH)	P48020	502	4.3e-49	3-hydroxy-3-methylglutaryl-coenzyme A reductase 1 OS=Solanum tuberosum GN=HMG1 PE=2 SV=1	PF00368	Hydroxymethylglutaryl-coenzyme A reductase	GO:0055114//GO:0006694//GO:0015936	oxidation-reduction process//steroid biosynthetic process//coenzyme A metabolic process	GO:0050662//GO:0004420	coenzyme binding//hydroxymethylglutaryl-CoA reductase (NADPH) activity	--	--	KOG2480	3-hydroxy-3-methylglutaryl-CoA (HMG-CoA) reductase	FALSE	-1.555	0.22556	DOWN	#NAME?	5.2878e-12	FALSE	-0.85021	1	DOWN	#NAME?	8.9217e-07
	Cluster-32860.97130	10.3833	13.6633	11.43	16.0467	2814	306416887	ADM87300.1	2168	2.2e-241	3-hydroxy-3-methylglutaryl-coenzyme A reductase [Glycyrrhiza uralensis]	306416886	GQ845405.1	647	0	Glycyrrhiza uralensis 3-hydroxy-3-methylglutaryl-coenzyme A reductase (HMGR) mRNA, complete cds	K00021	HMGCR	hydroxymethylglutaryl-CoA reductase (NADPH)	P48020	2053	6.6e-229	3-hydroxy-3-methylglutaryl-coenzyme A reductase 1 OS=Solanum tuberosum GN=HMG1 PE=2 SV=1	PF02269//PF00368	Transcription initiation factor IID, 18kD subunit//Hydroxymethylglutaryl-coenzyme A reductase	GO:0006694//GO:0015936//GO:0006366//GO:0055114	steroid biosynthetic process//coenzyme A metabolic process//transcription from RNA polymerase II promoter//oxidation-reduction process	GO:0004420//GO:0050662	hydroxymethylglutaryl-CoA reductase (NADPH) activity//coenzyme binding	--	--	KOG2480	3-hydroxy-3-methylglutaryl-CoA (HMG-CoA) reductase	FALSE	0.61453	0.82223	FALSE	0.14632	1	FALSE	0.27034	1	FALSE	-0.16847	1
	Cluster-32860.154841	41.2167	40.0967	48.98	29.3567	2317	567885791	XP_006435454.1	2290	1.3e-255	hypothetical protein CICLE_v10000761mg [Citrus clementina]>gi|557537576|gb|ESR48694.1| hypothetical protein CICLE_v10000761mg [Citrus clementina]	571507188	XM_003545508.2	602	0	PREDICTED: Glycine max 3-hydroxy-3-methylglutaryl-coenzyme A reductase 1-like (LOC100777317), mRNA	K00021	HMGCR	hydroxymethylglutaryl-CoA reductase (NADPH)	P29057	2238	1.9e-250	3-hydroxy-3-methylglutaryl-coenzyme A reductase 1 OS=Hevea brasiliensis GN=HMGR1 PE=2 SV=1	PF00368	Hydroxymethylglutaryl-coenzyme A reductase	GO:0006694//GO:0015936//GO:0055114	steroid biosynthetic process//coenzyme A metabolic process//oxidation-reduction process	GO:0004420//GO:0050662	hydroxymethylglutaryl-CoA reductase (NADPH) activity//coenzyme binding	--	--	KOG2480	3-hydroxy-3-methylglutaryl-CoA (HMG-CoA) reductase	FALSE	-0.49813	0.96327	FALSE	0.26146	1	FALSE	-0.41171	1	FALSE	0.37519	1
MVK	Cluster-32860.153476	1.72	1.53333	1.43	3.11333	2624	595824977	XP_007205329.1	1376	1.4e-149	hypothetical protein PRUPE_ppa006979mg [Prunus persica]>gi|462400971|gb|EMJ06528.1| hypothetical protein PRUPE_ppa006979mg [Prunus persica]	210143839	AK286621.1	416	0	Glycine max cDNA, clone: GMFL01-32-M18	K00869	E2.7.1.36, MVK, mvaK1	mevalonate kinase	P46086	1095	7.5e-118	Mevalonate kinase OS=Arabidopsis thaliana GN=At5g27450 PE=2 SV=1	PF00288	GHMP kinases N terminal domain	--	--	GO:0005524	ATP binding	--	--	KOG1511	Mevalonate kinase MVK/ERG12	FALSE	0.83896	0.75601	FALSE	-0.25681	1	FALSE	1.0812	0.57213	FALSE	0.013849	1
	Cluster-32860.210541	4.15333	3.42	2.24333	2.67	1737	734320718	KHN04005.1	1435	1.3e-156	Mevalonate kinase [Glycine soja]	703135321	XM_010107540.1	326	4.67487e-168	Morus notabilis Mevalonate kinase partial mRNA	K00869	E2.7.1.36, MVK, mvaK1	mevalonate kinase	P46086	1134	1.5e-122	Mevalonate kinase OS=Arabidopsis thaliana GN=At5g27450 PE=2 SV=1	PF00288	GHMP kinases N terminal domain	--	--	GO:0005524	ATP binding	--	--	KOG1511	Mevalonate kinase MVK/ERG12	FALSE	-0.64357	1	FALSE	-0.88289	0.68897	FALSE	-0.30841	1	FALSE	-0.51893	1
PMK	Cluster-32860.68005	12.11	11.8767	13.8367	10.2267	2638	502136293	XP_004502634.1	1578	5.3e-173	PREDICTED: probable phosphomevalonate kinase [Cicer arietinum]	571452007	XM_006578852.1	766	0	PREDICTED: Glycine max phosphomevalonate kinase-like (LOC100810373), transcript variant X2, mRNA	K00938	E2.7.4.2, mvaK2	phosphomevalonate kinase	P24521	207	7e-15	Phosphomevalonate kinase OS=Saccharomyces cerevisiae (strain ATCC 204508 / S288c) GN=ERG8 PE=1 SV=2	PF00288	GHMP kinases N terminal domain	--	--	GO:0005524	ATP binding	--	--	KOG4519	Phosphomevalonate kinase	FALSE	-0.2578	1	FALSE	0.19982	1	FALSE	-0.18302	1	FALSE	0.30238	1
	Cluster-32860.68007	0.63	0	0.66	0.343333	2897	502136293	XP_004502634.1	1439	7.6e-157	PREDICTED: probable phosphomevalonate kinase [Cicer arietinum]	571452010	XM_006578853.1	724	0	PREDICTED: Glycine max phosphomevalonate kinase-like (LOC100810373), transcript variant X3, mRNA	K00938	E2.7.4.2, mvaK2	phosphomevalonate kinase	P24521	207	7.7e-15	Phosphomevalonate kinase OS=Saccharomyces cerevisiae (strain ATCC 204508 / S288c) GN=ERG8 PE=1 SV=2	PF00288	GHMP kinases N terminal domain	--	--	GO:0005524	ATP binding	--	--	KOG4519	Phosphomevalonate kinase	FALSE	-0.90007	1	FALSE	0.030273	1	FALSE	Inf	1	FALSE	Inf	0.13242
MVD	Cluster-32860.78191	2.26	1.55	0.8	1.65	1892	593610132	XP_007142839.1	1832	1.3e-202	hypothetical protein PHAVU_007G021200g [Phaseolus vulgaris]>gi|561016029|gb|ESW14833.1| hypothetical protein PHAVU_007G021200g [Phaseolus vulgaris]	593610131	XM_007142777.1	681	0	Phaseolus vulgaris hypothetical protein (PHAVU_007G021200g) mRNA, complete cds	K01597	MVD, mvaD	diphosphomevalonate decarboxylase	Q99JF5	873	3e-92	Diphosphomevalonate decarboxylase OS=Mus musculus GN=Mvd PE=1 SV=2	PF00288	GHMP kinases N terminal domain	--	--	GO:0005524	ATP binding	--	--	KOG2833	Mevalonate pyrophosphate decarboxylase	FALSE	-0.45352	1	FALSE	-1.4876	0.57842	FALSE	0.11535	1	FALSE	-0.88564	1
	Cluster-32860.80469	35.4867	31.1767	39.0833	27.7667	2016	593610132	XP_007142839.1	1832	1.4e-202	hypothetical protein PHAVU_007G021200g [Phaseolus vulgaris]>gi|561016029|gb|ESW14833.1| hypothetical protein PHAVU_007G021200g [Phaseolus vulgaris]	593610131	XM_007142777.1	681	0	Phaseolus vulgaris hypothetical protein (PHAVU_007G021200g) mRNA, complete cds	K01597	MVD, mvaD	diphosphomevalonate decarboxylase	Q99JF5	873	3.2e-92	Diphosphomevalonate decarboxylase OS=Mus musculus GN=Mvd PE=1 SV=2	PF00288	GHMP kinases N terminal domain	--	--	GO:0005524	ATP binding	--	--	KOG2833	Mevalonate pyrophosphate decarboxylase	FALSE	-0.36541	1	FALSE	0.15189	1	FALSE	-0.12563	1	FALSE	0.42	1
DXS	Cluster-32860.17835	0.37	0.43	0.25	0.46	3189	590660566	XP_007035433.1	3199	0	Deoxyxylulose-5-phosphate synthase isoform 2 [Theobroma cacao]>gi|508714462|gb|EOY06359.1| Deoxyxylulose-5-phosphate synthase isoform 2 [Theobroma cacao]	35187001	AY315652.1	1065	0	Pueraria montana var. lobata 1-deoxy-D-xylulose 5-phosphate synthase (Dxs) mRNA, complete cds	K01662	dxs	1-deoxy-D-xylulose-5-phosphate synthase	O78328	3078	0	Probable 1-deoxy-D-xylulose-5-phosphate synthase, chloroplastic OS=Capsicum annuum GN=TKT2 PE=2 SV=1	PF00974//PF02775//PF00676//PF13292//PF02780	Rhabdovirus spike glycoprotein//Thiamine pyrophosphate enzyme, C-terminal TPP binding domain//Dehydrogenase E1 component//1-deoxy-D-xylulose-5-phosphate synthase//Transketolase, C-terminal domain	GO:0016114//GO:0008152//GO:0006694	terpenoid biosynthetic process//metabolic process//steroid biosynthetic process	GO:0030976//GO:0003824//GO:0008661//GO:0016624	thiamine pyrophosphate binding//catalytic activity//1-deoxy-D-xylulose-5-phosphate synthase activity//oxidoreductase activity, acting on the aldehyde or oxo group of donors, disulfide as acceptor	GO:0019031	viral envelope	--	--	FALSE	0.30493	1	FALSE	-0.54054	1	FALSE	0.11616	1	FALSE	-0.69101	1
	Cluster-32860.45577	0.283333	2.99667	7.21667	0.696667	2600	593786841	XP_007156461.1	3100	0	hypothetical protein PHAVU_003G287900g [Phaseolus vulgaris]>gi|561029815|gb|ESW28455.1| hypothetical protein PHAVU_003G287900g [Phaseolus vulgaris]	571473392	XM_003530544.2	946	0	PREDICTED: Glycine max probable 1-deoxy-D-xylulose-5-phosphate synthase 2, chloroplastic-like (LOC100799983), mRNA	K01662	dxs	1-deoxy-D-xylulose-5-phosphate synthase	Q6YU51	2907	0	Probable 1-deoxy-D-xylulose-5-phosphate synthase 2, chloroplastic OS=Oryza sativa subsp. japonica GN=Os07g0190000 PE=2 SV=1	PF00676//PF02775//PF07962//PF02780//PF13292	Dehydrogenase E1 component//Thiamine pyrophosphate enzyme, C-terminal TPP binding domain//Replication Fork Protection Component Swi3//Transketolase, C-terminal domain//1-deoxy-D-xylulose-5-phosphate synthase	GO:0007049//GO:0016114//GO:0006694//GO:0048478//GO:0006974//GO:0008152	cell cycle//terpenoid biosynthetic process//steroid biosynthetic process//replication fork protection//cellular response to DNA damage stimulus//metabolic process	GO:0030976//GO:0003824//GO:0008661//GO:0016624	thiamine pyrophosphate binding//catalytic activity//1-deoxy-D-xylulose-5-phosphate synthase activity//oxidoreductase activity, acting on the aldehyde or oxo group of donors, disulfide as acceptor	GO:0005634	nucleus	KOG0523	Transketolase	FALSE	1.2873	1	UP	4.6575	0.041872	FALSE	-2.0281	0.20883	FALSE	1.3549	1
	Cluster-32860.65146	3.35333	0.853333	2.22333	1.87	2822	702445336	XP_010024490.1	3250	0	PREDICTED: probable 1-deoxy-D-xylulose-5-phosphate synthase, chloroplastic [Eucalyptus grandis]>gi|629094936|gb|KCW60931.1| hypothetical protein EUGRSUZ_H03664 [Eucalyptus grandis]	35187001	AY315652.1	1201	0	Pueraria montana var. lobata 1-deoxy-D-xylulose 5-phosphate synthase (Dxs) mRNA, complete cds	K01662	dxs	1-deoxy-D-xylulose-5-phosphate synthase	O78328	3222	0	Probable 1-deoxy-D-xylulose-5-phosphate synthase, chloroplastic OS=Capsicum annuum GN=TKT2 PE=2 SV=1	PF00676//PF02775//PF02780//PF13292	Dehydrogenase E1 component//Thiamine pyrophosphate enzyme, C-terminal TPP binding domain//Transketolase, C-terminal domain//1-deoxy-D-xylulose-5-phosphate synthase	GO:0008152//GO:0006694//GO:0016114	metabolic process//steroid biosynthetic process//terpenoid biosynthetic process	GO:0003824//GO:0016624//GO:0008661//GO:0030976	catalytic activity//oxidoreductase activity, acting on the aldehyde or oxo group of donors, disulfide as acceptor//1-deoxy-D-xylulose-5-phosphate synthase activity//thiamine pyrophosphate binding	--	--	--	--	FALSE	-0.84275	1	FALSE	-0.5782	1	FALSE	1.1645	1	FALSE	1.4484	0.48159
	Cluster-32860.17837	0.25	0.14	0.386667	0.196667	3439	641856188	KDO74968.1	3216	0	hypothetical protein CISIN_1g004923mg [Citrus sinensis]	35187001	AY315652.1	1337	0	Pueraria montana var. lobata 1-deoxy-D-xylulose 5-phosphate synthase (Dxs) mRNA, complete cds	K01662	dxs	1-deoxy-D-xylulose-5-phosphate synthase	O78328	3168	0	Probable 1-deoxy-D-xylulose-5-phosphate synthase, chloroplastic OS=Capsicum annuum GN=TKT2 PE=2 SV=1	PF00974//PF02775//PF00676//PF13292//PF02780	Rhabdovirus spike glycoprotein//Thiamine pyrophosphate enzyme, C-terminal TPP binding domain//Dehydrogenase E1 component//1-deoxy-D-xylulose-5-phosphate synthase//Transketolase, C-terminal domain	GO:0016114//GO:0008152//GO:0006694	terpenoid biosynthetic process//metabolic process//steroid biosynthetic process	GO:0030976//GO:0003824//GO:0008661//GO:0016624	thiamine pyrophosphate binding//catalytic activity//1-deoxy-D-xylulose-5-phosphate synthase activity//oxidoreductase activity, acting on the aldehyde or oxo group of donors, disulfide as acceptor	GO:0019031	viral envelope	--	--	FALSE	-0.35508	1	FALSE	0.66837	1	FALSE	0.52185	1	FALSE	1.5699	1
	Cluster-32860.152894	0.0566667	0.0966667	0.21	0.246667	3127	502132311	XP_004501298.1	1029	2.9e-109	PREDICTED: probable 1-deoxy-D-xylulose-5-phosphate synthase, chloroplastic [Cicer arietinum]	828313785	XM_004501241.2	356	0	PREDICTED: Cicer arietinum probable 1-deoxy-D-xylulose-5-phosphate synthase, chloroplastic (LOC101514041), mRNA	K01662	dxs	1-deoxy-D-xylulose-5-phosphate synthase	O78328	798	2.4e-83	Probable 1-deoxy-D-xylulose-5-phosphate synthase, chloroplastic OS=Capsicum annuum GN=TKT2 PE=2 SV=1	PF02780//PF13292//PF09260	Transketolase, C-terminal domain//1-deoxy-D-xylulose-5-phosphate synthase//Domain of unknown function (DUF1966)	GO:0016052//GO:0006694//GO:0008152//GO:0016114//GO:0005982//GO:0005985	carbohydrate catabolic process//steroid biosynthetic process//metabolic process//terpenoid biosynthetic process//starch metabolic process//sucrose metabolic process	GO:0008661//GO:0004556//GO:0003824//GO:0005509	1-deoxy-D-xylulose-5-phosphate synthase activity//alpha-amylase activity//catalytic activity//calcium ion binding	--	--	--	--	FALSE	2.1572	1	FALSE	1.9512	1	FALSE	1.3747	1	FALSE	1.2008	1
	Cluster-32860.152893	0.0166667	0.17	0.0733333	0.133333	2475	571449516	XP_006578166.1	1119	8.3e-120	PREDICTED: probable 1-deoxy-D-xylulose-5-phosphate synthase, chloroplastic-like isoform X3 [Glycine max]	571449515	XM_006578103.1	431	0	PREDICTED: Glycine max probable 1-deoxy-D-xylulose-5-phosphate synthase, chloroplastic-like (LOC100787937), transcript variant X3, mRNA	K01662	dxs	1-deoxy-D-xylulose-5-phosphate synthase	O78328	798	1.9e-83	Probable 1-deoxy-D-xylulose-5-phosphate synthase, chloroplastic OS=Capsicum annuum GN=TKT2 PE=2 SV=1	PF02780//PF13292	Transketolase, C-terminal domain//1-deoxy-D-xylulose-5-phosphate synthase	GO:0016114//GO:0006694//GO:0008152	terpenoid biosynthetic process//steroid biosynthetic process//metabolic process	GO:0008661//GO:0003824	1-deoxy-D-xylulose-5-phosphate synthase activity//catalytic activity	--	--	--	--	FALSE	3.3005	1	FALSE	2.5069	1	FALSE	-0.17503	1	FALSE	-0.93363	1
DXR	Cluster-32860.169715	0.206667	0.316667	1.36667	0	2112	614119754	AHX36947.1	1353	5.2e-147	putative 1-deoxy-d-xylulose 5-phosphate reductoisomerase [Betula platyphylla]	593784774	XM_007155366.1	484	0	Phaseolus vulgaris hypothetical protein (PHAVU_003G200300g) mRNA, complete cds	K00099	dxr	1-deoxy-D-xylulose-5-phosphate reductoisomerase	Q9XES0	1302	6e-142	1-deoxy-D-xylulose 5-phosphate reductoisomerase, chloroplastic OS=Mentha piperita GN=DXR PE=2 SV=2	PF01118//PF08436//PF03447//PF02670	Semialdehyde dehydrogenase, NAD binding domain//1-deoxy-D-xylulose 5-phosphate reductoisomerase C-terminal//Homoserine dehydrogenase, NAD binding domain//1-deoxy-D-xylulose 5-phosphate reductoisomerase	GO:0055114	oxidation-reduction process	GO:0016491//GO:0051287//GO:0005515//GO:0016620//GO:0050661//GO:0070402	oxidoreductase activity//NAD binding//protein binding//oxidoreductase activity, acting on the aldehyde or oxo group of donors, NAD or NADP as acceptor//NADP binding//NADPH binding	--	--	--	--	FALSE	#NAME?	0.98388	FALSE	2.7158	0.091062	FALSE	#NAME?	0.53149	FALSE	2.1511	0.34303
	Cluster-23128.0	0.18	0.18	0.136667	0.156667	1625	695013629	XP_009393605.1	1904	5.1e-211	PREDICTED: 1-deoxy-D-xylulose 5-phosphate reductoisomerase, chloroplastic-like [Musa acuminata subsp. malaccensis]>gi|695013631|ref|XP_009393606.1| PREDICTED: 1-deoxy-D-xylulose 5-phosphate reductoisomerase, chloroplastic-like [Musa acuminata subsp. malaccensis]	595851315	XM_007210030.1	377	0	Prunus persica hypothetical protein (PRUPE_ppa020981mg) mRNA, partial cds	K00099	dxr	1-deoxy-D-xylulose-5-phosphate reductoisomerase	Q8W250	1902	1.2e-211	1-deoxy-D-xylulose 5-phosphate reductoisomerase, chloroplastic OS=Oryza sativa subsp. japonica GN=DXR PE=2 SV=2	PF08436//PF03447//PF02670	1-deoxy-D-xylulose 5-phosphate reductoisomerase C-terminal//Homoserine dehydrogenase, NAD binding domain//1-deoxy-D-xylulose 5-phosphate reductoisomerase	GO:0055114	oxidation-reduction process	GO:0050661//GO:0070402//GO:0016491//GO:0005515	NADP binding//NADPH binding//oxidoreductase activity//protein binding	--	--	--	--	FALSE	-0.23585	1	FALSE	-0.37978	1	FALSE	-0.19757	1	FALSE	-0.29484	1
	Cluster-32860.169722	0.0533333	0.74	1.39667	0.256667	2096	614119754	AHX36947.1	865	2e-90	putative 1-deoxy-d-xylulose 5-phosphate reductoisomerase [Betula platyphylla]	571535042	XM_003549576.2	374	0	PREDICTED: Glycine max 1-deoxy-D-xylulose 5-phosphate reductoisomerase, chloroplastic-like (LOC100784845), mRNA	K00099	dxr	1-deoxy-D-xylulose-5-phosphate reductoisomerase	Q9XES0	823	2.1e-86	1-deoxy-D-xylulose 5-phosphate reductoisomerase, chloroplastic OS=Mentha piperita GN=DXR PE=2 SV=2	PF03447//PF08436//PF01118//PF02670	Homoserine dehydrogenase, NAD binding domain//1-deoxy-D-xylulose 5-phosphate reductoisomerase C-terminal//Semialdehyde dehydrogenase, NAD binding domain//1-deoxy-D-xylulose 5-phosphate reductoisomerase	GO:0055114	oxidation-reduction process	GO:0050661//GO:0070402//GO:0016491//GO:0051287//GO:0016620//GO:0005515	NADP binding//NADPH binding//oxidoreductase activity//NAD binding//oxidoreductase activity, acting on the aldehyde or oxo group of donors, NAD or NADP as acceptor//protein binding	--	--	--	--	FALSE	2.3531	1	UP	4.8243	0.00035515	FALSE	-1.5225	1	FALSE	0.98307	1
MCT	Cluster-32860.39642	0.473333	0.01	0.533333	1.08333	2161	225465292	XP_002268908.1	465	5e-44	PREDICTED: 2-C-methyl-D-erythritol 4-phosphate cytidylyltransferase, chloroplastic [Vitis vinifera]>gi|297739442|emb|CBI29624.3| unnamed protein product [Vitis vinifera]	571532447	XR_418941.1	154	2.4024e-72	PREDICTED: Glycine max 2-C-methyl-D-erythritol 4-phosphate cytidylyltransferase, chloroplastic-like (LOC100817632), transcript variant X3, misc_RNA	K00991	ispD	2-C-methyl-D-erythritol 4-phosphate cytidylyltransferase	Q5N8G1	395	9.1e-37	2-C-methyl-D-erythritol 4-phosphate cytidylyltransferase, chloroplastic OS=Oryza sativa subsp. japonica GN=ISPD PE=2 SV=1	PF01704//PF01128//PF00483	UTP--glucose-1-phosphate uridylyltransferase//2-C-methyl-D-erythritol 4-phosphate cytidylyltransferase//Nucleotidyl transferase	GO:0008299//GO:0006694//GO:0008152//GO:0009058	isoprenoid biosynthetic process//steroid biosynthetic process//metabolic process//biosynthetic process	GO:0070569//GO:0016779//GO:0050518	uridylyltransferase activity//nucleotidyltransferase activity//2-C-methyl-D-erythritol 4-phosphate cytidylyltransferase activity	--	--	--	--	FALSE	1.1703	0.92694	FALSE	0.15364	1	UP	6.7709	0.00038492	FALSE	5.771	0.097821
	Cluster-32860.21126	0.0666667	0.346667	1.35667	0.58	923	657391532	KEH32739.1	429	3.2e-40	2-C-methyl-D-erythritol 4-phosphate cytidylyltransferase [Medicago truncatula]	164604991	AB294703.1	100	1.04847e-42	Hevea brasiliensis HbCMS mRNA for 2-C-methyl-D-erythritol 4-phosphate cytidylyltransferase, complete cds, note: HbEST_No.10832	K00991	ispD	2-C-methyl-D-erythritol 4-phosphate cytidylyltransferase	P69834	338	1.6e-30	2-C-methyl-D-erythritol 4-phosphate cytidylyltransferase, chloroplastic OS=Arabidopsis thaliana GN=ISPD PE=1 SV=1	PF00483//PF01128	Nucleotidyl transferase//2-C-methyl-D-erythritol 4-phosphate cytidylyltransferase	GO:0008299//GO:0006694//GO:0009058	isoprenoid biosynthetic process//steroid biosynthetic process//biosynthetic process	GO:0016779//GO:0050518	nucleotidyltransferase activity//2-C-methyl-D-erythritol 4-phosphate cytidylyltransferase activity	--	--	--	--	FALSE	3.0866	0.99688	FALSE	4.2768	0.25415	FALSE	0.86909	1	FALSE	2.084	1
	Cluster-32860.210524	3.42667	3.32	4.11	4.31	761	502126574	XP_004499358.1	900	6.3e-95	PREDICTED: 2-C-methyl-D-erythritol 4-phosphate cytidylyltransferase, chloroplastic [Cicer arietinum]	571532445	XM_006600202.1	332	9.22781e-172	PREDICTED: Glycine max 2-C-methyl-D-erythritol 4-phosphate cytidylyltransferase, chloroplastic-like (LOC100817632), transcript variant X2, mRNA	K00991	ispD	2-C-methyl-D-erythritol 4-phosphate cytidylyltransferase	P69834	799	4.6e-84	2-C-methyl-D-erythritol 4-phosphate cytidylyltransferase, chloroplastic OS=Arabidopsis thaliana GN=ISPD PE=1 SV=1	PF01128	2-C-methyl-D-erythritol 4-phosphate cytidylyltransferase	GO:0008299//GO:0006694	isoprenoid biosynthetic process//steroid biosynthetic process	GO:0050518	2-C-methyl-D-erythritol 4-phosphate cytidylyltransferase activity	--	--	--	--	FALSE	0.3472	1	FALSE	0.272	1	FALSE	0.42195	1	FALSE	0.37596	1
CMK	Cluster-32860.96966	0.21	0.436667	2.11	1.35	3016	388516267	AFK46195.1	1288	2.6e-139	unknown [Lotus japonicus]	403044047	NM_001255958.2	625	0	Glycine max 4-diphosphocytidyl-2-C-methyl-D-erythritol kinase, chloroplastic-like (LOC100812541), mRNA	K00919	ispE	4-diphosphocytidyl-2-C-methyl-D-erythritol kinase	P93841	1167	3.8e-126	4-diphosphocytidyl-2-C-methyl-D-erythritol kinase, chloroplastic/chromoplastic (Fragment) OS=Solanum lycopersicum GN=ISPE PE=1 SV=1	--	--	--	--	--	--	--	--	--	--	UP	2.6702	0.019987	UP	3.3243	0.018554	FALSE	1.6221	0.48551	FALSE	2.299	0.20136
	Cluster-32860.96963	9.20667	17.81	15.0367	15.7833	2853	388516267	AFK46195.1	1432	4.9e-156	unknown [Lotus japonicus]	571496507	XM_003543282.2	660	0	PREDICTED: Glycine max 4-diphosphocytidyl-2-C-methyl-D-erythritol kinase, chloroplastic/chromoplastic-like (LOC100779074), mRNA	K00919	ispE	4-diphosphocytidyl-2-C-methyl-D-erythritol kinase	P93841	1222	1.5e-132	4-diphosphocytidyl-2-C-methyl-D-erythritol kinase, chloroplastic/chromoplastic (Fragment) OS=Solanum lycopersicum GN=ISPE PE=1 SV=1	PF00288	GHMP kinases N terminal domain	--	--	GO:0005524	ATP binding	--	--	--	--	FALSE	0.76105	0.53218	FALSE	0.71106	0.21248	FALSE	-0.12511	1	FALSE	-0.14837	1
MDS	Cluster-32860.86946	32.9367	35.48	46.89	34.35	1095	388513807	AFK44965.1	844	2.8e-88	unknown [Lotus japonicus]	292683020	AK339572.1	343	1.03374e-177	Lotus japonicus cDNA, clone: LjFL3-028-DC03, HTC	K01770	ispF	2-C-methyl-D-erythritol 2,4-cyclodiphosphate synthase	Q9CAK8	788	1.2e-82	2-C-methyl-D-erythritol 2,4-cyclodiphosphate synthase, chloroplastic OS=Arabidopsis thaliana GN=ISPF PE=1 SV=1	PF02542	YgbB family	GO:0016114	terpenoid biosynthetic process	GO:0008685	2-C-methyl-D-erythritol 2,4-cyclodiphosphate synthase activity	--	--	--	--	FALSE	0.056592	1	FALSE	0.51185	0.67998	FALSE	0.0072989	1	FALSE	0.4888	1
	Cluster-32860.229125	1.06667	0.753333	0.746667	0.95	1637	402749271	AFQ95411.1	261	1.7e-20	2C-methyl-D-erythritol 2,4-cyclodiphosphate synthase [Salvia miltiorrhiza]	828330407	XM_004511503.2	101	5.25149e-43	PREDICTED: Cicer arietinum 2-C-methyl-D-erythritol 2,4-cyclodiphosphate synthase, chloroplastic (LOC101491414), mRNA	K01770	ispF	2-C-methyl-D-erythritol 2,4-cyclodiphosphate synthase	Q9M4W3	235	2.5e-18	2-C-methyl-D-erythritol 2,4-cyclodiphosphate synthase, chloroplastic OS=Catharanthus roseus GN=ISPF PE=2 SV=1	PF02542	YgbB family	GO:0016114	terpenoid biosynthetic process	GO:0008685	2-C-methyl-D-erythritol 2,4-cyclodiphosphate synthase activity	--	--	--	--	FALSE	-0.17351	1	FALSE	-0.48299	1	FALSE	0.3558	1	FALSE	0.074498	1
HDS	Cluster-32860.22445	2.26	8.29	4.52667	6.46	2525	590590399	XP_007016723.1	3245	0	4-hydroxy-3-methylbut-2-enyl diphosphate synthase isoform 1 [Theobroma cacao]>gi|590590403|ref|XP_007016724.1| 4-hydroxy-3-methylbut-2-enyl diphosphate synthase isoform 1 [Theobroma cacao]>gi|508787086|gb|EOY34342.1| 4-hydroxy-3-methylbut-2-enyl diphosphate synthase isoform 1 [Theobroma cacao]>gi|508787087|gb|EOY34343.1| 4-hydroxy-3-methylbut-2-enyl diphosphate synthase isoform 1 [Theobroma cacao]	571493932	XM_006592636.1	1333	0	PREDICTED: Glycine max 4-hydroxy-3-methylbut-2-en-1-yl diphosphate synthase, chloroplastic-like (LOC100819481), transcript variant X3, mRNA	K03526	gcpE, ispG	(E)-4-hydroxy-3-methylbut-2-enyl-diphosphate synthase	F4K0E8	3081	0	4-hydroxy-3-methylbut-2-en-1-yl diphosphate synthase (ferredoxin), chloroplastic OS=Arabidopsis thaliana GN=ISPG PE=1 SV=1	PF04551	GcpE protein	GO:0016114//GO:0055114	terpenoid biosynthetic process//oxidation-reduction process	GO:0046429	4-hydroxy-3-methylbut-2-en-1-yl diphosphate synthase activity	--	--	--	--	UP	1.5033	0.047007	FALSE	1.0068	0.24526	FALSE	-0.28721	1	FALSE	-0.7584	1
	Cluster-32860.22442	0.503333	0	0	0.743333	2642	593699490	XP_007150210.1	1683	3.5e-185	hypothetical protein PHAVU_005G135800g [Phaseolus vulgaris]>gi|561023474|gb|ESW22204.1| hypothetical protein PHAVU_005G135800g [Phaseolus vulgaris]	571493932	XM_006592636.1	698	0	PREDICTED: Glycine max 4-hydroxy-3-methylbut-2-en-1-yl diphosphate synthase, chloroplastic-like (LOC100819481), transcript variant X3, mRNA	K03526	gcpE, ispG	(E)-4-hydroxy-3-methylbut-2-enyl-diphosphate synthase	F4K0E8	1579	5.7e-174	4-hydroxy-3-methylbut-2-en-1-yl diphosphate synthase (ferredoxin), chloroplastic OS=Arabidopsis thaliana GN=ISPG PE=1 SV=1	PF04551	GcpE protein	GO:0055114//GO:0016114	oxidation-reduction process//terpenoid biosynthetic process	GO:0046429	4-hydroxy-3-methylbut-2-en-1-yl diphosphate synthase activity	--	--	--	--	FALSE	0.54782	1	DOWN	#NAME?	0.0059351	UP	Inf	0.00050656	FALSE	NA	NA
	Cluster-32860.177483	0.726667	0.116667	0.0933333	0	2829	593699490	XP_007150210.1	2429	1.2e-271	hypothetical protein PHAVU_005G135800g [Phaseolus vulgaris]>gi|561023474|gb|ESW22204.1| hypothetical protein PHAVU_005G135800g [Phaseolus vulgaris]	571502583	XM_003543409.2	995	0	PREDICTED: Glycine max 4-hydroxy-3-methylbut-2-en-1-yl diphosphate synthase, chloroplastic-like (LOC100801743), mRNA	K03526	gcpE, ispG	(E)-4-hydroxy-3-methylbut-2-enyl-diphosphate synthase	F4K0E8	2313	4.7e-259	4-hydroxy-3-methylbut-2-en-1-yl diphosphate synthase (ferredoxin), chloroplastic OS=Arabidopsis thaliana GN=ISPG PE=1 SV=1	PF04551	GcpE protein	GO:0055114//GO:0016114	oxidation-reduction process//terpenoid biosynthetic process	GO:0046429	4-hydroxy-3-methylbut-2-en-1-yl diphosphate synthase activity	--	--	--	--	DOWN	#NAME?	0.049102	FALSE	-2.9765	0.80861	FALSE	#NAME?	1	FALSE	-0.33119	1
HDR	Cluster-32860.15584	4.88667	6.77	7.37667	6.49	1900	571492048	XP_003541082.2	2009	4e-223	PREDICTED: 4-hydroxy-3-methylbut-2-enyl diphosphate reductase, chloroplastic-like [Glycine max]>gi|734387587|gb|KHN25350.1| 4-hydroxy-3-methylbut-2-enyl diphosphate reductase [Glycine soja]	210143305	AK286087.1	692	0	Glycine max cDNA, clone: GMFL01-21-J21	K03527	ispH, lytB	4-hydroxy-3-methylbut-2-enyl diphosphate reductase	Q94B35	1815	1.8e-201	4-hydroxy-3-methylbut-2-enyl diphosphate reductase, chloroplastic OS=Arabidopsis thaliana GN=ISPH PE=2 SV=1	PF08032//PF03065//PF06338//PF02401	RNA 2'-O ribose methyltransferase substrate binding//Glycosyl hydrolase family 57//ComK protein//LytB protein	GO:0019288//GO:0030420//GO:0050992//GO:0005975	isopentenyl diphosphate biosynthetic process, methylerythritol 4-phosphate pathway//establishment of competence for transformation//dimethylallyl diphosphate biosynthetic process//carbohydrate metabolic process	GO:0051745//GO:0008168//GO:0046872//GO:0003824	4-hydroxy-3-methylbut-2-en-1-yl diphosphate reductase activity//methyltransferase activity//metal ion binding//catalytic activity	--	--	--	--	FALSE	0.39795	1	FALSE	0.60145	0.90029	FALSE	-0.011466	1	FALSE	0.21933	1
	Cluster-32860.106179	0.183333	0.143333	0.606667	0.3	3259	571492048	XP_003541082.2	681	6.7e-69	PREDICTED: 4-hydroxy-3-methylbut-2-enyl diphosphate reductase, chloroplastic-like [Glycine max]>gi|734387587|gb|KHN25350.1| 4-hydroxy-3-methylbut-2-enyl diphosphate reductase [Glycine soja]	571492047	XM_003541034.2	251	4.35716e-126	PREDICTED: Glycine max 4-hydroxy-3-methylbut-2-enyl diphosphate reductase, chloroplastic-like (LOC100818067), mRNA	K03527	ispH, lytB	4-hydroxy-3-methylbut-2-enyl diphosphate reductase	Q6AVG6	626	2.2e-63	4-hydroxy-3-methylbut-2-enyl diphosphate reductase, chloroplastic OS=Oryza sativa subsp. japonica GN=ISPH PE=2 SV=1	PF02401	LytB protein	GO:0019288//GO:0050992	isopentenyl diphosphate biosynthetic process, methylerythritol 4-phosphate pathway//dimethylallyl diphosphate biosynthetic process	GO:0046872//GO:0051745	metal ion binding//4-hydroxy-3-methylbut-2-en-1-yl diphosphate reductase activity	--	--	--	--	FALSE	0.68038	1	FALSE	1.708	0.55513	FALSE	1.1736	1	FALSE	2.2224	0.38692
	Cluster-32860.106183	0.956667	1.52333	3.75	2.32333	2560	164605002	BAF98297.1	1851	1.1e-204	4-hydroxy-3-methylbut-2-enyl diphosphate reductase [Hevea brasiliensis]	571492047	XM_003541034.2	422	0	PREDICTED: Glycine max 4-hydroxy-3-methylbut-2-enyl diphosphate reductase, chloroplastic-like (LOC100818067), mRNA	K03527	ispH, lytB	4-hydroxy-3-methylbut-2-enyl diphosphate reductase	Q94B35	1653	1.4e-182	4-hydroxy-3-methylbut-2-enyl diphosphate reductase, chloroplastic OS=Arabidopsis thaliana GN=ISPH PE=2 SV=1	PF02401	LytB protein	GO:0019288//GO:0050992	isopentenyl diphosphate biosynthetic process, methylerythritol 4-phosphate pathway//dimethylallyl diphosphate biosynthetic process	GO:0051745//GO:0046872	4-hydroxy-3-methylbut-2-en-1-yl diphosphate reductase activity//metal ion binding	--	--	--	--	FALSE	1.2673	0.97041	FALSE	1.9681	0.051769	FALSE	0.70122	1	FALSE	1.422	0.33319
IDI	Cluster-32860.107271	0.22	0.75	0.15	0.0833333	2618	641835072	KDO54054.1	422	5.8e-39	hypothetical protein CISIN_1g022053mg [Citrus sinensis]	35186997	AY315650.1	183	2.209e-88	Pueraria montana var. lobata isopentenyl pyrophosphate isomerase (Ipi) mRNA, complete cds	K01823	idi, IDI	isopentenyl-diphosphate delta-isomerase	O48964	406	5.8e-38	Isopentenyl-diphosphate Delta-isomerase I OS=Camptotheca acuminata GN=IPI1 PE=2 SV=1	PF00293	NUDIX domain	--	--	GO:0016787	hydrolase activity	--	--	KOG0142	Isopentenyl pyrophosphate:dimethylallyl pyrophosphate isomerase	FALSE	-1.4279	1	FALSE	-0.53303	1	FALSE	-3.081	0.77976	FALSE	-2.1396	1
	Cluster-32860.107274	93.7567	85.1667	142.643	97.7	1193	35186998	AAQ84167.1	1111	3.4e-119	isopentenyl pyrophosphate isomerase [Pueraria montana var. lobata]	35186997	AY315650.1	466	0	Pueraria montana var. lobata isopentenyl pyrophosphate isomerase (Ipi) mRNA, complete cds	K01823	idi, IDI	isopentenyl-diphosphate delta-isomerase	O48965	1087	2.9e-117	Isopentenyl-diphosphate Delta-isomerase II OS=Camptotheca acuminata GN=IPI2 PE=2 SV=1	PF00293	NUDIX domain	--	--	GO:0016787	hydrolase activity	--	--	KOG0142	Isopentenyl pyrophosphate:dimethylallyl pyrophosphate isomerase	FALSE	0.054452	1	FALSE	0.60498	0.29241	FALSE	0.25373	1	FALSE	0.82832	0.1163
	Cluster-2817.0	0	0	0	0.626667	877	144600712	ABP01599.1	648	1.2e-65	isopentenyl diphosphate isomerase [Adonis aestivalis var. palaestina]	815812664	XM_012371872.1	745	0	PREDICTED: Linepithema humile isopentenyl-diphosphate Delta-isomerase 1 (LOC105675073), mRNA	K01823	idi, IDI	isopentenyl-diphosphate delta-isomerase	Q4R4W5	558	4.6e-56	Isopentenyl-diphosphate Delta-isomerase 1 OS=Macaca fascicularis GN=IDI1 PE=2 SV=2	PF00293	NUDIX domain	--	--	GO:0016787	hydrolase activity	--	--	KOG0142	Isopentenyl pyrophosphate:dimethylallyl pyrophosphate isomerase	FALSE	Inf	0.99162	FALSE	NA	NA	FALSE	Inf	1	FALSE	NA	NA
GPPS	Cluster-32860.212706	8.55667	9.13667	7.97667	7.87333	1977	734376699	KHN21417.1	1647	3.9e-181	Solanesyl diphosphate synthase 3, chloroplastic/mitochondrial [Glycine soja]	571454848	XM_006579849.1	671	0	PREDICTED: Glycine max solanesyl diphosphate synthase 3, chloroplastic/mitochondrial-like (LOC100792725), transcript variant X1, mRNA	K14066	GPS	geranyl diphosphate synthase	Q5HZ00	1314	2.3e-143	Solanesyl diphosphate synthase 3, chloroplastic/mitochondrial OS=Arabidopsis thaliana GN=SPS3 PE=1 SV=1	PF07307//PF00348	Heptaprenyl diphosphate synthase (HEPPP synthase) subunit 1//Polyprenyl synthetase	GO:0009234//GO:0008299	menaquinone biosynthetic process//isoprenoid biosynthetic process	--	--	--	--	KOG0776	Geranylgeranyl pyrophosphate synthase/Polyprenyl synthetase	FALSE	-0.13334	1	FALSE	-0.092603	1	FALSE	-0.1671	1	FALSE	-0.097215	1
	Cluster-32860.203325	0.0266667	0.08	0.02	0	1928	571454849	XP_006579912.1	1564	1.6e-171	PREDICTED: solanesyl diphosphate synthase 3, chloroplastic/mitochondrial-like isoform X1 [Glycine max]	571454848	XM_006579849.1	664	0	PREDICTED: Glycine max solanesyl diphosphate synthase 3, chloroplastic/mitochondrial-like (LOC100792725), transcript variant X1, mRNA	K14066	GPS	geranyl diphosphate synthase	Q5HZ00	1314	2.2e-143	Solanesyl diphosphate synthase 3, chloroplastic/mitochondrial OS=Arabidopsis thaliana GN=SPS3 PE=1 SV=1	PF07201//PF07307//PF00348	HrpJ-like domain//Heptaprenyl diphosphate synthase (HEPPP synthase) subunit 1//Polyprenyl synthetase	GO:0008299//GO:0046903//GO:0009234//GO:0009405	isoprenoid biosynthetic process//secretion//menaquinone biosynthetic process//pathogenesis	--	--	GO:0019867	outer membrane	KOG0776	Geranylgeranyl pyrophosphate synthase/Polyprenyl synthetase	FALSE	#NAME?	1	FALSE	-0.72902	1	FALSE	#NAME?	1	FALSE	-2.0559	1
FPPS	Cluster-32860.79994	3.77	2.22333	3.36667	2.68667	910	734356974	KHN14411.1	872	1.3e-91	Farnesyl pyrophosphate synthase 1 [Glycine soja]	710349	U20771.1	279	3.22557e-142	LAU20771 Lupinus albus farnesyl pyrophosphate synthase (fps1) mRNA, complete cds	K00787	FDPS	farnesyl diphosphate synthase	P49351	860	4.6e-91	Farnesyl pyrophosphate synthase 1 OS=Lupinus albus GN=FPS1 PE=2 SV=1	PF00348	Polyprenyl synthetase	GO:0008299	isoprenoid biosynthetic process	--	--	--	--	KOG0711	Polyprenyl synthetase	FALSE	-0.48278	1	FALSE	-0.15013	1	FALSE	0.34745	1	FALSE	0.71053	1
	Cluster-32860.79991	28.2767	24.65	32.88	17.1467	739	657305027	AID51444.1	656	1.2e-66	farnesyl diphosphate synthase [Astragalus membranaceus]>gi|808032775|gb|AKC92685.1| farnesyl diphosphate synthase [Astragalus membranaceus]	808032774	KP233831.1	264	5.65907e-134	Astragalus membranaceus farnesyl diphosphate synthase (FPS) mRNA, complete cds	K00787	FDPS	farnesyl diphosphate synthase	P49351	639	1.6e-65	Farnesyl pyrophosphate synthase 1 OS=Lupinus albus GN=FPS1 PE=2 SV=1	PF00348	Polyprenyl synthetase	GO:0008299	isoprenoid biosynthetic process	--	--	--	--	KOG0711	Polyprenyl synthetase	FALSE	-0.70588	0.83801	FALSE	0.23732	1	FALSE	-0.47567	1	FALSE	0.49502	1
	Cluster-32860.104554	1.13667	0.563333	2.09667	0.703333	937	727554983	XP_010449655.1	637	2.4e-64	PREDICTED: farnesyl pyrophosphate synthase 2-like isoform X1 [Camelina sativa]>gi|727554985|ref|XP_010449656.1| PREDICTED: farnesyl pyrophosphate synthase 2-like isoform X1 [Camelina sativa]>gi|727554989|ref|XP_010449658.1| PREDICTED: farnesyl pyrophosphate synthase 2-like isoform X1 [Camelina sativa]>gi|727554993|ref|XP_010449660.1| PREDICTED: farnesyl pyrophosphate synthase 2-like isoform X1 [C…	808032774	KP233831.1	218	2.70086e-108	Astragalus membranaceus farnesyl diphosphate synthase (FPS) mRNA, complete cds	K00787	FDPS	farnesyl diphosphate synthase	P49351	511	1.4e-50	Farnesyl pyrophosphate synthase 1 OS=Lupinus albus GN=FPS1 PE=2 SV=1	PF00348	Polyprenyl synthetase	GO:0008299	isoprenoid biosynthetic process	--	--	--	--	KOG0711	Polyprenyl synthetase	FALSE	-0.65551	1	FALSE	0.89556	1	FALSE	0.34616	1	FALSE	1.9149	0.99936
	Cluster-32860.104556	59.7267	43.54	70.5233	30.93	814	657305027	AID51444.1	726	1e-74	farnesyl diphosphate synthase [Astragalus membranaceus]>gi|808032775|gb|AKC92685.1| farnesyl diphosphate synthase [Astragalus membranaceus]	808032774	KP233831.1	293	4.73848e-150	Astragalus membranaceus farnesyl diphosphate synthase (FPS) mRNA, complete cds	K00787	FDPS	farnesyl diphosphate synthase	P49351	716	2.1e-74	Farnesyl pyrophosphate synthase 1 OS=Lupinus albus GN=FPS1 PE=2 SV=1	PF00348	Polyprenyl synthetase	GO:0008299	isoprenoid biosynthetic process	--	--	--	--	KOG0711	Polyprenyl synthetase	FALSE	-0.93901	0.31441	FALSE	0.23628	1	FALSE	-0.43138	1	FALSE	0.76516	0.50244
	Cluster-32860.104553	19.86	23.94	27.5167	7.71667	1093	291585672	ADE18770.1	1268	1.9e-137	farnesyl-diphosphate synthase [Glycyrrhiza uralensis]>gi|291585674|gb|ADE18771.1| farnesyl-diphosphate synthase [Glycyrrhiza uralensis]	291585671	GQ214505.1	493	0	Glycyrrhiza uralensis farnesyl-diphosphate synthase mRNA, complete cds	K00787	FDPS	farnesyl diphosphate synthase	P49351	1259	3e-137	Farnesyl pyrophosphate synthase 1 OS=Lupinus albus GN=FPS1 PE=2 SV=1	PF00348	Polyprenyl synthetase	GO:0008299	isoprenoid biosynthetic process	GO:0016740	transferase activity	--	--	KOG0711	Polyprenyl synthetase	FALSE	-1.3565	0.61488	FALSE	0.47285	1	FALSE	-1.6042	0.49622	FALSE	0.25501	1
	Cluster-32860.104547	0.146667	22.3933	64.08	6.90667	979	291585672	ADE18770.1	1056	6.6e-113	farnesyl-diphosphate synthase [Glycyrrhiza uralensis]>gi|291585674|gb|ADE18771.1| farnesyl-diphosphate synthase [Glycyrrhiza uralensis]	710349	U20771.1	398	0	LAU20771 Lupinus albus farnesyl pyrophosphate synthase (fps1) mRNA, complete cds	K00787	FDPS	farnesyl diphosphate synthase	P49351	1045	1.7e-112	Farnesyl pyrophosphate synthase 1 OS=Lupinus albus GN=FPS1 PE=2 SV=1	PF00348	Polyprenyl synthetase	GO:0008299	isoprenoid biosynthetic process	GO:0016740	transferase activity	--	--	KOG0711	Polyprenyl synthetase	UP	5.5602	0.00089276	UP	8.7686	2.6227e-27	FALSE	-1.6195	0.17897	UP	1.6096	0.0039092
GGPPS	Cluster-32860.66391	1.3	4.75333	11.1667	3.89	1537	595818576	XP_007204376.1	1245	1.3e-134	hypothetical protein PRUPE_ppa007368mg [Prunus persica]>gi|462399907|gb|EMJ05575.1| hypothetical protein PRUPE_ppa007368mg [Prunus persica]	590651935	XM_007032961.1	50	1.10417e-14	Theobroma cacao Geranylgeranyl pyrophosphate synthase 1 (TCM_019161) mRNA, complete cds	K13789	GGPS	geranylgeranyl diphosphate synthase, type II	Q94ID7	1181	4.7e-128	Geranylgeranyl pyrophosphate synthase, chloroplastic OS=Hevea brasiliensis GN=GGPS PE=1 SV=1	PF00348	Polyprenyl synthetase	GO:0008299	isoprenoid biosynthetic process	--	--	--	--	--	--	FALSE	1.5725	1	UP	3.093	0.001993	FALSE	-0.21613	1	FALSE	1.3204	0.34291
	Cluster-32860.58795	19.5667	22.1533	18.6533	22.5067	2033	157965847	ABW06960.1	1388	4.4e-151	geranylgeranyl diphosphate synthase [Corylus avellana]	510379496	JX485646.1	289	2.03045e-147	Cucumis melo isolate MR1 geranylgeranyl pyrophosphate synthase (GGPS) gene, complete cds	K13789	GGPS	geranylgeranyl diphosphate synthase, type II	Q94ID7	1333	1.5e-145	Geranylgeranyl pyrophosphate synthase, chloroplastic OS=Hevea brasiliensis GN=GGPS PE=1 SV=1	PF01040//PF00348	UbiA prenyltransferase family//Polyprenyl synthetase	GO:0008299	isoprenoid biosynthetic process	GO:0004659	prenyltransferase activity	GO:0016021	integral component of membrane	--	--	FALSE	0.18484	1	FALSE	-0.064958	1	FALSE	0.073641	1	FALSE	-0.14891	1
	Cluster-32860.224541	0.5	1.05333	2.37	1.33667	1226	502099160	XP_004491403.1	752	1.5e-77	PREDICTED: heterodimeric geranylgeranyl pyrophosphate synthase small subunit, chloroplastic-like [Cicer arietinum]	--	--	--	--	--	K13789	GGPS	geranylgeranyl diphosphate synthase, type II	Q9LUD9	261	1.8e-21	Geranylgeranyl pyrophosphate synthase 3, chloroplastic OS=Arabidopsis thaliana GN=GGPP3 PE=2 SV=1	PF00348	Polyprenyl synthetase	GO:0008299	isoprenoid biosynthetic process	--	--	--	--	--	--	FALSE	1.402	0.99162	FALSE	2.2284	0.13766	FALSE	0.45688	1	FALSE	1.3025	0.90942
STPS	Cluster-32860.192900	1.46	8.40667	26.5167	4.46667	1877	544280692	AGW18154.1	2529	2e-283	terpene synthase 1 [Copaifera officinalis]>gi|544280702|gb|AGW18159.1| terpene synthase 1 [Copaifera langsdorffii]	544280691	KF218237.1	1368	0	Copaifera officinalis terpene synthase 1 (TPS1) mRNA, complete cds >gnl|BL_ORD_ID|16003506 Copaifera langsdorffii terpene synthase 1 (TPS1) mRNA, complete cds	K14181	TPS1	valencene/7-epi-alpha-selinene synthase	B5A435	1278	3.2e-139	Sesquiterpene synthase OS=Santalum album PE=1 SV=1	PF00817//PF01397//PF03861//PF03936	impB/mucB/samB family//Terpene synthase, N-terminal domain//ANTAR domain//Terpene synthase family, metal binding domain	GO:0006281//GO:0008152	DNA repair//metabolic process	GO:0016829//GO:0010333//GO:0000287//GO:0003723	lyase activity//terpene synthase activity//magnesium ion binding//RNA binding	--	--	--	--	FALSE	1.594	0.80729	UP	4.1611	0.047521	FALSE	-0.81967	1	FALSE	1.7632	0.83086
	Cluster-32860.116868	2.62667	148.24	239.437	194.793	1858	544280698	AGW18157.1	558	2.8e-55	terpene synthase 4 [Copaifera officinalis]	544280705	KF218244.1	337	1.46998e-174	Copaifera langsdorffii terpene synthase 4-1 (TPS4-1) mRNA, complete cds	K15803	GERD	(-)-germacrene D synthase	Q6Q3H3	291	3.5e-25	(-)-germacrene D synthase OS=Vitis vinifera GN=VIT_19s0014g04930 PE=1 SV=1	PF01397	Terpene synthase, N-terminal domain	GO:0008152	metabolic process	GO:0016829//GO:0010333	lyase activity//terpene synthase activity	--	--	--	--	UP	6.2245	0.015863	UP	6.5007	1.6484e-09	FALSE	0.51056	1	FALSE	0.80464	1
DTPS	Cluster-32860.433	0.106667	0.0266667	0	0.00666667	3108	502087483	XP_004488548.1	2820	0	PREDICTED: ent-kaur-16-ene synthase, chloroplastic [Cicer arietinum]	571471743	XM_006585332.1	804	0	PREDICTED: Glycine max ent-kaur-16-ene synthase, chloroplastic-like (LOC100793849), transcript variant X2, mRNA	K04121	E4.2.3.19	ent-kaurene synthase	Q39548	2255	2.7e-252	Ent-kaur-16-ene synthase, chloroplastic OS=Cucurbita maxima PE=1 SV=1	PF01397//PF00432//PF03936	Terpene synthase, N-terminal domain//Prenyltransferase and squalene oxidase repeat//Terpene synthase family, metal binding domain	GO:0008152	metabolic process	GO:0003824//GO:0010333//GO:0000287//GO:0016829	catalytic activity//terpene synthase activity//magnesium ion binding//lyase activity	--	--	--	--	FALSE	-4.3032	1	FALSE	#NAME?	1	FALSE	-2.3006	1	FALSE	#NAME?	1
	Cluster-32860.70817	0.173333	11.7933	0	0	2750	544280700	AGW18158.1	2321	3.8e-259	terpene synthase 5 [Copaifera officinalis]	544280699	KF218241.1	1635	0	Copaifera officinalis terpene synthase 5 (TPS5) mRNA, complete cds	K04120	E5.5.1.13	ent-copalyl diphosphate synthase	E2IHE0	1564	3.2e-172	Copal-8-ol diphosphate hydratase, chloroplastic OS=Cistus creticus subsp. creticus GN=CLS PE=1 SV=1	PF03936//PF02022//PF00432//PF01397	Terpene synthase family, metal binding domain//Integrase Zinc binding domain//Prenyltransferase and squalene oxidase repeat//Terpene synthase, N-terminal domain	GO:0008152	metabolic process	GO:0008270//GO:0016829//GO:0010333//GO:0000287//GO:0003824	zinc ion binding//lyase activity//terpene synthase activity//magnesium ion binding//catalytic activity	--	--	--	--	FALSE	#NAME?	0.94185	FALSE	#NAME?	1	DOWN	#NAME?	4.4393e-08	DOWN	#NAME?	9.2377e-08
	Cluster-32860.241723	0.206667	0.356667	0.43	0.333333	2567	502087483	XP_004488548.1	2830	0	PREDICTED: ent-kaur-16-ene synthase, chloroplastic [Cicer arietinum]	571471743	XM_006585332.1	804	0	PREDICTED: Glycine max ent-kaur-16-ene synthase, chloroplastic-like (LOC100793849), transcript variant X2, mRNA	K04121	E4.2.3.19	ent-kaurene synthase	Q39548	2252	5e-252	Ent-kaur-16-ene synthase, chloroplastic OS=Cucurbita maxima PE=1 SV=1	PF00432//PF01397//PF03936	Prenyltransferase and squalene oxidase repeat//Terpene synthase, N-terminal domain//Terpene synthase family, metal binding domain	GO:0008152	metabolic process	GO:0016829//GO:0000287//GO:0010333//GO:0003824	lyase activity//magnesium ion binding//terpene synthase activity//catalytic activity	--	--	--	--	FALSE	0.65597	1	FALSE	1.0468	1	FALSE	-0.029215	1	FALSE	0.38556	1
	Cluster-24327.0	0	0.0766667	0.07	0.0166667	2425	502087483	XP_004488548.1	2594	7.5e-291	PREDICTED: ent-kaur-16-ene synthase, chloroplastic [Cicer arietinum]	571471743	XM_006585332.1	723	0	PREDICTED: Glycine max ent-kaur-16-ene synthase, chloroplastic-like (LOC100793849), transcript variant X2, mRNA	K04121	E4.2.3.19	ent-kaurene synthase	Q39548	2024	1.3e-225	Ent-kaur-16-ene synthase, chloroplastic OS=Cucurbita maxima PE=1 SV=1	PF03936//PF01397	Terpene synthase family, metal binding domain//Terpene synthase, N-terminal domain	GO:0008152	metabolic process	GO:0000287//GO:0010333//GO:0016829	magnesium ion binding//terpene synthase activity//lyase activity	--	--	--	--	FALSE	Inf	1	FALSE	Inf	1	FALSE	-2.2924	1	FALSE	0.14703	1
