# Supplementary material for: Transcriptome Analysis of Oleoresin-Producing Tree Sindora Glabra and Characterization of Sesquiterpene Synthases
Source: Front Plant Sci. 2018 Nov 20;9:1619. doi: 10.3389/fpls.2018.01619 (PMC6256070; doi:10.3389/fpls.2018.01619)
Supplement: File S9 — Details of differentially expressed transcription factors involved in regulating terpene biosyntheis in S. glabra. [file Table_9.XLSX]

## Sheet: WRKY
gene_id	L4	L6	H10	H12	Gene Length	NR GI	NR ID	NR Score	NR Evalue	NR Description	NT GI	NT ID	NT Score	NT Evalue	NT Description	KO ID	KO Name	KO Description	Http Link	Swissprot ID	Swissprot Score	Swissprot Evalue	Swissprot Description	PFAM ID	PFAM description	Gene Ontology Biological Pathway	BP Description	Gene Ontology Molecular Function	MF Description	Gene Ontology Cellular Component	CC Description	KOG ID	KOG ID	KOG Description	KOG Description	UP_DOWN_REGULATION(H12vsL4)	log2ratio(H12vsL4)	q value(H12vsL4)	UP_DOWN_REGULATION(H10vsL4)	log2ratio(H10vsL4)	q value(H10vsL4)	UP_DOWN_REGULATION(H12vsL6)	log2ratio(H12vsL6)	q value(H12vsL6)	UP_DOWN_REGULATION(H10vsL6)	log2ratio(H10vsL6)	q value(H10vsL6)
Cluster-32860.196287	1.64667	0	0.853333	0	2080	593793478	XP_007159778.1	505	1.1e-48	hypothetical protein PHAVU_002G266400g [Phaseolus vulgaris]>gi|561033193|gb|ESW31772.1| hypothetical protein PHAVU_002G266400g [Phaseolus vulgaris]	571451702	XM_006578755.1	138	1.81187e-63	PREDICTED: Glycine max WRKY45 protein (WRKY45), transcript variant X3, mRNA	--	--	--	--	Q9SVB7	247	1.3e-19	Probable WRKY transcription factor 13 OS=Arabidopsis thaliana GN=WRKY13 PE=2 SV=1	PF03106	WRKY DNA -binding domain	GO:0006355	regulation of transcription, DNA-templated	GO:0003700//GO:0043565	transcription factor activity, sequence-specific DNA binding//sequence-specific DNA binding	GO:0005667	transcription factor complex	--	--	--	--	DOWN	#NAME?	8.2249e-08	FALSE	-0.96167	1	FALSE	NA	NA	UP	Inf	0.048908
Cluster-32860.158856	0	0.263333	0.576667	0	2807	571439709	XP_006574933.1	912	9.5e-96	PREDICTED: probable WRKY transcription factor 57 [Glycine max]	292789688	AK339257.1	193	6.54037e-94	Lotus japonicus cDNA, clone: LjFL3-062-DA07, HTC	--	--	--	--	Q9C983	542	1.1e-53	Probable WRKY transcription factor 57 OS=Arabidopsis thaliana GN=WRKY57 PE=2 SV=1	PF03106	WRKY DNA -binding domain	GO:0006355	regulation of transcription, DNA-templated	GO:0003700//GO:0043565	transcription factor activity, sequence-specific DNA binding//sequence-specific DNA binding	GO:0005667	transcription factor complex	--	--	--	--	FALSE	NA	NA	UP	Inf	0.046738	FALSE	#NAME?	0.20203	FALSE	1.2741	1
Cluster-32860.206916	0.403333	2.06333	3.49333	1.37333	2093	593797252	XP_007161664.1	343	6.7e-30	hypothetical protein PHAVU_001G088200g [Phaseolus vulgaris]>gi|561035128|gb|ESW33658.1| hypothetical protein PHAVU_001G088200g [Phaseolus vulgaris]	719978130	XM_010250769.1	72	8.91409e-27	PREDICTED: Nelumbo nucifera probable WRKY transcription factor 75 (LOC104591762), mRNA	--	--	--	--	Q9FYA2	251	4.4e-20	Probable WRKY transcription factor 75 OS=Arabidopsis thaliana GN=WRKY75 PE=2 SV=1	PF03106	WRKY DNA -binding domain	GO:0006355	regulation of transcription, DNA-templated	GO:0043565//GO:0003700	sequence-specific DNA binding//transcription factor activity, sequence-specific DNA binding	GO:0005667	transcription factor complex	--	--	--	--	FALSE	1.7149	0.78081	UP	3.0672	0.010211	FALSE	-0.49011	1	FALSE	0.88274	1
Cluster-32860.85554	0	0.0133333	1.16333	0.00333333	4061	734329814	KHN06469.1	1246	2.6e-134	Disease resistance protein [Glycine soja]	--	--	--	--	--	--	--	--	--	Q9SUP6	416	6.3e-39	Probable WRKY transcription factor 53 OS=Arabidopsis thaliana GN=WRKY53 PE=1 SV=1	PF00931//PF03106//PF13855	NB-ARC domain//WRKY DNA -binding domain//Leucine rich repeat	GO:0006355	regulation of transcription, DNA-templated	GO:0043531//GO:0005515//GO:0043565//GO:0003700	ADP binding//protein binding//sequence-specific DNA binding//transcription factor activity, sequence-specific DNA binding	GO:0005667	transcription factor complex	--	--	--	--	FALSE	Inf	1	UP	Inf	1.3351e-10	FALSE	-1.2995	1	UP	6.9501	1.296e-08
Cluster-32860.163811	0.8	0.886667	3.87	2.10667	1153	502083846	XP_004487582.1	784	2.7e-81	PREDICTED: probable WRKY transcription factor 69 [Cicer arietinum]	567183681	XM_006402694.1	111	1.01302e-48	Eutrema salsugineum hypothetical protein (EUTSA_v10006157mg) mRNA, complete cds	--	--	--	--	Q93WV5	493	2.1e-48	Probable WRKY transcription factor 69 OS=Arabidopsis thaliana GN=WRKY69 PE=2 SV=1	PF03106	WRKY DNA -binding domain	GO:0006355	regulation of transcription, DNA-templated	GO:0003700//GO:0043565	transcription factor activity, sequence-specific DNA binding//sequence-specific DNA binding	GO:0005667	transcription factor complex	--	--	--	--	FALSE	1.3781	0.75233	UP	2.278	0.037098	FALSE	1.3446	0.98033	FALSE	2.2692	0.077088
Cluster-32860.48238	0	0	0.246667	1.38333	4008	151934209	ABS18442.1	755	2.2e-77	WRKY46 [Glycine max]	571456949	XM_003525301.2	99	1.68379e-41	PREDICTED: Glycine max probable WRKY transcription factor 53-like (LOC100815760), mRNA	--	--	--	--	Q9SUP6	267	1.2e-21	Probable WRKY transcription factor 53 OS=Arabidopsis thaliana GN=WRKY53 PE=1 SV=1	PF03106	WRKY DNA -binding domain	GO:0006355	regulation of transcription, DNA-templated	GO:0043565//GO:0003700	sequence-specific DNA binding//transcription factor activity, sequence-specific DNA binding	GO:0005667	transcription factor complex	--	--	--	--	UP	Inf	4.2522e-12	FALSE	Inf	0.97148	UP	Inf	5.4196e-11	FALSE	Inf	1
Cluster-32860.16206	0	0	0	2.83	1746	571439709	XP_006574933.1	912	5.9e-96	PREDICTED: probable WRKY transcription factor 57 [Glycine max]	292789688	AK339257.1	193	4.03973e-94	Lotus japonicus cDNA, clone: LjFL3-062-DA07, HTC	--	--	--	--	Q9C983	542	6.6e-54	Probable WRKY transcription factor 57 OS=Arabidopsis thaliana GN=WRKY57 PE=2 SV=1	PF03106	WRKY DNA -binding domain	GO:0006355	regulation of transcription, DNA-templated	GO:0043565//GO:0003700	sequence-specific DNA binding//transcription factor activity, sequence-specific DNA binding	GO:0005667	transcription factor complex	--	--	--	--	UP	Inf	4.6171e-10	FALSE	NA	NA	UP	Inf	3.5888e-09	FALSE	NA	NA
Cluster-32860.16204	0.00333333	0	0	1.22333	1762	571439709	XP_006574933.1	734	2.6e-75	PREDICTED: probable WRKY transcription factor 57 [Glycine max]	292789688	AK339257.1	196	8.76403e-96	Lotus japonicus cDNA, clone: LjFL3-062-DA07, HTC	--	--	--	--	Q9C983	538	1.9e-53	Probable WRKY transcription factor 57 OS=Arabidopsis thaliana GN=WRKY57 PE=2 SV=1	PF03106	WRKY DNA -binding domain	GO:0006355	regulation of transcription, DNA-templated	GO:0003700//GO:0043565	transcription factor activity, sequence-specific DNA binding//sequence-specific DNA binding	GO:0005667	transcription factor complex	--	--	--	--	UP	Inf	0.00018327	FALSE	NA	NA	UP	Inf	0.00039038	FALSE	NA	NA
Cluster-4759.2	2.70667	0.486667	0.0566667	0.0533333	790	595831264	XP_007206237.1	311	1.3e-26	hypothetical protein PRUPE_ppa015480mg [Prunus persica]>gi|462401879|gb|EMJ07436.1| hypothetical protein PRUPE_ppa015480mg [Prunus persica]	--	--	--	--	--	--	--	--	--	Q93WU9	221	5e-17	Probable WRKY transcription factor 51 OS=Arabidopsis thaliana GN=WRKY51 PE=1 SV=1	PF03106	WRKY DNA -binding domain	GO:0006355	regulation of transcription, DNA-templated	GO:0003700//GO:0043565	transcription factor activity, sequence-specific DNA binding//sequence-specific DNA binding	GO:0005667	transcription factor complex	--	--	--	--	DOWN	-5.6547	0.0089062	DOWN	-5.4893	0.012037	FALSE	-3.1431	1	FALSE	-2.926	1
Cluster-32860.74901	3.08667	0.59	1.77667	0.343333	1053	674237802	KFK30567.1	421	3e-39	hypothetical protein AALP_AA7G278600 [Arabis alpina]	571471141	XR_415469.1	36	4.54184e-07	PREDICTED: Glycine max serine/threonine-protein kinase SAPK7-like (LOC100787825), misc_RNA	K14498	SNRK2	serine/threonine-protein kinase SRK2	http://www.genome.jp/dbget-bin/www_bget?ko:K14498	Q9C958	398	2e-37	Serine/threonine-protein kinase SRK2B OS=Arabidopsis thaliana GN=SRK2B PE=1 SV=1	PF06293//PF07714//PF03106//PF00069	Lipopolysaccharide kinase (Kdo/WaaP) family//Protein tyrosine kinase//WRKY DNA -binding domain//Protein kinase domain	GO:0006355//GO:0006468	regulation of transcription, DNA-templated//protein phosphorylation	GO:0016773//GO:0004672//GO:0003700//GO:0043565//GO:0005524	phosphotransferase activity, alcohol group as acceptor//protein kinase activity//transcription factor activity, sequence-specific DNA binding//sequence-specific DNA binding//ATP binding	GO:0016020//GO:0005667	membrane//transcription factor complex	--	--	--	--	DOWN	-3.1636	0.031692	FALSE	-0.7631	1	FALSE	-0.72846	1	FALSE	1.6897	1
Cluster-32860.97496	0	0	0.54	0	4092	734329814	KHN06469.1	1246	2.6e-134	Disease resistance protein [Glycine soja]	--	--	--	--	--	--	--	--	--	Q9SUP6	416	6.3e-39	Probable WRKY transcription factor 53 OS=Arabidopsis thaliana GN=WRKY53 PE=1 SV=1	PF00931//PF03106//PF13855	NB-ARC domain//WRKY DNA -binding domain//Leucine rich repeat	GO:0006355	regulation of transcription, DNA-templated	GO:0003700//GO:0043565//GO:0005515//GO:0043531	transcription factor activity, sequence-specific DNA binding//sequence-specific DNA binding//protein binding//ADP binding	GO:0005667	transcription factor complex	--	--	--	--	FALSE	NA	NA	UP	Inf	0.015562	FALSE	NA	NA	UP	Inf	0.031295
Cluster-32860.28516	0	0	0.706667	0.75	1660	356553124	XP_003544908.1	1558	6.9e-171	PREDICTED: probable WRKY transcription factor 33 [Glycine max]>gi|734369572|gb|KHN19135.1| Putative WRKY transcription factor 33 [Glycine soja]	571511644	XM_003544860.2	489	0	PREDICTED: Glycine max WRKY49 protein (WRKY49), mRNA	K13424	WRKY33	WRKY transcription factor 33	http://www.genome.jp/dbget-bin/www_bget?ko:K13424	Q8S8P5	931	4.9e-99	Probable WRKY transcription factor 33 OS=Arabidopsis thaliana GN=WRKY33 PE=1 SV=2	PF03106	WRKY DNA -binding domain	GO:0006355	regulation of transcription, DNA-templated	GO:0043565//GO:0003700	sequence-specific DNA binding//transcription factor activity, sequence-specific DNA binding	GO:0005667	transcription factor complex	--	--	--	--	UP	Inf	0.014731	UP	Inf	0.023091	UP	Inf	0.024838	UP	Inf	0.045771
Cluster-32328.0	0.87	0	0.01	0	1796	255638509	ACU19563.1	633	1.4e-63	unknown [Glycine max]	593488898	XM_007141255.1	69	3.5488e-25	Phaseolus vulgaris hypothetical protein (PHAVU_008G185700g) mRNA, complete cds	--	--	--	--	Q9LY00	229	1.3e-17	Probable WRKY transcription factor 70 OS=Arabidopsis thaliana GN=WRKY70 PE=2 SV=1	PF03106	WRKY DNA -binding domain	GO:0006355	regulation of transcription, DNA-templated	GO:0043565//GO:0003700	sequence-specific DNA binding//transcription factor activity, sequence-specific DNA binding	GO:0005667	transcription factor complex	--	--	--	--	DOWN	#NAME?	0.0018045	DOWN	-6.4036	0.0083685	FALSE	NA	NA	FALSE	Inf	1
Cluster-32860.234992	6.89	0.74	0.373333	2.78333	1351	255638509	ACU19563.1	739	5.2e-76	unknown [Glycine max]	571511298	XM_003544213.2	79	7.32165e-31	PREDICTED: Glycine max probable WRKY transcription factor 70-like (LOC100796071), mRNA	--	--	--	--	Q9LY00	419	9.3e-40	Probable WRKY transcription factor 70 OS=Arabidopsis thaliana GN=WRKY70 PE=2 SV=1	PF03106	WRKY DNA -binding domain	GO:0006355	regulation of transcription, DNA-templated	GO:0043565//GO:0003700	sequence-specific DNA binding//transcription factor activity, sequence-specific DNA binding	GO:0005667	transcription factor complex	--	--	--	--	FALSE	-1.3201	0.22299	DOWN	-4.1673	2.6581e-09	FALSE	1.9624	0.30358	FALSE	-0.84983	1
Cluster-28091.0	0.58	0.21	0.76	3.20667	2072	357506345	XP_003623461.1	1374	1.9e-149	WRKY transcription factor [Medicago truncatula]	593360022	XM_007140114.1	359	0	Phaseolus vulgaris hypothetical protein (PHAVU_008G090300g) mRNA, complete cds	K13424	WRKY33	WRKY transcription factor 33	http://www.genome.jp/dbget-bin/www_bget?ko:K13424	Q8S8P5	887	7.8e-94	Probable WRKY transcription factor 33 OS=Arabidopsis thaliana GN=WRKY33 PE=1 SV=2	PF03106//PF02023//PF03859	WRKY DNA -binding domain//SCAN domain//CG-1 domain	GO:0006355	regulation of transcription, DNA-templated	GO:0043565//GO:0003700//GO:0003677	sequence-specific DNA binding//transcription factor activity, sequence-specific DNA binding//DNA binding	GO:0005667//GO:0005634	transcription factor complex//nucleus	--	--	--	--	UP	2.4382	0.0060465	FALSE	0.35688	1	UP	4.0199	2.0455e-05	FALSE	1.9617	0.89618
Cluster-32860.216075	0.603333	0.446667	0	0.716667	4529	571439709	XP_006574933.1	912	1.5e-95	PREDICTED: probable WRKY transcription factor 57 [Glycine max]	292789688	AK339257.1	193	1.06048e-93	Lotus japonicus cDNA, clone: LjFL3-062-DA07, HTC	--	--	--	--	Q9C983	542	1.7e-53	Probable WRKY transcription factor 57 OS=Arabidopsis thaliana GN=WRKY57 PE=2 SV=1	PF03106	WRKY DNA -binding domain	GO:0006355	regulation of transcription, DNA-templated	GO:0043565//GO:0003700	sequence-specific DNA binding//transcription factor activity, sequence-specific DNA binding	GO:0005667	transcription factor complex	--	--	--	--	FALSE	0.22254	1	DOWN	#NAME?	0.0010062	FALSE	0.73878	1	DOWN	#NAME?	0.00035751
Cluster-32860.99373	10.22	2.89	7.88667	4.24667	2268	734403004	KHN32331.1	1026	4.6e-109	Putative WRKY transcription factor 21 [Glycine soja]	210145463	AK244154.1	514	0	Glycine max cDNA, clone: GMFL01-02-D20	--	--	--	--	O04336	686	1.7e-70	Probable WRKY transcription factor 21 OS=Arabidopsis thaliana GN=WRKY21 PE=2 SV=1	PF06495//PF03106	Fruit fly transformer protein//WRKY DNA -binding domain	GO:0006397//GO:0006355//GO:0046660	mRNA processing//regulation of transcription, DNA-templated//female sex differentiation	GO:0003700//GO:0043565	transcription factor activity, sequence-specific DNA binding//sequence-specific DNA binding	GO:0005634//GO:0005667	nucleus//transcription factor complex	--	--	--	--	FALSE	-1.283	0.068794	FALSE	-0.36655	1	FALSE	0.58148	1	UP	1.5249	0.011847
Cluster-31321.1	0	0	0.473333	0.176667	2625	356500910	XP_003519273.1	1468	3e-160	PREDICTED: probable WRKY transcription factor 33 [Glycine max]	571511644	XM_003544860.2	441	0	PREDICTED: Glycine max WRKY49 protein (WRKY49), mRNA	K13424	WRKY33	WRKY transcription factor 33	http://www.genome.jp/dbget-bin/www_bget?ko:K13424	Q8S8P5	650	3e-66	Probable WRKY transcription factor 33 OS=Arabidopsis thaliana GN=WRKY33 PE=1 SV=2	PF03106	WRKY DNA -binding domain	GO:0006355	regulation of transcription, DNA-templated	GO:0003700//GO:0043565	transcription factor activity, sequence-specific DNA binding//sequence-specific DNA binding	GO:0005667	transcription factor complex	--	--	--	--	FALSE	Inf	0.48032	UP	Inf	0.0098731	FALSE	Inf	0.65665	UP	Inf	0.020847
Cluster-32860.233005	22.8233	10.4167	4.82	2.03333	1145	734420131	KHN40637.1	649	1.2e-65	Putative WRKY transcription factor 70 [Glycine soja]	823162816	XM_012625879.1	52	6.31569e-16	PREDICTED: Gossypium raimondii probable WRKY transcription factor 70 (LOC105796276), mRNA	--	--	--	--	Q9LY00	313	1.6e-27	Probable WRKY transcription factor 70 OS=Arabidopsis thaliana GN=WRKY70 PE=2 SV=1	PF03106	WRKY DNA -binding domain	GO:0006355	regulation of transcription, DNA-templated	GO:0043565//GO:0003700	sequence-specific DNA binding//transcription factor activity, sequence-specific DNA binding	GO:0005667	transcription factor complex	--	--	--	--	DOWN	-3.4966	1.0274e-09	DOWN	-2.2202	2.3117e-07	FALSE	-2.3297	0.094149	FALSE	-1.0213	1
Cluster-32860.85753	0	0.326667	0.343333	0.436667	2253	356553124	XP_003544908.1	1455	8.2e-159	PREDICTED: probable WRKY transcription factor 33 [Glycine max]>gi|734369572|gb|KHN19135.1| Putative WRKY transcription factor 33 [Glycine soja]	568827581	XM_006468068.1	271	2.28614e-137	PREDICTED: Citrus sinensis probable WRKY transcription factor 33-like (LOC102621617), mRNA	K13424	WRKY33	WRKY transcription factor 33	http://www.genome.jp/dbget-bin/www_bget?ko:K13424	Q8S8P5	888	6.5e-94	Probable WRKY transcription factor 33 OS=Arabidopsis thaliana GN=WRKY33 PE=1 SV=2	PF03106//PF04689	WRKY DNA -binding domain//DNA binding protein S1FA	GO:0006355	regulation of transcription, DNA-templated	GO:0003700//GO:0043565//GO:0003677	transcription factor activity, sequence-specific DNA binding//sequence-specific DNA binding//DNA binding	GO:0005667//GO:0005634	transcription factor complex//nucleus	--	--	--	--	UP	Inf	0.046625	FALSE	Inf	0.13799	FALSE	0.51573	1	FALSE	0.22881	1
Cluster-32860.48228	0.433333	0.823333	1.12	0	3094	356523507	XP_003530379.1	949	5.3e-100	PREDICTED: probable WRKY transcription factor 53 [Glycine max]>gi|734363689|gb|KHN16750.1| Putative WRKY transcription factor 41 [Glycine soja]	568874941	XM_006490508.1	94	7.80189e-39	PREDICTED: Citrus sinensis probable WRKY transcription factor 53-like (LOC102610741), transcript variant X2, mRNA	--	--	--	--	Q9SUP6	431	8.7e-41	Probable WRKY transcription factor 53 OS=Arabidopsis thaliana GN=WRKY53 PE=1 SV=1	PF03106//PF03188	WRKY DNA -binding domain//Eukaryotic cytochrome b561	GO:0006355	regulation of transcription, DNA-templated	GO:0043565//GO:0003700	sequence-specific DNA binding//transcription factor activity, sequence-specific DNA binding	GO:0016021//GO:0005667	integral component of membrane//transcription factor complex	--	--	--	--	FALSE	#NAME?	0.099984	FALSE	1.3741	1	DOWN	#NAME?	0.015264	FALSE	0.48357	1
Cluster-32860.88258	1.03	2.34667	8.14667	4.71	1435	645227462	XP_008220528.1	523	6.2e-51	PREDICTED: probable WRKY transcription factor 50 isoform X2 [Prunus mume]	388508115	BT142330.1	133	7.46529e-61	Lotus japonicus clone JCVI-FLLj-5P19 unknown mRNA	--	--	--	--	Q8VWQ5	392	1.3e-36	Probable WRKY transcription factor 50 OS=Arabidopsis thaliana GN=WRKY50 PE=2 SV=1	PF03106	WRKY DNA -binding domain	GO:0006355	regulation of transcription, DNA-templated	GO:0003700//GO:0043565	transcription factor activity, sequence-specific DNA binding//sequence-specific DNA binding	GO:0005667	transcription factor complex	--	--	--	--	FALSE	2.1773	0.45071	UP	2.9662	0.0016064	FALSE	1.088	1	UP	1.8958	0.04309
Cluster-32860.225437	0.756667	1.00667	1.95333	0	1486	571439709	XP_006574933.1	912	5e-96	PREDICTED: probable WRKY transcription factor 57 [Glycine max]	292789688	AK339257.1	193	3.42586e-94	Lotus japonicus cDNA, clone: LjFL3-062-DA07, HTC	--	--	--	--	Q9C983	542	5.6e-54	Probable WRKY transcription factor 57 OS=Arabidopsis thaliana GN=WRKY57 PE=2 SV=1	PF03106	WRKY DNA -binding domain	GO:0006355	regulation of transcription, DNA-templated	GO:0003700//GO:0043565	transcription factor activity, sequence-specific DNA binding//sequence-specific DNA binding	GO:0005667	transcription factor complex	--	--	--	--	DOWN	#NAME?	0.024806	FALSE	1.3591	0.68132	FALSE	#NAME?	0.36469	FALSE	1.0679	1

## Sheet: ERF
gene_id	L4	L6	H10	H12	Gene Length	NR GI	NR ID	NR Score	NR Evalue	NR Description	NT GI	NT ID	NT Score	NT Evalue	NT Description	KO ID	KO Name	KO Description	Http Link	Swissprot ID	Swissprot Score	Swissprot Evalue	Swissprot Description	PFAM ID	PFAM description	Gene Ontology Biological Pathway	BP Description	Gene Ontology Molecular Function	MF Description	Gene Ontology Cellular Component	CC Description	KOG ID	KOG ID	KOG Description	KOG Description	UP_DOWN_REGULATION(H12vsL4)	log2ratio(H12vsL4)	q value(H12vsL4)	UP_DOWN_REGULATION(H10vsL4)	log2ratio(H10vsL4)	q value(H10vsL4)	UP_DOWN_REGULATION(H12vsL6)	log2ratio(H12vsL6)	q value(H12vsL6)	UP_DOWN_REGULATION(H10vsL6)	log2ratio(H10vsL6)	q value(H10vsL6)
Cluster-32860.215508	0.243333	1.43667	2.33333	2.38333	1068	595814496	XP_007203750.1	397	1.9e-36	hypothetical protein PRUPE_ppa016903mg [Prunus persica]>gi|462399281|gb|EMJ04949.1| hypothetical protein PRUPE_ppa016903mg [Prunus persica]	--	--	--	--	--	K09286	EREBP	EREBP-like factor	http://www.genome.jp/dbget-bin/www_bget?ko:K09286	Q8L9K1	349	9.7e-32	Ethylene-responsive transcription factor 13 OS=Arabidopsis thaliana GN=ERF13 PE=2 SV=2	PF00847	AP2 domain	GO:0006355	regulation of transcription, DNA-templated	GO:0003700	transcription factor activity, sequence-specific DNA binding	GO:0005667	transcription factor complex	--	--	--	--	UP	3.3349	0.040405	UP	3.2988	0.043447	FALSE	0.83582	1	FALSE	0.82455	1
Cluster-32860.119554	0.116667	0.23	26.3033	0.163333	2199	567920888	XP_006452450.1	454	9.5e-43	hypothetical protein CICLE_v10009361mg [Citrus clementina]>gi|568842135|ref|XP_006475008.1| PREDICTED: ethylene-responsive transcription factor 3-like [Citrus sinensis]>gi|557555676|gb|ESR65690.1| hypothetical protein CICLE_v10009361mg [Citrus clementina]	844622112	KM506578.1	99	9.17638e-42	Eriobotrya japonica transcription factor ERF12 (ERF12) mRNA, complete cds	K09286	EREBP	EREBP-like factor	http://www.genome.jp/dbget-bin/www_bget?ko:K09286	O80339	377	1.1e-34	Ethylene-responsive transcription factor 3 OS=Arabidopsis thaliana GN=ERF3 PE=1 SV=1	PF00847	AP2 domain	GO:0006355	regulation of transcription, DNA-templated	GO:0003700	transcription factor activity, sequence-specific DNA binding	GO:0005667	transcription factor complex	--	--	--	--	FALSE	0.50025	1	UP	7.8552	2.7734e-63	FALSE	-0.40728	1	UP	6.9736	1.8554e-47
Cluster-32786.0	0.993333	0.243333	0.106667	0.0333333	1907	590706605	XP_007047768.1	1691	3e-186	AP2-like ethylene-responsive transcription factor AIL6 [Theobroma cacao]>gi|508700029|gb|EOX91925.1| AP2-like ethylene-responsive transcription factor AIL6 [Theobroma cacao]	593790643	XM_007158299.1	424	0	Phaseolus vulgaris hypothetical protein (PHAVU_002G146400g) mRNA, complete cds	K09285	OVM, ANT	AP2-like factor, ANT lineage	http://www.genome.jp/dbget-bin/www_bget?ko:K09285	Q52QU2	1377	1.1e-150	AP2-like ethylene-responsive transcription factor AIL6 OS=Arabidopsis thaliana GN=AIL6 PE=2 SV=1	PF00847	AP2 domain	GO:0006355	regulation of transcription, DNA-templated	GO:0003700	transcription factor activity, sequence-specific DNA binding	GO:0005667	transcription factor complex	--	--	--	--	DOWN	-4.8916	0.0087382	FALSE	-3.2324	0.089966	FALSE	-2.8473	1	FALSE	-1.1571	1
Cluster-32860.118548	1.94	1.88333	1.79667	0	2496	593331283	XP_007139068.1	835	7.1e-87	hypothetical protein PHAVU_009G262200g [Phaseolus vulgaris]>gi|561012155|gb|ESW11062.1| hypothetical protein PHAVU_009G262200g [Phaseolus vulgaris]	351725368	NM_001249649.1	196	1.24889e-95	Glycine max ethylene responsive protein (EREB), mRNA >gnl|BL_ORD_ID|2211924 Glycine max ethylene responsive protein (EREB) mRNA, complete cds	K09286	EREBP	EREBP-like factor	http://www.genome.jp/dbget-bin/www_bget?ko:K09286	Q9LUM4	457	6.8e-44	Ethylene-responsive transcription factor RAP2-2 OS=Arabidopsis thaliana GN=RAP2-2 PE=1 SV=2	PF00847//PF00434	AP2 domain//Glycoprotein VP7	GO:0006355	regulation of transcription, DNA-templated	GO:0003700	transcription factor activity, sequence-specific DNA binding	GO:0005667//GO:0019028	transcription factor complex//viral capsid	--	--	--	--	DOWN	#NAME?	7.2897e-11	FALSE	-0.10405	1	DOWN	#NAME?	2.0761e-09	FALSE	0.047449	1
Cluster-32860.191589	1.69	2.75	2.05	5.1	3267	802553811	XP_012065013.1	957	6.7e-101	PREDICTED: inner membrane protein PPF-1, chloroplastic [Jatropha curcas]>gi|802553813|ref|XP_012065014.1| PREDICTED: inner membrane protein PPF-1, chloroplastic [Jatropha curcas]>gi|802553815|ref|XP_012065015.1| PREDICTED: inner membrane protein PPF-1, chloroplastic [Jatropha curcas]>gi|643738231|gb|KDP44219.1| hypothetical protein JCGZ_05686 [Jatropha curcas]	571492354	XM_003539634.2	359	0	PREDICTED: Glycine max inner membrane protein PPF-1, chloroplastic-like (LOC100817173), mRNA	K03217	yidC, spoIIIJ, OXA1	YidC/Oxa1 family membrane protein insertase	http://www.genome.jp/dbget-bin/www_bget?ko:K03217	Q9FY06	905	1e-95	Inner membrane protein PPF-1, chloroplastic OS=Pisum sativum GN=PPF-1 PE=2 SV=2	PF02096//PF00847	60Kd inner membrane protein//AP2 domain	GO:0006355//GO:0051205	regulation of transcription, DNA-templated//protein insertion into membrane	GO:0003700	transcription factor activity, sequence-specific DNA binding	GO:0005667//GO:0016021	transcription factor complex//integral component of membrane	--	--	--	--	UP	1.5755	0.029466	FALSE	0.27562	1	FALSE	0.94346	0.60716	FALSE	-0.33257	1
Cluster-25963.0	6.43333	0.746667	1.68667	1.36	1299	358248764	NP_001239936.1	559	3.7e-55	ethylene-responsive transcription factor ERF012-like [Glycine max]>gi|212717196|gb|ACJ37439.1| AP2 domain-containing transcription factor 5 [Glycine max]>gi|734340079|gb|KHN09189.1| Ethylene-responsive transcription factor ERF012-like protein [Glycine soja]	593327923	XM_007137327.1	146	3.9995e-68	Phaseolus vulgaris hypothetical protein (PHAVU_009G123300g) mRNA, complete cds	--	--	--	--	Q9LPE8	338	2.2e-30	Ethylene-responsive transcription factor ERF014 OS=Arabidopsis thaliana GN=ERF014 PE=2 SV=1	PF00739//PF00847	Trans-activation protein X//AP2 domain	GO:0019079//GO:0006355	viral genome replication//regulation of transcription, DNA-templated	GO:0003700	transcription factor activity, sequence-specific DNA binding	GO:0005667	transcription factor complex	--	--	--	--	DOWN	-2.2432	0.010371	DOWN	-1.9188	0.010704	FALSE	0.92928	1	FALSE	1.2766	1
Cluster-32860.135612	5.11667	3.77	2.68667	0	1432	734338053	KHN08668.1	704	6.3e-72	Ethylene-responsive transcription factor RAP2-3 [Glycine soja]	733581963	LN713261.1	106	7.60908e-46	Cucumis melo genomic chromosome, chr_7	K09286	EREBP	EREBP-like factor	http://www.genome.jp/dbget-bin/www_bget?ko:K09286	Q9SSA8	269	2.5e-22	Ethylene-responsive transcription factor RAP2-12 OS=Arabidopsis thaliana GN=RAP2-12 PE=1 SV=1	--	--	--	--	--	--	--	--	--	--	--	--	DOWN	#NAME?	3.974e-14	FALSE	-0.91896	0.60938	DOWN	#NAME?	1.2378e-09	FALSE	-0.37428	1
Cluster-20349.3	0	0.66	1.59333	0.166667	989	593266534	XP_007135445.1	1022	5.9e-109	hypothetical protein PHAVU_010G130200g [Phaseolus vulgaris]>gi|561008490|gb|ESW07439.1| hypothetical protein PHAVU_010G130200g [Phaseolus vulgaris]	571524488	XM_006598766.1	350	0	PREDICTED: Glycine max AP2-like ethylene-responsive transcription factor AIL1-like (LOC100809762), mRNA	K09285	OVM, ANT	AP2-like factor, ANT lineage	http://www.genome.jp/dbget-bin/www_bget?ko:K09285	Q1PFE1	668	9.2e-69	AP2-like ethylene-responsive transcription factor AIL1 OS=Arabidopsis thaliana GN=AIL1 PE=2 SV=1	PF06333//PF00847	Mediator complex subunit 13 C-terminal//AP2 domain	GO:0006357//GO:0006355	regulation of transcription from RNA polymerase II promoter//regulation of transcription, DNA-templated	GO:0001104//GO:0003700	RNA polymerase II transcription cofactor activity//transcription factor activity, sequence-specific DNA binding	GO:0016592//GO:0005667	mediator complex//transcription factor complex	--	--	--	--	FALSE	Inf	1	UP	Inf	0.021621	FALSE	-1.9145	1	FALSE	1.3276	1
Cluster-32860.120222	303.29	208.327	180.663	37.2667	1545	593266404	XP_007135380.1	895	4.9e-94	hypothetical protein PHAVU_010G124700g [Phaseolus vulgaris]>gi|561008425|gb|ESW07374.1| hypothetical protein PHAVU_010G124700g [Phaseolus vulgaris]	351725368	NM_001249649.1	204	2.73661e-100	Glycine max ethylene responsive protein (EREB), mRNA >gnl|BL_ORD_ID|2211924 Glycine max ethylene responsive protein (EREB) mRNA, complete cds	K09286	EREBP	EREBP-like factor	http://www.genome.jp/dbget-bin/www_bget?ko:K09286	Q9LUM4	487	1.4e-47	Ethylene-responsive transcription factor RAP2-2 OS=Arabidopsis thaliana GN=RAP2-2 PE=1 SV=2	PF00847	AP2 domain	GO:0006355	regulation of transcription, DNA-templated	GO:0003700	transcription factor activity, sequence-specific DNA binding	GO:0005667	transcription factor complex	--	--	--	--	DOWN	-3.0311	1.8088e-11	FALSE	-0.73676	0.052759	DOWN	-2.4224	3.3311e-06	FALSE	-0.10165	1
Cluster-32860.18723	0	0.953333	7.13	0.116667	1065	734420705	KHN40954.1	434	9.6e-41	Ethylene-responsive transcription factor 13 [Glycine soja]	--	--	--	--	--	K09286	EREBP	EREBP-like factor	http://www.genome.jp/dbget-bin/www_bget?ko:K09286	Q8L9K1	367	7.9e-34	Ethylene-responsive transcription factor 13 OS=Arabidopsis thaliana GN=ERF13 PE=2 SV=2	PF00847	AP2 domain	GO:0006355	regulation of transcription, DNA-templated	GO:0003700	transcription factor activity, sequence-specific DNA binding	GO:0005667	transcription factor complex	--	--	--	--	FALSE	Inf	1	UP	Inf	0.00035683	FALSE	-2.7854	1	FALSE	3.0456	0.35732
Cluster-32860.140690	0.236667	1.93333	1.02	0.203333	4216	590596772	XP_007018428.1	943	3.6e-99	Integrase-type DNA-binding superfamily protein [Theobroma cacao]>gi|508723756|gb|EOY15653.1| Integrase-type DNA-binding superfamily protein [Theobroma cacao]	743803241	XM_011018777.1	121	1.04405e-53	PREDICTED: Populus euphratica AP2-like ethylene-responsive transcription factor ANT (LOC105120528), mRNA	K09285	OVM, ANT	AP2-like factor, ANT lineage	http://www.genome.jp/dbget-bin/www_bget?ko:K09285	Q38914	274	1.9e-22	AP2-like ethylene-responsive transcription factor ANT OS=Arabidopsis thaliana GN=ANT PE=1 SV=2	PF00847	AP2 domain	GO:0006355	regulation of transcription, DNA-templated	GO:0003700	transcription factor activity, sequence-specific DNA binding	GO:0005667	transcription factor complex	--	--	--	--	FALSE	-0.22954	1	FALSE	2.0958	0.85982	DOWN	-3.2156	6.439e-05	FALSE	-0.86845	1
Cluster-32860.120234	36.5067	186.677	185.947	288.833	1503	593266404	XP_007135380.1	895	4.7e-94	hypothetical protein PHAVU_010G124700g [Phaseolus vulgaris]>gi|561008425|gb|ESW07374.1| hypothetical protein PHAVU_010G124700g [Phaseolus vulgaris]	351725368	NM_001249649.1	198	5.75895e-97	Glycine max ethylene responsive protein (EREB), mRNA >gnl|BL_ORD_ID|2211924 Glycine max ethylene responsive protein (EREB) mRNA, complete cds	K09286	EREBP	EREBP-like factor	http://www.genome.jp/dbget-bin/www_bget?ko:K09286	Q9LUM4	487	1.4e-47	Ethylene-responsive transcription factor RAP2-2 OS=Arabidopsis thaliana GN=RAP2-2 PE=1 SV=2	PF00847	AP2 domain	GO:0006355	regulation of transcription, DNA-templated	GO:0003700	transcription factor activity, sequence-specific DNA binding	GO:0005667	transcription factor complex	--	--	--	--	UP	2.9764	4.159e-11	UP	2.3639	1.6958e-09	FALSE	0.68518	0.81667	FALSE	0.10129	1
Cluster-32860.158055	39.2833	35.7567	8.19333	32.78	2220	567920888	XP_006452450.1	450	2.8e-42	hypothetical protein CICLE_v10009361mg [Citrus clementina]>gi|568842135|ref|XP_006475008.1| PREDICTED: ethylene-responsive transcription factor 3-like [Citrus sinensis]>gi|557555676|gb|ESR65690.1| hypothetical protein CICLE_v10009361mg [Citrus clementina]	844622112	KM506578.1	99	9.26543e-42	Eriobotrya japonica transcription factor ERF12 (ERF12) mRNA, complete cds	K09286	EREBP	EREBP-like factor	http://www.genome.jp/dbget-bin/www_bget?ko:K09286	O80339	380	5.1e-35	Ethylene-responsive transcription factor 3 OS=Arabidopsis thaliana GN=ERF3 PE=1 SV=1	PF00847	AP2 domain	GO:0006355	regulation of transcription, DNA-templated	GO:0003700	transcription factor activity, sequence-specific DNA binding	GO:0005667	transcription factor complex	--	--	--	--	FALSE	-0.27254	1	DOWN	-2.2623	1.1291e-12	FALSE	-0.079778	1	DOWN	-2.0437	3.727e-08
Cluster-32860.187459	4.34	0	0	2.69	1591	502144028	XP_004505555.1	485	1.7e-46	PREDICTED: ethylene-responsive transcription factor 9 [Cicer arietinum]	567914150	XM_006449326.1	69	3.13568e-25	Citrus clementina hypothetical protein (CICLE_v10016463mg) mRNA, complete cds	--	--	--	--	Q9LW49	293	4.5e-25	Ethylene-responsive transcription factor 4 OS=Nicotiana sylvestris GN=ERF4 PE=2 SV=1	PF00847	AP2 domain	GO:0006355	regulation of transcription, DNA-templated	GO:0003700	transcription factor activity, sequence-specific DNA binding	GO:0005667	transcription factor complex	--	--	--	--	FALSE	-0.71506	1	DOWN	#NAME?	4.6955e-10	FALSE	Inf	0.081684	FALSE	NA	NA
Cluster-32860.187458	3.57333	2.95	1.7	0	1603	502144028	XP_004505555.1	485	1.8e-46	PREDICTED: ethylene-responsive transcription factor 9 [Cicer arietinum]	567914150	XM_006449326.1	69	3.15986e-25	Citrus clementina hypothetical protein (CICLE_v10016463mg) mRNA, complete cds	--	--	--	--	Q9LW49	293	4.5e-25	Ethylene-responsive transcription factor 4 OS=Nicotiana sylvestris GN=ERF4 PE=2 SV=1	PF00847//PF02723	AP2 domain//Non-structural protein NS3/Small envelope protein E	GO:0006355	regulation of transcription, DNA-templated	GO:0003700	transcription factor activity, sequence-specific DNA binding	GO:0005667//GO:0016020	transcription factor complex//membrane	--	--	--	--	DOWN	#NAME?	0.010155	FALSE	-1.0462	1	DOWN	#NAME?	0.011753	FALSE	-0.66966	1
Cluster-32860.80833	0.0233333	0.693333	1.67	0.0266667	3179	590706605	XP_007047768.1	906	5.3e-95	AP2-like ethylene-responsive transcription factor AIL6 [Theobroma cacao]>gi|508700029|gb|EOX91925.1| AP2-like ethylene-responsive transcription factor AIL6 [Theobroma cacao]	571478479	XM_006587514.1	274	6.96079e-139	PREDICTED: Glycine max AP2-like ethylene-responsive transcription factor AIL6-like (LOC100775390), mRNA	K09285	OVM, ANT	AP2-like factor, ANT lineage	http://www.genome.jp/dbget-bin/www_bget?ko:K09285	Q6J9N8	589	4.3e-59	AP2-like ethylene-responsive transcription factor AIL7 OS=Arabidopsis thaliana GN=AIL7 PE=2 SV=2	PF00847	AP2 domain	GO:0006355	regulation of transcription, DNA-templated	GO:0003700	transcription factor activity, sequence-specific DNA binding	GO:0005667	transcription factor complex	--	--	--	--	FALSE	0.21926	1	UP	6.1315	1.5686e-06	DOWN	-4.6037	0.0066976	FALSE	1.3198	0.62622
Cluster-32860.39165	10.04	5.71667	3.13667	3.82333	1516	571489662	XP_003537365.2	471	7e-45	PREDICTED: pathogenesis-related genes transcriptional activator PTI6-like [Glycine max]	--	--	--	--	--	K13434	PTI6	pathogenesis-related genes transcriptional activator PTI6	http://www.genome.jp/dbget-bin/www_bget?ko:K13434	O04682	361	5.6e-33	Pathogenesis-related genes transcriptional activator PTI6 OS=Solanum lycopersicum GN=PTI6 PE=2 SV=1	PF00847	AP2 domain	GO:0006355	regulation of transcription, DNA-templated	GO:0003700	transcription factor activity, sequence-specific DNA binding	GO:0005667	transcription factor complex	--	--	--	--	FALSE	-1.4049	0.070039	DOWN	-1.6763	0.0019313	FALSE	-0.52482	1	FALSE	-0.76897	1
Cluster-32860.73508	3.01667	0.416667	3.72333	2.92667	1115	593787480	XP_007156779.1	1317	4.1e-143	hypothetical protein PHAVU_002G016900g [Phaseolus vulgaris]>gi|561030194|gb|ESW28773.1| hypothetical protein PHAVU_002G016900g [Phaseolus vulgaris]	571454753	XM_006579822.1	446	0	PREDICTED: Glycine max floral homeotic protein APETALA 2-like (LOC100794096), transcript variant X2, mRNA	K09284	AP2	AP2-like factor, euAP2 lineage	http://www.genome.jp/dbget-bin/www_bget?ko:K09284	P47927	879	3.5e-93	Floral homeotic protein APETALA 2 OS=Arabidopsis thaliana GN=AP2 PE=1 SV=1	PF00847	AP2 domain	GO:0006355	regulation of transcription, DNA-templated	GO:0003700	transcription factor activity, sequence-specific DNA binding	GO:0005667	transcription factor complex	--	--	--	--	FALSE	-0.060538	1	FALSE	0.28975	1	FALSE	2.8366	0.0585	UP	3.2081	0.0061515
Cluster-32860.62337	9.71667	11.09	16.61	0.106667	1743	731437618	XP_010647272.1	654	4.9e-66	PREDICTED: ethylene-responsive transcription factor RAP2-4-like isoform X2 [Vitis vinifera]	323650794	HQ902146.1	122	1.18651e-54	Hevea brasiliensis cultivar CATAS7-33-97 DREB1p mRNA, partial cds	K09286	EREBP	EREBP-like factor	http://www.genome.jp/dbget-bin/www_bget?ko:K09286	Q8H1E4	485	2.7e-47	Ethylene-responsive transcription factor RAP2-4 OS=Arabidopsis thaliana GN=RAP2-4 PE=1 SV=1	PF00847	AP2 domain	GO:0006355	regulation of transcription, DNA-templated	GO:0003700	transcription factor activity, sequence-specific DNA binding	GO:0005667	transcription factor complex	--	--	--	--	DOWN	-6.5426	5.0038e-19	FALSE	0.79095	0.42508	DOWN	-6.6838	4.0041e-18	FALSE	0.691	0.82079
Cluster-32860.62338	10.4333	10.8433	0.13	30.95	1765	731437618	XP_010647272.1	654	4.9e-66	PREDICTED: ethylene-responsive transcription factor RAP2-4-like isoform X2 [Vitis vinifera]	323650794	HQ902146.1	122	1.2018e-54	Hevea brasiliensis cultivar CATAS7-33-97 DREB1p mRNA, partial cds	K09286	EREBP	EREBP-like factor	http://www.genome.jp/dbget-bin/www_bget?ko:K09286	Q8H1E4	485	2.7e-47	Ethylene-responsive transcription factor RAP2-4 OS=Arabidopsis thaliana GN=RAP2-4 PE=1 SV=1	PF00847	AP2 domain	GO:0006355	regulation of transcription, DNA-templated	GO:0003700	transcription factor activity, sequence-specific DNA binding	GO:0005667	transcription factor complex	--	--	--	--	UP	1.5506	0.0041994	DOWN	-6.2638	0.0015229	UP	1.5627	0.016425	DOWN	-6.2091	4.0306e-23
Cluster-32860.217197	0	0	3.08667	2.16333	1597	502144028	XP_004505555.1	485	1.8e-46	PREDICTED: ethylene-responsive transcription factor 9 [Cicer arietinum]	567914150	XM_006449326.1	69	3.14777e-25	Citrus clementina hypothetical protein (CICLE_v10016463mg) mRNA, complete cds	--	--	--	--	Q9LW49	293	4.5e-25	Ethylene-responsive transcription factor 4 OS=Nicotiana sylvestris GN=ERF4 PE=2 SV=1	PF00847	AP2 domain	GO:0006355	regulation of transcription, DNA-templated	GO:0003700	transcription factor activity, sequence-specific DNA binding	GO:0005667	transcription factor complex	--	--	--	--	FALSE	Inf	0.62114	UP	Inf	6.6662e-11	FALSE	Inf	0.79443	UP	Inf	4.9162e-10
Cluster-32860.215317	1.87	0	0	4.51667	2151	571489662	XP_003537365.2	497	9.6e-48	PREDICTED: pathogenesis-related genes transcriptional activator PTI6-like [Glycine max]	695029948	XM_009404141.1	60	4.29448e-20	PREDICTED: Musa acuminata subsp. malaccensis pathogenesis-related genes transcriptional activator PTI6-like (LOC103986208), mRNA	K13434	PTI6	pathogenesis-related genes transcriptional activator PTI6	http://www.genome.jp/dbget-bin/www_bget?ko:K13434	O04682	363	4.6e-33	Pathogenesis-related genes transcriptional activator PTI6 OS=Solanum lycopersicum GN=PTI6 PE=2 SV=1	PF00847//PF02993	AP2 domain//Minor capsid protein VI	GO:0006355	regulation of transcription, DNA-templated	GO:0003700	transcription factor activity, sequence-specific DNA binding	GO:0005667//GO:0019028	transcription factor complex//viral capsid	--	--	--	--	FALSE	1.2608	0.22916	DOWN	#NAME?	2.5882e-09	UP	Inf	5.9745e-16	FALSE	NA	NA
Cluster-32860.124462	11.7333	1.8	9.09	7.85333	661	356501564	XP_003519594.1	238	3.2e-18	PREDICTED: ethylene-responsive transcription factor 3-like [Glycine max]	844622152	KM506579.1	78	1.25503e-30	Eriobotrya japonica transcription factor ERF13 (ERF13) mRNA, complete cds	K09286	EREBP	EREBP-like factor	http://www.genome.jp/dbget-bin/www_bget?ko:K09286	Q9LDE4	221	4.2e-17	Ethylene-responsive transcription factor 7 OS=Arabidopsis thaliana GN=ERF7 PE=1 SV=1	PF00847	AP2 domain	GO:0006355	regulation of transcription, DNA-templated	GO:0003700	transcription factor activity, sequence-specific DNA binding	GO:0005667	transcription factor complex	--	--	--	--	FALSE	-0.57026	1	FALSE	-0.35166	1	FALSE	2.2779	0.12431	UP	2.5288	0.035629
Cluster-32860.215316	1.77667	4.9	3.38333	0.0566667	2139	356500950	XP_003519293.1	528	2.4e-51	PREDICTED: pathogenesis-related genes transcriptional activator PTI6-like [Glycine max]	695029948	XM_009404141.1	60	4.27012e-20	PREDICTED: Musa acuminata subsp. malaccensis pathogenesis-related genes transcriptional activator PTI6-like (LOC103986208), mRNA	K13434	PTI6	pathogenesis-related genes transcriptional activator PTI6	http://www.genome.jp/dbget-bin/www_bget?ko:K13434	O04682	390	3.4e-36	Pathogenesis-related genes transcriptional activator PTI6 OS=Solanum lycopersicum GN=PTI6 PE=2 SV=1	PF00847	AP2 domain	GO:0006355	regulation of transcription, DNA-templated	GO:0003700	transcription factor activity, sequence-specific DNA binding	GO:0005667	transcription factor complex	--	--	--	--	DOWN	-5.0634	1.8001e-05	FALSE	0.93459	0.60048	DOWN	-6.4552	9.4122e-13	FALSE	-0.42052	1
Cluster-32860.212742	0.58	7.72	0	3.30667	1600	502144028	XP_004505555.1	485	1.8e-46	PREDICTED: ethylene-responsive transcription factor 9 [Cicer arietinum]	567914150	XM_006449326.1	69	3.15382e-25	Citrus clementina hypothetical protein (CICLE_v10016463mg) mRNA, complete cds	--	--	--	--	Q9LW49	293	4.5e-25	Ethylene-responsive transcription factor 4 OS=Nicotiana sylvestris GN=ERF4 PE=2 SV=1	PF00847	AP2 domain	GO:0006355	regulation of transcription, DNA-templated	GO:0003700	transcription factor activity, sequence-specific DNA binding	GO:0005667	transcription factor complex	--	--	--	--	FALSE	2.4952	0.56225	FALSE	#NAME?	1	FALSE	-1.1304	1	DOWN	#NAME?	3.9723e-07
Cluster-32860.23954	0	1.57667	1.42667	0	1406	593787936	XP_007157007.1	705	4.8e-72	hypothetical protein PHAVU_002G035900g [Phaseolus vulgaris]>gi|561030422|gb|ESW29001.1| hypothetical protein PHAVU_002G035900g [Phaseolus vulgaris]	357504632	XM_003622557.1	35	2.19713e-06	Medicago truncatula Ethylene-responsive transcription factor ERF034 (MTR_7g046260) mRNA, complete cds	--	--	--	--	Q9C9I2	542	5.3e-54	Ethylene-responsive transcription factor ERF021 OS=Arabidopsis thaliana GN=ERF021 PE=2 SV=1	PF00847	AP2 domain	GO:0006355	regulation of transcription, DNA-templated	GO:0003700	transcription factor activity, sequence-specific DNA binding	GO:0005667	transcription factor complex	--	--	--	--	FALSE	NA	NA	FALSE	Inf	0.054132	DOWN	#NAME?	0.00032782	FALSE	-0.085415	1
Cluster-32860.233951	11.6267	11.3733	3.94667	5.53	1236	356507410	XP_003522460.1	536	1.7e-52	PREDICTED: protein PPLZ02 [Glycine max]>gi|734396316|gb|KHN29612.1| Protein PPLZ02 [Glycine soja]	571459186	XM_003526180.2	255	9.70588e-129	PREDICTED: Glycine max protein PPLZ02-like (LOC100819158), mRNA	--	--	--	--	Q94AW5	461	1.2e-44	Ethylene-responsive transcription factor ERF003 OS=Arabidopsis thaliana GN=ERF003 PE=2 SV=1	PF00847	AP2 domain	GO:0006355	regulation of transcription, DNA-templated	GO:0003700	transcription factor activity, sequence-specific DNA binding	GO:0005667	transcription factor complex	--	--	--	--	FALSE	-1.072	0.78834	DOWN	-1.5499	0.0084171	FALSE	-0.97615	1	FALSE	-1.4199	0.14851
Cluster-32860.42073	9.21333	7.60333	2.96	2.29333	1311	359806120	NP_001241446.1	938	4.3e-99	uncharacterized protein LOC100780763 [Glycine max]>gi|255644969|gb|ACU22984.1| unknown [Glycine max]	193237576	AB378638.1	157	3.09915e-74	Lotus japonicus LjERF19 mRNA for transcription factor AP2-EREBP, complete cds >gnl|BL_ORD_ID|5540783 Lotus corniculatus cultivar Leo AP2/ERF (ERF054) mRNA, complete cds	K09286	EREBP	EREBP-like factor	http://www.genome.jp/dbget-bin/www_bget?ko:K09286	P42736	307	8.8e-27	Ethylene-responsive transcription factor RAP2-3 OS=Arabidopsis thaliana GN=RAP2-3 PE=1 SV=2	PF16525//PF00847	Haemophore, haem-binding//AP2 domain	GO:0006355	regulation of transcription, DNA-templated	GO:0003700//GO:0020037	transcription factor activity, sequence-specific DNA binding//heme binding	GO:0005667	transcription factor complex	--	--	--	--	DOWN	-2.0179	0.0052282	DOWN	-1.6316	0.0082883	FALSE	-1.691	0.073002	FALSE	-1.2747	0.20628
Cluster-32860.80836	1.12667	2.59667	0.466667	1.50667	3184	590706605	XP_007047768.1	906	5.3e-95	AP2-like ethylene-responsive transcription factor AIL6 [Theobroma cacao]>gi|508700029|gb|EOX91925.1| AP2-like ethylene-responsive transcription factor AIL6 [Theobroma cacao]	571478479	XM_006587514.1	274	6.97186e-139	PREDICTED: Glycine max AP2-like ethylene-responsive transcription factor AIL6-like (LOC100775390), mRNA	K09285	OVM, ANT	AP2-like factor, ANT lineage	http://www.genome.jp/dbget-bin/www_bget?ko:K09285	Q6J9N8	589	4.3e-59	AP2-like ethylene-responsive transcription factor AIL7 OS=Arabidopsis thaliana GN=AIL7 PE=2 SV=2	PF00847	AP2 domain	GO:0006355	regulation of transcription, DNA-templated	GO:0003700	transcription factor activity, sequence-specific DNA binding	GO:0005667	transcription factor complex	--	--	--	--	FALSE	0.4119	1	FALSE	-1.2698	0.54959	FALSE	-0.74208	1	DOWN	-2.3898	0.001235
Cluster-32860.80838	0.936667	3.34333	0.263333	1.9	1129	590706605	XP_007047768.1	1109	5.4e-119	AP2-like ethylene-responsive transcription factor AIL6 [Theobroma cacao]>gi|508700029|gb|EOX91925.1| AP2-like ethylene-responsive transcription factor AIL6 [Theobroma cacao]	694376973	XM_009366537.1	166	2.64162e-79	PREDICTED: Pyrus x bretschneideri AP2-like ethylene-responsive transcription factor AIL6 (LOC103954713), mRNA	K09285	OVM, ANT	AP2-like factor, ANT lineage	http://www.genome.jp/dbget-bin/www_bget?ko:K09285	Q6J9N8	694	1e-71	AP2-like ethylene-responsive transcription factor AIL7 OS=Arabidopsis thaliana GN=AIL7 PE=2 SV=2	PF00847	AP2 domain	GO:0006355	regulation of transcription, DNA-templated	GO:0003700	transcription factor activity, sequence-specific DNA binding	GO:0005667	transcription factor complex	--	--	--	--	FALSE	1.0278	1	FALSE	-1.8538	1	FALSE	-0.77235	1	DOWN	-3.6315	0.0072455
Cluster-32860.233280	0.0633333	0.68	0.0233333	0.613333	2520	590600942	XP_007019566.1	288	1.9e-23	Integrase-type DNA-binding superfamily protein, putative [Theobroma cacao]>gi|508724894|gb|EOY16791.1| Integrase-type DNA-binding superfamily protein, putative [Theobroma cacao]	571484205	XM_006589426.1	108	1.04633e-46	PREDICTED: Glycine max ethylene-responsive transcription factor ERF110-like (LOC100777915), mRNA	--	--	--	--	Q9FGF8	175	3.4e-11	Ethylene-responsive transcription factor ABR1 OS=Arabidopsis thaliana GN=ABR1 PE=2 SV=1	--	--	--	--	--	--	--	--	--	--	--	--	FALSE	3.2579	0.18635	FALSE	-1.6856	1	FALSE	-0.083143	1	DOWN	-5.0176	0.049531
Cluster-32860.233281	1.11667	4.06667	2.31	4.92667	1818	571439202	XP_006574788.1	452	1.3e-42	PREDICTED: ethylene-responsive transcription factor ABR1-like isoform X2 [Glycine max]	571484205	XM_006589426.1	108	7.50746e-47	PREDICTED: Glycine max ethylene-responsive transcription factor ERF110-like (LOC100777915), mRNA	--	--	--	--	Q9FGF8	175	2.5e-11	Ethylene-responsive transcription factor ABR1 OS=Arabidopsis thaliana GN=ABR1 PE=2 SV=1	PF00847	AP2 domain	GO:0006355	regulation of transcription, DNA-templated	GO:0003700	transcription factor activity, sequence-specific DNA binding	GO:0005667	transcription factor complex	--	--	--	--	UP	2.1278	0.0077132	FALSE	1.0377	1	FALSE	0.36662	1	FALSE	-0.70114	1
Cluster-32860.121664	0.436667	1.47	1.05333	0	2479	593331283	XP_007139068.1	835	7.1e-87	hypothetical protein PHAVU_009G262200g [Phaseolus vulgaris]>gi|561012155|gb|ESW11062.1| hypothetical protein PHAVU_009G262200g [Phaseolus vulgaris]	351725368	NM_001249649.1	196	1.24026e-95	Glycine max ethylene responsive protein (EREB), mRNA >gnl|BL_ORD_ID|2211924 Glycine max ethylene responsive protein (EREB) mRNA, complete cds	K09286	EREBP	EREBP-like factor	http://www.genome.jp/dbget-bin/www_bget?ko:K09286	Q9LUM4	457	6.7e-44	Ethylene-responsive transcription factor RAP2-2 OS=Arabidopsis thaliana GN=RAP2-2 PE=1 SV=2	PF00847//PF00434	AP2 domain//Glycoprotein VP7	GO:0006355	regulation of transcription, DNA-templated	GO:0003700	transcription factor activity, sequence-specific DNA binding	GO:0019028//GO:0005667	viral capsid//transcription factor complex	--	--	--	--	DOWN	#NAME?	0.018994	FALSE	1.2701	0.79887	DOWN	#NAME?	1.8273e-07	FALSE	-0.35778	1
Cluster-32860.135613	30.0533	13.0867	10.3933	9.89333	1343	734338053	KHN08668.1	864	1.7e-90	Ethylene-responsive transcription factor RAP2-3 [Glycine soja]	733581963	LN713261.1	106	7.12432e-46	Cucumis melo genomic chromosome, chr_7	K09286	EREBP	EREBP-like factor	http://www.genome.jp/dbget-bin/www_bget?ko:K09286	P42736	303	2.6e-26	Ethylene-responsive transcription factor RAP2-3 OS=Arabidopsis thaliana GN=RAP2-3 PE=1 SV=2	PF00847	AP2 domain	GO:0006355	regulation of transcription, DNA-templated	GO:0003700	transcription factor activity, sequence-specific DNA binding	GO:0005667	transcription factor complex	--	--	--	--	DOWN	-1.6026	0.0076425	DOWN	-1.5121	7.4278e-05	FALSE	-0.35489	1	FALSE	-0.23671	1
Cluster-32860.80840	0.203333	0.633333	1.84	0	1409	590706605	XP_007047768.1	1109	6.8e-119	AP2-like ethylene-responsive transcription factor AIL6 [Theobroma cacao]>gi|508700029|gb|EOX91925.1| AP2-like ethylene-responsive transcription factor AIL6 [Theobroma cacao]	694376973	XM_009366537.1	166	3.31365e-79	PREDICTED: Pyrus x bretschneideri AP2-like ethylene-responsive transcription factor AIL6 (LOC103954713), mRNA	K09285	OVM, ANT	AP2-like factor, ANT lineage	http://www.genome.jp/dbget-bin/www_bget?ko:K09285	Q6J9N8	694	1.3e-71	AP2-like ethylene-responsive transcription factor AIL7 OS=Arabidopsis thaliana GN=AIL7 PE=2 SV=2	PF00847	AP2 domain	GO:0006355	regulation of transcription, DNA-templated	GO:0003700	transcription factor activity, sequence-specific DNA binding	GO:0005667	transcription factor complex	--	--	--	--	FALSE	#NAME?	1	UP	3.1302	0.030682	FALSE	#NAME?	0.12651	FALSE	1.6132	0.79734
Cluster-32860.67910	4.87333	11.3767	5.38	19.2367	1618	356499715	XP_003518682.1	1329	2.4e-144	PREDICTED: AP2/ERF and B3 domain-containing transcription repressor TEM1-like [Glycine max]	694417125	XM_009338378.1	208	1.71447e-102	PREDICTED: Pyrus x bretschneideri AP2/ERF and B3 domain-containing transcription factor RAV1-like (LOC103929223), mRNA	K09287	RAV	RAV-like factor	http://www.genome.jp/dbget-bin/www_bget?ko:K09287	Q9C6M5	1041	8.4e-112	AP2/ERF and B3 domain-containing transcription repressor TEM1 OS=Arabidopsis thaliana GN=TEM1 PE=1 SV=1	PF02362//PF00847	B3 DNA binding domain//AP2 domain	GO:0006355	regulation of transcription, DNA-templated	GO:0003700//GO:0003677	transcription factor activity, sequence-specific DNA binding//DNA binding	GO:0005667	transcription factor complex	--	--	--	--	UP	1.9633	0.0030811	FALSE	0.14498	1	FALSE	0.81221	0.76842	FALSE	-0.97914	0.32084
Cluster-32860.67909	14.61	4.31	2.38667	0.0366667	1535	356499715	XP_003518682.1	1328	3e-144	PREDICTED: AP2/ERF and B3 domain-containing transcription repressor TEM1-like [Glycine max]	694417125	XM_009338378.1	208	1.62457e-102	PREDICTED: Pyrus x bretschneideri AP2/ERF and B3 domain-containing transcription factor RAV1-like (LOC103929223), mRNA	K09287	RAV	RAV-like factor	http://www.genome.jp/dbget-bin/www_bget?ko:K09287	P82280	1044	3.6e-112	AP2/ERF and B3 domain-containing transcription repressor RAV2 OS=Arabidopsis thaliana GN=RAV2 PE=2 SV=1	PF00847//PF02362	AP2 domain//B3 DNA binding domain	GO:0006355	regulation of transcription, DNA-templated	GO:0003700//GO:0003677	transcription factor activity, sequence-specific DNA binding//DNA binding	GO:0005667	transcription factor complex	--	--	--	--	DOWN	-8.7834	4.5075e-27	DOWN	-2.6183	4.2525e-09	DOWN	-6.9656	1.5392e-09	FALSE	-0.76466	1
Cluster-32860.119563	0	0	0	2.55	2521	593331283	XP_007139068.1	835	7.2e-87	hypothetical protein PHAVU_009G262200g [Phaseolus vulgaris]>gi|561012155|gb|ESW11062.1| hypothetical protein PHAVU_009G262200g [Phaseolus vulgaris]	351725368	NM_001249649.1	196	1.26157e-95	Glycine max ethylene responsive protein (EREB), mRNA >gnl|BL_ORD_ID|2211924 Glycine max ethylene responsive protein (EREB) mRNA, complete cds	K09286	EREBP	EREBP-like factor	http://www.genome.jp/dbget-bin/www_bget?ko:K09286	Q9LUM4	457	6.9e-44	Ethylene-responsive transcription factor RAP2-2 OS=Arabidopsis thaliana GN=RAP2-2 PE=1 SV=2	PF00847//PF00434	AP2 domain//Glycoprotein VP7	GO:0006355	regulation of transcription, DNA-templated	GO:0003700	transcription factor activity, sequence-specific DNA binding	GO:0005667//GO:0019028	transcription factor complex//viral capsid	--	--	--	--	UP	Inf	1.0155e-08	FALSE	NA	NA	UP	Inf	3.4181e-08	FALSE	NA	NA
Cluster-32860.85464	30.4633	22.86	14.76	0	1331	734338053	KHN08668.1	864	1.7e-90	Ethylene-responsive transcription factor RAP2-3 [Glycine soja]	733581963	LN713261.1	106	7.05896e-46	Cucumis melo genomic chromosome, chr_7	K09286	EREBP	EREBP-like factor	http://www.genome.jp/dbget-bin/www_bget?ko:K09286	P42736	303	2.6e-26	Ethylene-responsive transcription factor RAP2-3 OS=Arabidopsis thaliana GN=RAP2-3 PE=1 SV=2	PF00847	AP2 domain	GO:0006355	regulation of transcription, DNA-templated	GO:0003700	transcription factor activity, sequence-specific DNA binding	GO:0005667	transcription factor complex	--	--	--	--	DOWN	#NAME?	2.3927e-39	DOWN	-1.0387	0.021401	DOWN	#NAME?	2.9683e-30	FALSE	-0.527	1
Cluster-32860.207580	0.69	1.4	0.58	0.196667	2554	694311583	XP_009358484.1	224	5.2e-16	PREDICTED: pathogenesis-related genes transcriptional activator PTI6-like, partial [Pyrus x bretschneideri]	595812748	XM_007203399.1	61	1.42143e-20	Prunus persica hypothetical protein (PRUPE_ppa022995mg) mRNA, partial cds	K13434	PTI6	pathogenesis-related genes transcriptional activator PTI6	http://www.genome.jp/dbget-bin/www_bget?ko:K13434	P93007	196	1.3e-13	Ethylene-responsive transcription factor ERF112 OS=Arabidopsis thaliana GN=ERF112 PE=2 SV=1	PF08831//PF00847//PF06809//PF08040	Class II MHC-associated invariant chain trimerisation domain//AP2 domain//Neural proliferation differentiation control-1 protein (NPDC1)//MNLL subunit	GO:0019882//GO:0006118//GO:0006955//GO:0006886//GO:0007165//GO:0006355	antigen processing and presentation//obsolete electron transport//immune response//intracellular protein transport//signal transduction//regulation of transcription, DNA-templated	GO:0003954//GO:0042289//GO:0003700	NADH dehydrogenase activity//MHC class II protein binding//transcription factor activity, sequence-specific DNA binding	GO:0042613//GO:0016020//GO:0016021//GO:0005739//GO:0005667	MHC class II protein complex//membrane//integral component of membrane//mitochondrion//transcription factor complex	--	--	--	--	FALSE	-1.8833	0.52248	FALSE	-0.26774	1	DOWN	-2.8408	0.036977	FALSE	-1.2046	1
Cluster-32860.126285	1.03	6.37333	3.53667	0.85	3698	590596772	XP_007018428.1	1638	8.2e-180	Integrase-type DNA-binding superfamily protein [Theobroma cacao]>gi|508723756|gb|EOY15653.1| Integrase-type DNA-binding superfamily protein [Theobroma cacao]	743931912	XM_011011938.1	374	0	PREDICTED: Populus euphratica AP2-like ethylene-responsive transcription factor ANT (LOC105115136), mRNA	K09285	OVM, ANT	AP2-like factor, ANT lineage	http://www.genome.jp/dbget-bin/www_bget?ko:K09285	Q38914	913	1.3e-96	AP2-like ethylene-responsive transcription factor ANT OS=Arabidopsis thaliana GN=ANT PE=1 SV=2	PF00847//PF00621	AP2 domain//RhoGEF domain	GO:0043087//GO:0035023//GO:0006355	regulation of GTPase activity//regulation of Rho protein signal transduction//regulation of transcription, DNA-templated	GO:0003700//GO:0005089	transcription factor activity, sequence-specific DNA binding//Rho guanyl-nucleotide exchange factor activity	GO:0005667	transcription factor complex	--	--	--	--	FALSE	-0.2851	1	UP	1.7818	0.00078994	DOWN	-2.856	0.00042583	FALSE	-0.7579	0.76196

## Sheet: MYB
gene_id	L4	L6	H10	H12	Gene Length	NR GI	NR ID	NR Score	NR Evalue	NR Description	NT GI	NT ID	NT Score	NT Evalue	NT Description	KO ID	KO Name	KO Description	Http Link	Swissprot ID	Swissprot Score	Swissprot Evalue	Swissprot Description	PFAM ID	PFAM description	Gene Ontology Biological Pathway	BP Description	Gene Ontology Molecular Function	MF Description	Gene Ontology Cellular Component	CC Description	KOG ID	KOG ID	KOG Description	KOG Description	UP_DOWN_REGULATION(H12vsL4)	log2ratio(H12vsL4)	q value(H12vsL4)	UP_DOWN_REGULATION(H10vsL4)	log2ratio(H10vsL4)	q value(H10vsL4)	UP_DOWN_REGULATION(H12vsL6)	log2ratio(H12vsL6)	q value(H12vsL6)	UP_DOWN_REGULATION(H10vsL6)	log2ratio(H10vsL6)	q value(H10vsL6)
Cluster-32860.114588	2.15333	5.38667	3.46667	8.21333	3602	356501908	XP_003519765.1	1852	1.2e-204	PREDICTED: pre-mRNA-splicing factor CEF1-like isoform X1 [Glycine max]>gi|571438366|ref|XP_006574549.1| PREDICTED: pre-mRNA-splicing factor CEF1-like isoform X2 [Glycine max]>gi|571438368|ref|XP_006574550.1| PREDICTED: pre-mRNA-splicing factor CEF1-like isoform X3 [Glycine max]>gi|571438370|ref|XP_006574551.1| PREDICTED: pre-mRNA-splicing factor CEF1-like isoform X4 [Glycine max]>gi|734338078|gb|…	571434099	XM_006573039.1	671	0	PREDICTED: Glycine max myb-related protein 3R-1-like (LOC100803030), transcript variant X3, mRNA	K09422	MYBP	myb proto-oncogene protein, plant	http://www.genome.jp/dbget-bin/www_bget?ko:K09422	P10244	283	1.5e-23	Myb-related protein B OS=Homo sapiens GN=MYBL2 PE=1 SV=1	PF09261	Alpha mannosidase, middle domain	GO:0005975	carbohydrate metabolic process	GO:0004553//GO:0008270	hydrolase activity, hydrolyzing O-glycosyl compounds//zinc ion binding	--	--	--	--	--	--	UP	1.9119	0.00062585	FALSE	0.69077	0.67433	FALSE	0.69594	1	FALSE	-0.49881	1
Cluster-32860.50510	0.536667	0	0	0.336667	4227	702246299	XP_010054687.1	404	1.1e-36	PREDICTED: transcription repressor MYB5-like [Eucalyptus grandis]>gi|629125458|gb|KCW89883.1| hypothetical protein EUGRSUZ_A02110 [Eucalyptus grandis]	695080681	XM_009389544.1	41	3.10183e-09	PREDICTED: Musa acuminata subsp. malaccensis transcription factor MYB46-like (LOC103974672), mRNA	K09422	MYBP	myb proto-oncogene protein, plant	http://www.genome.jp/dbget-bin/www_bget?ko:K09422	Q38850	376	2.8e-34	Transcription repressor MYB5 OS=Arabidopsis thaliana GN=MYB5 PE=1 SV=1	--	--	--	--	--	--	--	--	--	--	--	--	FALSE	-0.67976	1	DOWN	#NAME?	0.017142	UP	Inf	0.0048502	FALSE	NA	NA
Cluster-32860.50511	0.35	0.523333	1.55	0.0133333	4759	702246299	XP_010054687.1	404	1.3e-36	PREDICTED: transcription repressor MYB5-like [Eucalyptus grandis]>gi|629125458|gb|KCW89883.1| hypothetical protein EUGRSUZ_A02110 [Eucalyptus grandis]	695080681	XM_009389544.1	41	3.49557e-09	PREDICTED: Musa acuminata subsp. malaccensis transcription factor MYB46-like (LOC103974672), mRNA	K09422	MYBP	myb proto-oncogene protein, plant	http://www.genome.jp/dbget-bin/www_bget?ko:K09422	Q38850	376	3.2e-34	Transcription repressor MYB5 OS=Arabidopsis thaliana GN=MYB5 PE=1 SV=1	PF08039	Mitochondrial proteolipid	--	--	--	--	GO:0005739	mitochondrion	--	--	--	--	FALSE	-4.8014	0.324	UP	2.167	0.0033045	DOWN	-5.3617	0.0006591	FALSE	1.6445	0.092531
Cluster-32860.50512	0.58	0	0.313333	0.463333	4321	702246299	XP_010054687.1	404	1.2e-36	PREDICTED: transcription repressor MYB5-like [Eucalyptus grandis]>gi|629125458|gb|KCW89883.1| hypothetical protein EUGRSUZ_A02110 [Eucalyptus grandis]	349713073	FQ386459.1	68	3.1048e-24	Vitis vinifera clone SS0AEB29YN17	K09422	MYBP	myb proto-oncogene protein, plant	http://www.genome.jp/dbget-bin/www_bget?ko:K09422	Q38850	376	2.9e-34	Transcription repressor MYB5 OS=Arabidopsis thaliana GN=MYB5 PE=1 SV=1	--	--	--	--	--	--	--	--	--	--	--	--	FALSE	-0.34106	1	FALSE	-0.91772	1	UP	Inf	0.00025856	FALSE	Inf	1
Cluster-32860.40129	2.02	6.27	6.98667	2.38	1294	356545756	XP_003541301.1	915	2e-96	PREDICTED: transcription factor MYB12-like [Glycine max]>gi|734334925|gb|KHN07912.1| Transcription factor MYB12 [Glycine soja]	571497550	XM_003541253.2	261	4.70041e-132	PREDICTED: Glycine max transcription factor MYB12-like (LOC100781908), mRNA	K09422	MYBP	myb proto-oncogene protein, plant	http://www.genome.jp/dbget-bin/www_bget?ko:K09422	O22264	509	3.3e-50	Transcription factor MYB12 OS=Arabidopsis thaliana GN=MYB12 PE=2 SV=1	--	--	--	--	--	--	--	--	--	--	--	--	FALSE	0.24369	1	UP	1.8082	0.013362	FALSE	-1.3703	0.94374	FALSE	0.2252	1
Cluster-32860.134299	7.86667	4.76	6.47333	2.6	5128	356559110	XP_003547844.1	4247	0	PREDICTED: probable leucine-rich repeat receptor-like protein kinase At5g49770-like [Glycine max]>gi|734315074|gb|KHN01903.1| Putative leucine-rich repeat receptor-like protein kinase [Glycine soja]	571527271	XM_003547796.2	1486	0	PREDICTED: Glycine max probable leucine-rich repeat receptor-like protein kinase At5g49770-like (LOC100792249), mRNA	--	--	--	--	Q9LT96	2337	1.4e-261	Probable leucine-rich repeat receptor-like protein kinase At5g49770 OS=Arabidopsis thaliana GN=At5g49770 PE=2 SV=1	PF00560//PF00069//PF13855//PF07714	Leucine Rich Repeat//Protein kinase domain//Leucine rich repeat//Protein tyrosine kinase	GO:0006468	protein phosphorylation	GO:0004672//GO:0005524//GO:0005515	protein kinase activity//ATP binding//protein binding	--	--	--	--	--	--	DOWN	-1.6098	0.0073635	FALSE	-0.26785	1	FALSE	-0.83235	1	FALSE	0.53423	1
Cluster-32860.134298	1.99333	0.673333	2.79	0.916667	4933	356559110	XP_003547844.1	3716	0	PREDICTED: probable leucine-rich repeat receptor-like protein kinase At5g49770-like [Glycine max]>gi|734315074|gb|KHN01903.1| Putative leucine-rich repeat receptor-like protein kinase [Glycine soja]	571527271	XM_003547796.2	1297	0	PREDICTED: Glycine max probable leucine-rich repeat receptor-like protein kinase At5g49770-like (LOC100792249), mRNA	--	--	--	--	Q9LT96	2085	2.2e-232	Probable leucine-rich repeat receptor-like protein kinase At5g49770 OS=Arabidopsis thaliana GN=At5g49770 PE=2 SV=1	PF07714//PF00560//PF00069//PF13855	Protein tyrosine kinase//Leucine Rich Repeat//Protein kinase domain//Leucine rich repeat	GO:0006468	protein phosphorylation	GO:0005515//GO:0005524//GO:0004672	protein binding//ATP binding//protein kinase activity	--	--	--	--	--	--	FALSE	-1.1315	0.68537	FALSE	0.49575	1	FALSE	0.48747	1	UP	2.1385	0.00030987
Cluster-32860.191911	0.0733333	0	0.68	0.11	2024	593266714	XP_007135535.1	829	2.9e-86	hypothetical protein PHAVU_010G137500g [Phaseolus vulgaris]>gi|561008580|gb|ESW07529.1| hypothetical protein PHAVU_010G137500g [Phaseolus vulgaris]	571464261	XM_006582944.1	210	1.66529e-103	PREDICTED: Glycine max myb-related protein 330-like (LOC100785147), mRNA	K09422	MYBP	myb proto-oncogene protein, plant	http://www.genome.jp/dbget-bin/www_bget?ko:K09422	Q9SPG3	417	2.4e-39	Transcription factor MYB26 OS=Arabidopsis thaliana GN=MYB26 PE=2 SV=1	PF09111//PF01749	SLIDE//Importin beta binding domain	GO:0006606//GO:0006338//GO:0015031	protein import into nucleus//chromatin remodeling//protein transport	GO:0003676//GO:0005524//GO:0008565//GO:0016818	nucleic acid binding//ATP binding//protein transporter activity//hydrolase activity, acting on acid anhydrides, in phosphorus-containing anhydrides	GO:0005737//GO:0005634	cytoplasm//nucleus	--	--	--	--	FALSE	0.60746	1	FALSE	3.2919	0.34318	FALSE	Inf	1	UP	Inf	0.038811
Cluster-32860.235509	2.80667	5.61	12.37	3.83	815	645254799	XP_008233205.1	338	9.9e-30	PREDICTED: transcription factor CPC-like [Prunus mume]	380006418	JN997402.1	103	1.97977e-44	Gossypium hirsutum CPC-like protein mRNA, complete cds	K09422	MYBP	myb proto-oncogene protein, plant	http://www.genome.jp/dbget-bin/www_bget?ko:K09422	O22059	292	3e-25	Transcription factor CPC OS=Arabidopsis thaliana GN=CPC PE=1 SV=1	--	--	--	--	--	--	--	--	--	--	--	--	FALSE	0.45893	1	UP	2.1527	0.0031034	FALSE	-0.50302	1	FALSE	1.2122	0.56253
Cluster-32860.49571	10.2633	5.08	10.2533	1.74667	1009	702274804	XP_010044170.1	722	3.7e-74	PREDICTED: transcription repressor MYB4-like [Eucalyptus grandis]>gi|629121717|gb|KCW86207.1| hypothetical protein EUGRSUZ_B02896 [Eucalyptus grandis]	802596348	XM_012216808.1	196	4.9494e-96	PREDICTED: Jatropha curcas transcription repressor MYB4 (LOC105634045), transcript variant X2, mRNA	K09422	MYBP	myb proto-oncogene protein, plant	http://www.genome.jp/dbget-bin/www_bget?ko:K09422	Q9S9K9	577	3.3e-58	Transcription factor MYB3 OS=Arabidopsis thaliana GN=MYB3 PE=1 SV=1	PF02988//PF09111	Phospholipase A2 inhibitor//SLIDE	GO:0006338	chromatin remodeling	GO:0003676//GO:0016818//GO:0004859//GO:0005524	nucleic acid binding//hydrolase activity, acting on acid anhydrides, in phosphorus-containing anhydrides//phospholipase inhibitor activity//ATP binding	GO:0005576//GO:0005634	extracellular region//nucleus	--	--	--	--	DOWN	-2.5433	0.0011845	FALSE	-0.00076951	1	FALSE	-1.5168	1	FALSE	1.0485	0.9346
Cluster-32860.150067	0.68	0.576667	2.35	0.95	2695	356501908	XP_003519765.1	1477	2.8e-161	PREDICTED: pre-mRNA-splicing factor CEF1-like isoform X1 [Glycine max]>gi|571438366|ref|XP_006574549.1| PREDICTED: pre-mRNA-splicing factor CEF1-like isoform X2 [Glycine max]>gi|571438368|ref|XP_006574550.1| PREDICTED: pre-mRNA-splicing factor CEF1-like isoform X3 [Glycine max]>gi|571438370|ref|XP_006574551.1| PREDICTED: pre-mRNA-splicing factor CEF1-like isoform X4 [Glycine max]>gi|734338078|gb|…	593789267	XM_007157611.1	469	0	Phaseolus vulgaris hypothetical protein (PHAVU_002G088900g) mRNA, complete cds	K09422	MYBP	myb proto-oncogene protein, plant	http://www.genome.jp/dbget-bin/www_bget?ko:K09422	P10244	283	1.1e-23	Myb-related protein B OS=Homo sapiens GN=MYBL2 PE=1 SV=1	PF09261	Alpha mannosidase, middle domain	GO:0005975	carbohydrate metabolic process	GO:0008270//GO:0004553	zinc ion binding//hydrolase activity, hydrolyzing O-glycosyl compounds	--	--	--	--	--	--	FALSE	0.4879	1	UP	1.8164	0.023665	FALSE	0.84235	1	UP	2.1991	0.013806
Cluster-32860.50979	1.40667	0	0	0.54	1432	502124326	XP_004498480.1	692	1.6e-70	PREDICTED: myb-related protein 3R-1-like isoform X1 [Cicer arietinum]	645226438	XM_008221817.1	228	1.1532e-113	PREDICTED: Prunus mume myb-related protein 3R-1-like (LOC103320183), mRNA	K09420	MYB	myb proto-oncogene protein	http://www.genome.jp/dbget-bin/www_bget?ko:K09420	Q9S7G7	528	2.3e-52	Myb-related protein 3R-1 OS=Arabidopsis thaliana GN=MYB3R-1 PE=2 SV=1	PF09111	SLIDE	GO:0006338	chromatin remodeling	GO:0005524//GO:0016818//GO:0003676	ATP binding//hydrolase activity, acting on acid anhydrides, in phosphorus-containing anhydrides//nucleic acid binding	GO:0005634	nucleus	KOG0048	KOG0048	Transcription factor, Myb superfamily	Transcription factor, Myb superfamily	FALSE	-1.3811	0.85665	DOWN	#NAME?	0.00034227	FALSE	Inf	0.22393	FALSE	NA	NA
Cluster-32860.104163	1.33	1.45	1.29667	0.246667	3687	356501908	XP_003519765.1	926	3e-97	PREDICTED: pre-mRNA-splicing factor CEF1-like isoform X1 [Glycine max]>gi|571438366|ref|XP_006574549.1| PREDICTED: pre-mRNA-splicing factor CEF1-like isoform X2 [Glycine max]>gi|571438368|ref|XP_006574550.1| PREDICTED: pre-mRNA-splicing factor CEF1-like isoform X3 [Glycine max]>gi|571438370|ref|XP_006574551.1| PREDICTED: pre-mRNA-splicing factor CEF1-like isoform X4 [Glycine max]>gi|734338078|gb|…	593789267	XM_007157611.1	299	1.02401e-152	Phaseolus vulgaris hypothetical protein (PHAVU_002G088900g) mRNA, complete cds	K09422	MYBP	myb proto-oncogene protein, plant	http://www.genome.jp/dbget-bin/www_bget?ko:K09422	P10244	283	1.5e-23	Myb-related protein B OS=Homo sapiens GN=MYBL2 PE=1 SV=1	PF01056	Myc amino-terminal region	GO:0006355	regulation of transcription, DNA-templated	GO:0003700	transcription factor activity, sequence-specific DNA binding	GO:0005667	transcription factor complex	--	--	--	--	FALSE	-2.4246	0.20789	FALSE	-0.039222	1	DOWN	-2.4857	0.024103	FALSE	-0.090299	1
Cluster-32860.155405	1.96	0.446667	0.266667	0.263333	1946	566161169	XP_006385513.1	402	9e-37	hypothetical protein POPTR_0003s06320g [Populus trichocarpa]>gi|550342541|gb|ERP63310.1| hypothetical protein POPTR_0003s06320g [Populus trichocarpa]	566149494	XM_002298061.2	109	2.2372e-47	Populus trichocarpa hypothetical protein (POPTR_0001s16970g) mRNA, complete cds	K09422	MYBP	myb proto-oncogene protein, plant	http://www.genome.jp/dbget-bin/www_bget?ko:K09422	P10290	293	5.5e-25	Anthocyanin regulatory C1 protein OS=Zea mays GN=C1 PE=2 SV=1	PF09111	SLIDE	GO:0006338	chromatin remodeling	GO:0016818//GO:0003676//GO:0005524	hydrolase activity, acting on acid anhydrides, in phosphorus-containing anhydrides//nucleic acid binding//ATP binding	GO:0005634	nucleus	--	--	--	--	DOWN	-2.8548	0.015616	DOWN	-2.9048	0.0072723	FALSE	-0.70496	1	FALSE	-0.73697	1
Cluster-32860.178193	2.69333	7.32333	13.6833	9.54333	1510	225452821	XP_002283575.1	879	3.4e-92	PREDICTED: myb-related protein 306 [Vitis vinifera]>gi|731419574|ref|XP_010661068.1| PREDICTED: myb-related protein 306 [Vitis vinifera]	571479088	XM_003534405.2	259	7.12355e-131	PREDICTED: Glycine max MYB transcription factor MYB74 (MYB74), mRNA	K09422	MYBP	myb proto-oncogene protein, plant	http://www.genome.jp/dbget-bin/www_bget?ko:K09422	P81392	776	4.2e-81	Myb-related protein 306 OS=Antirrhinum majus GN=MYB306 PE=2 SV=1	PF09111	SLIDE	GO:0006338	chromatin remodeling	GO:0016818//GO:0003676//GO:0005524	hydrolase activity, acting on acid anhydrides, in phosphorus-containing anhydrides//nucleic acid binding//ATP binding	GO:0005634	nucleus	--	--	--	--	FALSE	1.8019	0.44331	UP	2.3295	0.02498	FALSE	0.48213	1	FALSE	1.0306	1
Cluster-32860.175913	0	0.466667	0.303333	0	4171	356518318	XP_003527826.1	1411	1.9e-153	PREDICTED: myb-related protein 3R-1-like [Glycine max]	571537781	XR_419162.1	242	5.62978e-121	PREDICTED: Glycine max myb-related protein 3R-1-like (LOC100794559), misc_RNA	K09420	MYB	myb proto-oncogene protein	http://www.genome.jp/dbget-bin/www_bget?ko:K09420	Q9S7G7	534	1.3e-52	Myb-related protein 3R-1 OS=Arabidopsis thaliana GN=MYB3R-1 PE=2 SV=1	PF09111	SLIDE	GO:0006338	chromatin remodeling	GO:0005524//GO:0003676//GO:0016818	ATP binding//nucleic acid binding//hydrolase activity, acting on acid anhydrides, in phosphorus-containing anhydrides	GO:0005634	nucleus	KOG0048	KOG0048	Transcription factor, Myb superfamily	Transcription factor, Myb superfamily	FALSE	NA	NA	FALSE	Inf	0.18961	DOWN	#NAME?	0.00025856	FALSE	-0.52888	1
Cluster-32860.125028	6.59333	6.89333	1.76333	3.23333	3450	356501908	XP_003519765.1	1852	1.2e-204	PREDICTED: pre-mRNA-splicing factor CEF1-like isoform X1 [Glycine max]>gi|571438366|ref|XP_006574549.1| PREDICTED: pre-mRNA-splicing factor CEF1-like isoform X2 [Glycine max]>gi|571438368|ref|XP_006574550.1| PREDICTED: pre-mRNA-splicing factor CEF1-like isoform X3 [Glycine max]>gi|571438370|ref|XP_006574551.1| PREDICTED: pre-mRNA-splicing factor CEF1-like isoform X4 [Glycine max]>gi|734338078|gb|…	571434099	XM_006573039.1	671	0	PREDICTED: Glycine max myb-related protein 3R-1-like (LOC100803030), transcript variant X3, mRNA	K09422	MYBP	myb proto-oncogene protein, plant	http://www.genome.jp/dbget-bin/www_bget?ko:K09422	P10244	283	1.4e-23	Myb-related protein B OS=Homo sapiens GN=MYBL2 PE=1 SV=1	PF09261	Alpha mannosidase, middle domain	GO:0005975	carbohydrate metabolic process	GO:0004553//GO:0008270	hydrolase activity, hydrolyzing O-glycosyl compounds//zinc ion binding	--	--	--	--	--	--	FALSE	-1.0353	1	DOWN	-1.9186	0.013705	FALSE	-1.0714	1	FALSE	-1.9256	0.071955
Cluster-32860.211945	1.25	0.323333	0.156667	0	946	672208528	XP_008780287.1	327	2.2e-28	PREDICTED: myb-like protein Q [Phoenix dactylifera]	694311930	XM_009361830.1	36	4.06492e-07	PREDICTED: Pyrus x bretschneideri transcription factor MYB44-like (LOC103950596), mRNA	K09422	MYBP	myb proto-oncogene protein, plant	http://www.genome.jp/dbget-bin/www_bget?ko:K09422	Q9FDW1	236	1.1e-18	Transcription factor MYB44 OS=Arabidopsis thaliana GN=MYB44 PE=2 SV=1	PF09111	SLIDE	GO:0006338	chromatin remodeling	GO:0003676//GO:0016818//GO:0005524	nucleic acid binding//hydrolase activity, acting on acid anhydrides, in phosphorus-containing anhydrides//ATP binding	GO:0005634	nucleus	--	--	--	--	DOWN	#NAME?	0.040609	FALSE	-2.9766	0.6328	FALSE	#NAME?	1	FALSE	-0.99761	1
Cluster-32860.90314	0.77	1.79667	3.75333	3.21	2225	388500618	AFK38375.1	579	3.1e-57	unknown [Lotus japonicus]	571569713	XM_003555509.2	58	5.74954e-19	PREDICTED: Glycine max uncharacterized LOC100805064 (LOC100805064), mRNA	K09422	MYBP	myb proto-oncogene protein, plant	http://www.genome.jp/dbget-bin/www_bget?ko:K09422	Q9FNV8	457	6.1e-44	Transcription factor MYB114 OS=Arabidopsis thaliana GN=MYB114 PE=1 SV=1	PF03002//PF09111	Somatostatin/Cortistatin family//SLIDE	GO:0007165//GO:0006338	signal transduction//chromatin remodeling	GO:0016818//GO:0005179//GO:0003676//GO:0005524	hydrolase activity, acting on acid anhydrides, in phosphorus-containing anhydrides//hormone activity//nucleic acid binding//ATP binding	GO:0005576//GO:0005634	extracellular region//nucleus	--	--	--	--	UP	2.0433	0.020348	FALSE	2.2808	0.057508	FALSE	0.89129	1	FALSE	1.1532	0.82936
Cluster-32860.219151	23.1667	2.37333	7.66333	8.87	1434	593788568	XP_007157323.1	986	1.3e-104	hypothetical protein PHAVU_002G060500g [Phaseolus vulgaris]>gi|561030738|gb|ESW29317.1| hypothetical protein PHAVU_002G060500g [Phaseolus vulgaris]	593785082	XM_007155520.1	308	3.89737e-158	Phaseolus vulgaris hypothetical protein (PHAVU_003G214300g) mRNA, complete cds	K09422	MYBP	myb proto-oncogene protein, plant	http://www.genome.jp/dbget-bin/www_bget?ko:K09422	Q50EX6	702	1.5e-72	Protein ODORANT1 OS=Petunia hybrida GN=ODO1 PE=2 SV=1	PF02845//PF06596	CUE domain//Photosystem II reaction centre X protein (PsbX)	GO:0015979	photosynthesis	GO:0005515	protein binding	GO:0016020//GO:0009523	membrane//photosystem II	--	--	--	--	FALSE	-1.3871	0.9569	FALSE	-1.5893	0.89298	FALSE	1.9697	0.62855	UP	1.7909	0.0096986
Cluster-32860.194806	0	1.04333	2.62333	0.116667	1935	225442138	XP_002273991.1	250	3.8e-19	PREDICTED: transcription factor MYB114 [Vitis vinifera]>gi|297743011|emb|CBI35878.3| unnamed protein product [Vitis vinifera]	123685188	AM468035.1	93	1.74401e-38	Vitis vinifera contig VV78X155042.5, whole genome shotgun sequence	K09422	MYBP	myb proto-oncogene protein, plant	http://www.genome.jp/dbget-bin/www_bget?ko:K09422	P10290	215	6.1e-16	Anthocyanin regulatory C1 protein OS=Zea mays GN=C1 PE=2 SV=1	PF09111	SLIDE	GO:0006338	chromatin remodeling	GO:0005524//GO:0003676//GO:0016818	ATP binding//nucleic acid binding//hydrolase activity, acting on acid anhydrides, in phosphorus-containing anhydrides	GO:0005634	nucleus	--	--	--	--	FALSE	Inf	1	UP	Inf	1.2902e-11	FALSE	-3.1543	0.46652	FALSE	1.378	0.69899
Cluster-32860.72456	0.00666667	9.78	0	0.14	908	356501908	XP_003519765.1	951	9.2e-101	PREDICTED: pre-mRNA-splicing factor CEF1-like isoform X1 [Glycine max]>gi|571438366|ref|XP_006574549.1| PREDICTED: pre-mRNA-splicing factor CEF1-like isoform X2 [Glycine max]>gi|571438368|ref|XP_006574550.1| PREDICTED: pre-mRNA-splicing factor CEF1-like isoform X3 [Glycine max]>gi|571438370|ref|XP_006574551.1| PREDICTED: pre-mRNA-splicing factor CEF1-like isoform X4 [Glycine max]>gi|734338078|gb|…	593789267	XM_007157611.1	357	0	Phaseolus vulgaris hypothetical protein (PHAVU_002G088900g) mRNA, complete cds	K09422	MYBP	myb proto-oncogene protein, plant	http://www.genome.jp/dbget-bin/www_bget?ko:K09422	P10244	283	3.7e-24	Myb-related protein B OS=Homo sapiens GN=MYBL2 PE=1 SV=1	--	--	--	--	--	--	--	--	--	--	--	--	FALSE	Inf	1	FALSE	NA	NA	DOWN	-5.976	2.8741e-09	DOWN	#NAME?	1.702e-14
Cluster-32860.12338	0.876667	0.376667	0	0.31	1355	657386683	KEH28952.1	148	1.8e-07	myb transcription factor [Medicago truncatula]	821594482	LN846350.1	70	7.39604e-26	Trifolium pratense genome assembly redclover, chromosome : chr2	--	--	--	--	--	--	--	--	--	--	--	--	--	--	--	--	--	--	--	--	FALSE	-1.5479	0.97453	DOWN	#NAME?	0.029062	FALSE	-0.2986	1	FALSE	#NAME?	0.85366
Cluster-32860.16738	2.43333	0	0.0233333	0	1241	356517590	XP_003527470.1	571	1.5e-56	PREDICTED: myb-related protein Myb4-like [Glycine max]	571492965	XM_003540826.2	125	1.8007e-56	PREDICTED: Glycine max myb-related protein Myb4-like (LOC100782270), mRNA	K09422	MYBP	myb proto-oncogene protein, plant	http://www.genome.jp/dbget-bin/www_bget?ko:K09422	Q7XBH4	427	1e-40	Myb-related protein Myb4 OS=Oryza sativa subsp. japonica GN=MYB4 PE=2 SV=2	PF09111//PF01152	SLIDE//Bacterial-like globin	GO:0006338	chromatin remodeling	GO:0003676//GO:0019825//GO:0016818//GO:0005524	nucleic acid binding//oxygen binding//hydrolase activity, acting on acid anhydrides, in phosphorus-containing anhydrides//ATP binding	GO:0005634	nucleus	--	--	--	--	DOWN	#NAME?	3.3118e-06	DOWN	-6.2384	5.686e-05	FALSE	NA	NA	FALSE	Inf	1
Cluster-32860.175942	0.13	0.97	1.78333	0.853333	1912	3152563	AAC17044.1	258	4.4e-20	Similar to myb-related transcription factors e.g., gb|X98308. EST gb|T22093 and gb|T22697 come from this gene [Arabidopsis thaliana]	823135593	XM_012612100.1	35	3.00803e-06	PREDICTED: Gossypium raimondii myb-related protein 308 (LOC105785906), mRNA	K09422	MYBP	myb proto-oncogene protein, plant	http://www.genome.jp/dbget-bin/www_bget?ko:K09422	Q9S9K9	201	2.5e-14	Transcription factor MYB3 OS=Arabidopsis thaliana GN=MYB3 PE=1 SV=1	--	--	--	--	--	--	--	--	--	--	--	--	FALSE	2.6172	0.30405	UP	3.7032	0.0048939	FALSE	-0.12652	1	FALSE	0.98514	1
Cluster-17542.0	1.53	0.813333	0.72	0.0733333	1374	590575419	XP_007012681.1	606	1.4e-60	Duplicated homeodomain-like superfamily protein [Theobroma cacao]>gi|508783044|gb|EOY30300.1| Duplicated homeodomain-like superfamily protein [Theobroma cacao]	526118170	NM_001281024.1	147	1.17799e-68	Vitis vinifera MybPA2 (LOC100264512), mRNA >gnl|BL_ORD_ID|6254967 Vitis vinifera MybPA2 mRNA, complete cds	K09422	MYBP	myb proto-oncogene protein, plant	http://www.genome.jp/dbget-bin/www_bget?ko:K09422	O22264	460	1.7e-44	Transcription factor MYB12 OS=Arabidopsis thaliana GN=MYB12 PE=2 SV=1	--	--	--	--	--	--	--	--	--	--	--	--	DOWN	-4.3568	0.01536	FALSE	-1.0657	1	FALSE	-3.4104	0.51972	FALSE	-0.092364	1
Cluster-32860.149741	1.72333	2.68333	4.78667	8.60333	989	731392327	XP_010651059.1	477	9.2e-46	PREDICTED: transcription factor MYB59 [Vitis vinifera]	224923168	AC235404.1	100	1.12631e-42	Glycine max strain Williams 82 clone GM_WBb0124F21, complete sequence	K09422	MYBP	myb proto-oncogene protein, plant	http://www.genome.jp/dbget-bin/www_bget?ko:K09422	Q9LX82	298	7.4e-26	Transcription factor MYB48 OS=Arabidopsis thaliana GN=MYB48 PE=2 SV=1	--	--	--	--	--	--	--	--	--	--	--	--	UP	2.3088	0.007504	FALSE	1.4583	1	FALSE	1.7664	0.056398	FALSE	0.93779	1
Cluster-32860.149740	2.73	8.97667	8.06667	13.98	678	567864198	XP_006424748.1	314	5e-27	hypothetical protein CICLE_v10029019mg [Citrus clementina]>gi|557526682|gb|ESR37988.1| hypothetical protein CICLE_v10029019mg [Citrus clementina]	593172710	XM_007132042.1	109	7.54166e-48	Phaseolus vulgaris hypothetical protein (PHAVU_011G067000g) mRNA, complete cds	K09422	MYBP	myb proto-oncogene protein, plant	http://www.genome.jp/dbget-bin/www_bget?ko:K09422	Q9LX82	239	3.5e-19	Transcription factor MYB48 OS=Arabidopsis thaliana GN=MYB48 PE=2 SV=1	PF00531	Death domain	GO:0007165	signal transduction	GO:0005515	protein binding	--	--	--	--	--	--	UP	2.3674	0.0074254	FALSE	1.5421	0.91757	FALSE	0.74129	1	FALSE	-0.061448	1
Cluster-32860.17857	0.59	0	0	0	1696	828302018	XP_012569639.1	220	1e-15	PREDICTED: myb-related protein 308-like [Cicer arietinum]	694400672	XM_009377146.1	53	2.62448e-16	PREDICTED: Pyrus x bretschneideri myb-related protein 308-like (LOC103964234), mRNA	K09422	MYBP	myb proto-oncogene protein, plant	http://www.genome.jp/dbget-bin/www_bget?ko:K09422	Q7XBH4	150	1.8e-08	Myb-related protein Myb4 OS=Oryza sativa subsp. japonica GN=MYB4 PE=2 SV=2	--	--	--	--	--	--	--	--	--	--	--	--	DOWN	#NAME?	0.039163	FALSE	#NAME?	0.053344	FALSE	NA	NA	FALSE	NA	NA
Cluster-32860.127722	0	0	0	0.823333	6671	571474272	XP_006586180.1	7448	0	PREDICTED: proteasome activator subunit 4-like [Glycine max]	571543755	XR_137478.2	3196	0	PREDICTED: Glycine max proteasome activator subunit 4-like (LOC100814812), misc_RNA	K06699	PSME4	proteasome activator subunit 4	http://www.genome.jp/dbget-bin/www_bget?ko:K06699	F4JC97	6108	0	Proteasome activator subunit 4 OS=Arabidopsis thaliana GN=PA200 PE=2 SV=2	PF02985	HEAT repeat	--	--	GO:0005515	protein binding	--	--	--	--	--	--	UP	Inf	3.7594e-12	FALSE	NA	NA	UP	Inf	4.8953e-11	FALSE	NA	NA
Cluster-32860.125904	0.62	1.27667	2.23667	0.15	3394	356518318	XP_003527826.1	2995	0	PREDICTED: myb-related protein 3R-1-like [Glycine max]	571459492	XM_003527778.2	581	0	PREDICTED: Glycine max myb-related protein 3R-1-like (LOC100811335), mRNA	K09420	MYB	myb proto-oncogene protein	http://www.genome.jp/dbget-bin/www_bget?ko:K09420	Q9S7G7	1075	2e-115	Myb-related protein 3R-1 OS=Arabidopsis thaliana GN=MYB3R-1 PE=2 SV=1	PF09111//PF01080	SLIDE//Presenilin	GO:0006338	chromatin remodeling	GO:0003676//GO:0016818//GO:0005524//GO:0004190	nucleic acid binding//hydrolase activity, acting on acid anhydrides, in phosphorus-containing anhydrides//ATP binding//aspartic-type endopeptidase activity	GO:0016021//GO:0005634	integral component of membrane//nucleus	KOG0048	KOG0048	Transcription factor, Myb superfamily	Transcription factor, Myb superfamily	FALSE	-2.046	0.35856	UP	1.8787	0.011425	FALSE	-3.079	0.25438	FALSE	0.87022	1
Cluster-32860.218351	0.956667	1.29333	5.13333	0.483333	1666	593266714	XP_007135535.1	1081	1.4e-115	hypothetical protein PHAVU_010G137500g [Phaseolus vulgaris]>gi|561008580|gb|ESW07529.1| hypothetical protein PHAVU_010G137500g [Phaseolus vulgaris]	571464261	XM_006582944.1	316	1.62268e-162	PREDICTED: Glycine max myb-related protein 330-like (LOC100785147), mRNA	K09422	MYBP	myb proto-oncogene protein, plant	http://www.genome.jp/dbget-bin/www_bget?ko:K09422	Q9SPG3	642	1.6e-65	Transcription factor MYB26 OS=Arabidopsis thaliana GN=MYB26 PE=2 SV=1	--	--	--	--	--	--	--	--	--	--	--	--	FALSE	-1.0037	1	UP	2.4291	0.036044	FALSE	-1.3968	1	FALSE	2.0501	0.22288
Cluster-32860.183886	0.923333	5.35333	5.79	0.453333	3999	502124326	XP_004498480.1	1738	2.2e-191	PREDICTED: myb-related protein 3R-1-like isoform X1 [Cicer arietinum]	571537781	XR_419162.1	459	0	PREDICTED: Glycine max myb-related protein 3R-1-like (LOC100794559), misc_RNA	K09420	MYB	myb proto-oncogene protein	http://www.genome.jp/dbget-bin/www_bget?ko:K09420	Q9S7G7	1055	5e-113	Myb-related protein 3R-1 OS=Arabidopsis thaliana GN=MYB3R-1 PE=2 SV=1	PF09111	SLIDE	GO:0006338	chromatin remodeling	GO:0003676//GO:0016818//GO:0005524	nucleic acid binding//hydrolase activity, acting on acid anhydrides, in phosphorus-containing anhydrides//ATP binding	GO:0005634	nucleus	KOG0048	KOG0048	Transcription factor, Myb superfamily	Transcription factor, Myb superfamily	FALSE	-1.0278	1	UP	2.6672	2.9328e-10	FALSE	-3.5585	0.19308	FALSE	0.17291	1
Cluster-32860.50508	0	0.43	0.62	0	4852	702246299	XP_010054687.1	404	1.3e-36	PREDICTED: transcription repressor MYB5-like [Eucalyptus grandis]>gi|629125458|gb|KCW89883.1| hypothetical protein EUGRSUZ_A02110 [Eucalyptus grandis]	349713073	FQ386459.1	68	3.48955e-24	Vitis vinifera clone SS0AEB29YN17	K09422	MYBP	myb proto-oncogene protein, plant	http://www.genome.jp/dbget-bin/www_bget?ko:K09422	Q38850	376	3.3e-34	Transcription repressor MYB5 OS=Arabidopsis thaliana GN=MYB5 PE=1 SV=1	PF08039	Mitochondrial proteolipid	--	--	--	--	GO:0005739	mitochondrion	--	--	--	--	FALSE	NA	NA	UP	Inf	0.016529	DOWN	#NAME?	0.004682	FALSE	0.60602	1
Cluster-29802.0	0.31	0.493333	1.91667	0.82	1648	571558555	XP_006604580.1	953	9.8e-101	PREDICTED: transcription factor RAX2 [Glycine max]	657956165	XM_008371338.1	232	7.95712e-116	PREDICTED: Malus x domestica transcription factor RAX2 (LOC103433108), mRNA	K09422	MYBP	myb proto-oncogene protein, plant	http://www.genome.jp/dbget-bin/www_bget?ko:K09422	Q9SJL7	639	3.5e-65	Transcription factor RAX2 OS=Arabidopsis thaliana GN=RAX2 PE=1 SV=1	--	--	--	--	--	--	--	--	--	--	--	--	FALSE	1.4021	0.97797	UP	2.6623	0.043077	FALSE	0.81613	1	FALSE	2.1109	0.26864
Cluster-32860.238955	3.39	0.983333	1.77667	0.216667	1015	593697383	XP_007149171.1	550	3.2e-54	hypothetical protein PHAVU_005G047400g [Phaseolus vulgaris]>gi|561022435|gb|ESW21165.1| hypothetical protein PHAVU_005G047400g [Phaseolus vulgaris]	571521852	XM_003545893.2	167	6.58003e-80	PREDICTED: Glycine max transcription factor MYB86-like (LOC100811532), mRNA	K09422	MYBP	myb proto-oncogene protein, plant	http://www.genome.jp/dbget-bin/www_bget?ko:K09422	P20027	349	9.2e-32	Myb-related protein Hv33 OS=Hordeum vulgare GN=MYB2 PE=2 SV=3	--	--	--	--	--	--	--	--	--	--	--	--	DOWN	-3.9599	0.004333	FALSE	-0.9144	1	FALSE	-2.1099	1	FALSE	0.95626	1
Cluster-32860.175910	4.12	0.153333	0.06	1.76	3933	502124326	XP_004498480.1	1738	2.2e-191	PREDICTED: myb-related protein 3R-1-like isoform X1 [Cicer arietinum]	571537781	XR_419162.1	456	0	PREDICTED: Glycine max myb-related protein 3R-1-like (LOC100794559), misc_RNA	K09420	MYB	myb proto-oncogene protein	http://www.genome.jp/dbget-bin/www_bget?ko:K09420	Q9S7G7	1055	4.9e-113	Myb-related protein 3R-1 OS=Arabidopsis thaliana GN=MYB3R-1 PE=2 SV=1	PF09111	SLIDE	GO:0006338	chromatin remodeling	GO:0016818//GO:0003676//GO:0005524	hydrolase activity, acting on acid anhydrides, in phosphorus-containing anhydrides//nucleic acid binding//ATP binding	GO:0005634	nucleus	KOG0048	KOG0048	Transcription factor, Myb superfamily	Transcription factor, Myb superfamily	FALSE	-1.2325	0.29022	DOWN	-6.0913	6.0316e-22	FALSE	3.5143	0.5079	FALSE	-1.3251	1
Cluster-32860.205973	0	5.22	1.54	12.37	1690	828302018	XP_012569639.1	220	1e-15	PREDICTED: myb-related protein 308-like [Cicer arietinum]	694400672	XM_009377146.1	53	2.615e-16	PREDICTED: Pyrus x bretschneideri myb-related protein 308-like (LOC103964234), mRNA	K09422	MYBP	myb proto-oncogene protein, plant	http://www.genome.jp/dbget-bin/www_bget?ko:K09422	Q7XBH4	150	1.8e-08	Myb-related protein Myb4 OS=Oryza sativa subsp. japonica GN=MYB4 PE=2 SV=2	--	--	--	--	--	--	--	--	--	--	--	--	UP	Inf	1.0019e-14	UP	Inf	1.1757e-05	FALSE	1.3013	0.24623	FALSE	-1.6656	0.089507
Cluster-13974.1	2.48667	1	0.33	0.71	1348	356575957	XP_003556102.1	882	1.4e-92	PREDICTED: transcription factor LAF1 [Glycine max]	571477620	XM_006587253.1	244	1.38237e-122	PREDICTED: Glycine max transcription factor LAF1-like (LOC100794713), mRNA	K09422	MYBP	myb proto-oncogene protein, plant	http://www.genome.jp/dbget-bin/www_bget?ko:K09422	Q9M0K4	497	8.4e-49	Transcription factor LAF1 OS=Arabidopsis thaliana GN=LAF1 PE=1 SV=2	--	--	--	--	--	--	--	--	--	--	--	--	FALSE	-1.8173	0.34517	DOWN	-2.9376	0.025358	FALSE	-0.46519	1	FALSE	-1.5721	1
Cluster-32860.173289	4.63667	0.15	2.25	2.52	1595	593697680	XP_007149313.1	835	4.6e-87	hypothetical protein PHAVU_005G060000g [Phaseolus vulgaris]>gi|561022577|gb|ESW21307.1| hypothetical protein PHAVU_005G060000g [Phaseolus vulgaris]	571521742	XM_006598151.1	209	4.6976e-103	PREDICTED: Glycine max MYB14 protein (MYB14), mRNA	K09422	MYBP	myb proto-oncogene protein, plant	http://www.genome.jp/dbget-bin/www_bget?ko:K09422	P20024	523	9.6e-52	Myb-related protein Zm1 OS=Zea mays PE=2 SV=1	PF00721//PF09726	Virus coat protein (TMV like)//Transmembrane protein	--	--	GO:0005198	structural molecule activity	GO:0019028//GO:0016021	viral capsid//integral component of membrane	--	--	--	--	FALSE	-0.88781	1	FALSE	-1.0269	1	FALSE	4.2432	0.21514	UP	4.13	0.009504
Cluster-32860.160267	39.0467	25.18	17.1567	25.6933	2086	526117816	NP_001268121.1	911	9.2e-96	sucrose responsive element binding protein [Vitis vinifera]>gi|63054325|gb|AAY28930.1| sucrose responsive element binding protein [Vitis vinifera]	823227668	XM_012591173.1	109	2.4011e-47	PREDICTED: Gossypium raimondii transcription factor MYB44-like (LOC105770114), mRNA	K09422	MYBP	myb proto-oncogene protein, plant	http://www.genome.jp/dbget-bin/www_bget?ko:K09422	Q9FDW1	637	7.6e-65	Transcription factor MYB44 OS=Arabidopsis thaliana GN=MYB44 PE=2 SV=1	PF09111	SLIDE	GO:0006338	chromatin remodeling	GO:0005524//GO:0016818//GO:0003676	ATP binding//hydrolase activity, acting on acid anhydrides, in phosphorus-containing anhydrides//nucleic acid binding	GO:0005634	nucleus	--	--	--	--	FALSE	-0.61826	0.69126	DOWN	-1.1854	0.021348	FALSE	0.082466	1	FALSE	-0.45792	1
Cluster-32860.134300	2.54	0.863333	6.65	1.27333	1153	747080625	XP_011087570.1	289	6.8e-24	PREDICTED: transcription factor MYB86-like [Sesamum indicum]	--	--	--	--	--	K09422	MYBP	myb proto-oncogene protein, plant	http://www.genome.jp/dbget-bin/www_bget?ko:K09422	Q8LPH6	272	8.9e-23	Transcription factor MYB86 OS=Arabidopsis thaliana GN=MYB86 PE=2 SV=1	--	--	--	--	--	--	--	--	--	--	--	--	FALSE	-0.99084	1	FALSE	1.409	0.24159	FALSE	0.57334	1	UP	3.003	0.0021758
Cluster-32860.178568	0.06	0.0866667	1.11333	0.15	2101	593266714	XP_007135535.1	829	3e-86	hypothetical protein PHAVU_010G137500g [Phaseolus vulgaris]>gi|561008580|gb|ESW07529.1| hypothetical protein PHAVU_010G137500g [Phaseolus vulgaris]	571464261	XM_006582944.1	210	1.72975e-103	PREDICTED: Glycine max myb-related protein 330-like (LOC100785147), mRNA	K09422	MYBP	myb proto-oncogene protein, plant	http://www.genome.jp/dbget-bin/www_bget?ko:K09422	Q9SPG3	417	2.5e-39	Transcription factor MYB26 OS=Arabidopsis thaliana GN=MYB26 PE=2 SV=1	PF09111	SLIDE	GO:0006338	chromatin remodeling	GO:0005524//GO:0016818//GO:0003676	ATP binding//hydrolase activity, acting on acid anhydrides, in phosphorus-containing anhydrides//nucleic acid binding	GO:0005634	nucleus	--	--	--	--	FALSE	1.34	1	UP	4.2758	0.014769	FALSE	0.77122	1	FALSE	3.7267	0.11581
Cluster-32860.125037	15.7667	25.0833	41.2333	8.18667	1722	297743013	CBI35880.3	575	6.9e-57	unnamed protein product [Vitis vinifera]	769805834	XM_006849578.2	122	1.17192e-54	PREDICTED: Amborella trichopoda transcription factor TT2 (LOC18439413), mRNA	K09422	MYBP	myb proto-oncogene protein, plant	http://www.genome.jp/dbget-bin/www_bget?ko:K09422	P10290	456	6.1e-44	Anthocyanin regulatory C1 protein OS=Zea mays GN=C1 PE=2 SV=1	PF09111	SLIDE	GO:0006338	chromatin remodeling	GO:0003676//GO:0016818//GO:0005524	nucleic acid binding//hydrolase activity, acting on acid anhydrides, in phosphorus-containing anhydrides//ATP binding	GO:0005634	nucleus	--	--	--	--	FALSE	-0.94629	0.80549	UP	1.3963	7.5448e-05	FALSE	-1.6024	0.98726	FALSE	0.76887	1

## Sheet: NAC
gene_id	L4	L6	H10	H12	Gene Length	NR GI	NR ID	NR Score	NR Evalue	NR Description	NT GI	NT ID	NT Score	NT Evalue	NT Description	KO ID	KO Name	KO Description	Http Link	Swissprot ID	Swissprot Score	Swissprot Evalue	Swissprot Description	PFAM ID	PFAM description	Gene Ontology Biological Pathway	BP Description	Gene Ontology Molecular Function	MF Description	Gene Ontology Cellular Component	CC Description	KOG ID	KOG ID	KOG Description	KOG Description	UP_DOWN_REGULATION(H12vsL4)	log2ratio(H12vsL4)	q value(H12vsL4)	UP_DOWN_REGULATION(H10vsL4)	log2ratio(H10vsL4)	q value(H10vsL4)	UP_DOWN_REGULATION(H12vsL6)	log2ratio(H12vsL6)	q value(H12vsL6)	UP_DOWN_REGULATION(H10vsL6)	log2ratio(H10vsL6)	q value(H10vsL6)
Cluster-32860.17444	0	0.11	0.0133333	1.08333	1114	823131603	XP_012458613.1	846	1.7e-88	PREDICTED: NAC domain-containing protein 18-like [Gossypium raimondii]	571501346	XM_003543209.2	249	1.88988e-125	PREDICTED: Glycine max NAC domain protein (NAC16), mRNA	--	--	--	--	Q9LD44	773	6.9e-81	NAC transcription factor 56 OS=Arabidopsis thaliana GN=NAC056 PE=2 SV=1	PF02365	No apical meristem (NAM) protein	GO:0006355	regulation of transcription, DNA-templated	GO:0003677	DNA binding	--	--	--	--	--	--	UP	Inf	0.034083	FALSE	Inf	1	FALSE	3.4312	0.46361	FALSE	-2.3613	1
Cluster-32860.17443	0.743333	1.13	0.0966667	18.67	1740	734413348	KHN36793.1	1278	2.1e-138	NAC domain-containing protein 18 [Glycine soja]	571501346	XM_003543209.2	343	1.66068e-177	PREDICTED: Glycine max NAC domain protein (NAC16), mRNA	--	--	--	--	Q9LD44	897	4.5e-95	NAC transcription factor 56 OS=Arabidopsis thaliana GN=NAC056 PE=2 SV=1	PF02365	No apical meristem (NAM) protein	GO:0006355	regulation of transcription, DNA-templated	GO:0003677	DNA binding	--	--	--	--	--	--	UP	4.6277	0.016751	FALSE	-2.9858	0.38647	UP	4.1184	0.043454	FALSE	-3.4656	0.5272
Cluster-32860.17442	1.28667	6.59667	0.913333	12.9533	1960	593698284	XP_007149615.1	1474	4.5e-161	hypothetical protein PHAVU_005G084600g [Phaseolus vulgaris]>gi|561022879|gb|ESW21609.1| hypothetical protein PHAVU_005G084600g [Phaseolus vulgaris]	593698283	XM_007149553.1	370	0	Phaseolus vulgaris hypothetical protein (PHAVU_005G084600g) mRNA, complete cds	--	--	--	--	Q9LD44	944	1.8e-100	NAC transcription factor 56 OS=Arabidopsis thaliana GN=NAC056 PE=2 SV=1	PF02365//PF01524	No apical meristem (NAM) protein//Geminivirus V1 protein	GO:0060967//GO:0019048//GO:0006355	negative regulation of gene silencing by RNA//modulation by virus of host morphology or physiology//regulation of transcription, DNA-templated	GO:0003677	DNA binding	GO:0030430	host cell cytoplasm	--	--	--	--	UP	3.3136	0.0048744	FALSE	-0.50517	1	FALSE	1.0418	0.86736	FALSE	-2.7523	0.1212
Cluster-32860.71282	0	1.73	1.62333	3.33667	2200	828328814	XP_012574126.1	788	1.8e-81	PREDICTED: NAC domain-containing protein 69-like isoform X1 [Cicer arietinum]	593266327	XM_007135280.1	74	7.24929e-28	Phaseolus vulgaris hypothetical protein (PHAVU_010G121100g) mRNA, complete cds	--	--	--	--	F4JN35	498	1.1e-48	Protein NTM1-like 9 OS=Arabidopsis thaliana GN=NTL9 PE=1 SV=1	PF02365	No apical meristem (NAM) protein	GO:0006355	regulation of transcription, DNA-templated	GO:0003677	DNA binding	--	--	--	--	--	--	UP	Inf	2.1624e-14	UP	Inf	0.023512	FALSE	1.006	0.837	FALSE	0.0032744	1
Cluster-32860.160649	1.17667	0.116667	0.55	0	2954	571464878	XP_003529863.2	1136	1.1e-121	PREDICTED: uncharacterized calcium-binding protein At1g02270-like isoform X1 [Glycine max]	571464877	XM_003529815.2	375	0	PREDICTED: Glycine max uncharacterized LOC100777138 (LOC100777138), transcript variant X1, mRNA	--	--	--	--	O81916	907	5.3e-96	Uncharacterized calcium-binding protein At1g02270 OS=Arabidopsis thaliana GN=At1g02270 PE=2 SV=2	PF00036//PF12763//PF13405//PF02365//PF13833//PF13202//PF13499	EF hand//Cytoskeletal-regulatory complex EF hand//EF-hand domain//No apical meristem (NAM) protein//EF-hand domain pair//EF hand//EF-hand domain pair	GO:0006355	regulation of transcription, DNA-templated	GO:0003677//GO:0005509//GO:0005515	DNA binding//calcium ion binding//protein binding	--	--	--	--	--	--	DOWN	#NAME?	6.1912e-07	FALSE	-1.1066	0.99654	FALSE	#NAME?	0.84844	FALSE	2.2759	0.80617
Cluster-32860.12702	1.47333	16.3267	3.65	2.74333	1327	356525900	XP_003531559.1	844	3.4e-88	PREDICTED: NAC transcription factor ONAC010-like [Glycine max]>gi|734390438|gb|KHN26726.1| NAC domain-containing protein 48 [Glycine soja]	593792071	XM_007159013.1	310	2.78242e-159	Phaseolus vulgaris hypothetical protein (PHAVU_002G206300g) mRNA, complete cds	--	--	--	--	Q9LD44	374	1.5e-34	NAC transcription factor 56 OS=Arabidopsis thaliana GN=NAC056 PE=2 SV=1	PF02365	No apical meristem (NAM) protein	GO:0006355	regulation of transcription, DNA-templated	GO:0003677	DNA binding	--	--	--	--	--	--	FALSE	0.90411	1	FALSE	1.3232	0.76217	DOWN	-2.5102	0.045032	FALSE	-2.0558	0.083086
Cluster-32860.161895	0.293333	3.19	1.89	2.74667	3179	571464878	XP_003529863.2	1141	3e-122	PREDICTED: uncharacterized calcium-binding protein At1g02270-like isoform X1 [Glycine max]	571464877	XM_003529815.2	375	0	PREDICTED: Glycine max uncharacterized LOC100777138 (LOC100777138), transcript variant X1, mRNA	--	--	--	--	O81916	914	8.8e-97	Uncharacterized calcium-binding protein At1g02270 OS=Arabidopsis thaliana GN=At1g02270 PE=2 SV=2	PF13833//PF02365//PF13202//PF13405//PF13499//PF00036//PF12763	EF-hand domain pair//No apical meristem (NAM) protein//EF hand//EF-hand domain//EF-hand domain pair//EF hand//Cytoskeletal-regulatory complex EF hand	GO:0006355	regulation of transcription, DNA-templated	GO:0005509//GO:0005515//GO:0003677	calcium ion binding//protein binding//DNA binding	--	--	--	--	--	--	UP	3.2075	0.00019322	UP	2.682	0.00080947	FALSE	-0.17428	1	FALSE	-0.67534	1
Cluster-32860.128661	1.96667	5.06	2.08667	8.50333	1818	645250121	XP_008231061.1	272	1e-21	PREDICTED: NAC domain-containing protein 68 [Prunus mume]	--	--	--	--	--	--	--	--	--	Q9FY93	209	2.8e-15	NAC domain-containing protein 83 OS=Arabidopsis thaliana GN=NAC083 PE=1 SV=1	PF02365	No apical meristem (NAM) protein	GO:0006355	regulation of transcription, DNA-templated	GO:0003677	DNA binding	--	--	--	--	--	--	UP	2.1053	0.001109	FALSE	0.097886	1	FALSE	0.80282	0.88873	FALSE	-1.1729	0.40059
Cluster-32860.43703	10.8467	19.6933	8.50667	22.52	2024	593797552	XP_007161814.1	1281	1.1e-138	hypothetical protein PHAVU_001G100500g [Phaseolus vulgaris]>gi|561035278|gb|ESW33808.1| hypothetical protein PHAVU_001G100500g [Phaseolus vulgaris]	571556122	XM_003553953.2	319	4.25327e-164	PREDICTED: Glycine max NAC domain-containing protein 100-like (LOC100784372), mRNA	--	--	--	--	Q9FLJ2	757	9e-79	NAC domain-containing protein 100 OS=Arabidopsis thaliana GN=NAC100 PE=2 SV=1	PF02365//PF05297	No apical meristem (NAM) protein//Herpesvirus latent membrane protein 1 (LMP1)	GO:0019087//GO:0006355	transformation of host cell by virus//regulation of transcription, DNA-templated	GO:0003677	DNA binding	GO:0016021	integral component of membrane	--	--	--	--	FALSE	1.0384	0.21317	FALSE	-0.33508	1	FALSE	0.22736	1	DOWN	-1.1154	0.038831
Cluster-32860.11521	0.346667	0.666667	0.433333	5	712	356513447	XP_003525425.1	326	2.1e-28	PREDICTED: NAC transcription factor ONAC010-like [Glycine max]>gi|734365008|gb|KHN17478.1| NAC domain-containing protein 29 [Glycine soja]	--	--	--	--	--	--	--	--	--	Q9FY93	219	7.6e-17	NAC domain-containing protein 83 OS=Arabidopsis thaliana GN=NAC083 PE=1 SV=1	PF02365	No apical meristem (NAM) protein	GO:0006355	regulation of transcription, DNA-templated	GO:0003677	DNA binding	--	--	--	--	--	--	UP	3.8618	0.010798	FALSE	0.35994	1	FALSE	3.0128	0.057873	FALSE	-0.46588	1
Cluster-32860.177514	2.15667	0	0.61	0	964	358346543	XP_003637326.1	312	1.2e-26	NAC domain protein [Medicago truncatula]>gi|657372753|gb|KEH18540.1| NAC transcription factor-like protein [Medicago truncatula]	--	--	--	--	--	--	--	--	--	Q9M126	160	7.2e-10	NAC domain-containing protein 69 OS=Arabidopsis thaliana GN=NAC69 PE=2 SV=1	PF02316//PF02365	Mu DNA-binding domain//No apical meristem (NAM) protein	GO:0006355	regulation of transcription, DNA-templated	GO:0003677	DNA binding	--	--	--	--	--	--	DOWN	#NAME?	0.00068655	FALSE	-1.7965	0.70465	FALSE	NA	NA	FALSE	Inf	0.78135
Cluster-32860.31981	4.12333	4.88	1.24333	0.76	1235	593704441	XP_007152594.1	1192	1.4e-128	hypothetical protein PHAVU_004G143100g [Phaseolus vulgaris]>gi|561025903|gb|ESW24588.1| hypothetical protein PHAVU_004G143100g [Phaseolus vulgaris]	593704440	XM_007152532.1	397	0	Phaseolus vulgaris hypothetical protein (PHAVU_004G143100g) mRNA, complete cds	--	--	--	--	Q9FFI5	714	5.3e-74	NAC domain-containing protein 86 OS=Arabidopsis thaliana GN=NAC086 PE=2 SV=1	PF08039//PF00403//PF02365//PF06733	Mitochondrial proteolipid//Heavy-metal-associated domain//No apical meristem (NAM) protein//DEAD_2	GO:0030001//GO:0006355	metal ion transport//regulation of transcription, DNA-templated	GO:0005524//GO:0003677//GO:0004003//GO:0046872	ATP binding//DNA binding//ATP-dependent DNA helicase activity//metal ion binding	GO:0005657//GO:0005739	replication fork//mitochondrion	--	--	--	--	FALSE	-2.4434	0.098431	FALSE	-1.7321	0.30238	DOWN	-2.6382	0.011504	FALSE	-1.8959	0.093809
Cluster-32860.229543	2.39667	2.93333	0.63	5.86	2640	571433518	XP_006572929.1	1790	1.4e-197	PREDICTED: uncharacterized protein LOC100795246 isoform X5 [Glycine max]	571433517	XM_006572866.1	684	0	PREDICTED: Glycine max uncharacterized LOC100795246 (LOC100795246), transcript variant X5, mRNA	--	--	--	--	O49459	783	1.1e-81	NAC domain-containing protein 73 OS=Arabidopsis thaliana GN=NAC073 PE=2 SV=1	PF02365//PF05296	No apical meristem (NAM) protein//Taste receptor protein (TAS2R)	GO:0007186//GO:0006355//GO:0050909	G-protein coupled receptor signaling pathway//regulation of transcription, DNA-templated//sensory perception of taste	GO:0004930//GO:0003677	G-protein coupled receptor activity//DNA binding	GO:0016021	integral component of membrane	--	--	--	--	FALSE	1.269	0.13684	DOWN	-1.9558	0.020762	FALSE	1.0528	0.42435	DOWN	-2.1542	0.0264
Cluster-32860.41215	1.24	1.41333	1.8	11.0533	1352	356518858	XP_003528094.1	697	3.9e-71	PREDICTED: NAC transcription factor ONAC010 [Glycine max]>gi|734383518|gb|KHN23958.1| NAC domain-containing protein 29 [Glycine soja]	571460942	XM_003528046.2	187	6.73084e-91	PREDICTED: Glycine max uncharacterized LOC100527806 (LOC100527806), mRNA	--	--	--	--	Q9FY93	512	1.5e-50	NAC domain-containing protein 83 OS=Arabidopsis thaliana GN=NAC083 PE=1 SV=1	PF01668//PF07975//PF02365	SmpB protein//TFIIH C1-like domain//No apical meristem (NAM) protein	GO:0006355//GO:0006281	regulation of transcription, DNA-templated//DNA repair	GO:0003723//GO:0008270//GO:0003677	RNA binding//zinc ion binding//DNA binding	--	--	--	--	--	--	UP	3.1501	2.1088e-06	FALSE	0.54104	1	UP	3.0243	2.3584e-05	FALSE	0.44508	1
Cluster-32860.171779	0.683333	0.0733333	0	0.22	2954	571466100	XP_006583563.1	1497	1.5e-163	PREDICTED: uncharacterized protein LOC100791884 isoform X1 [Glycine max]>gi|571466102|ref|XP_006583564.1| PREDICTED: uncharacterized protein LOC100791884 isoform X2 [Glycine max]>gi|571466104|ref|XP_006583565.1| PREDICTED: uncharacterized protein LOC100791884 isoform X3 [Glycine max]>gi|571466106|ref|XP_006583566.1| PREDICTED: uncharacterized protein LOC100791884 isoform X4 [Glycine max]	571433517	XM_006572866.1	366	0	PREDICTED: Glycine max uncharacterized LOC100795246 (LOC100795246), transcript variant X5, mRNA	--	--	--	--	O49459	762	3.5e-79	NAC domain-containing protein 73 OS=Arabidopsis thaliana GN=NAC073 PE=2 SV=1	PF02365	No apical meristem (NAM) protein	GO:0006355	regulation of transcription, DNA-templated	GO:0003677	DNA binding	--	--	--	--	--	--	FALSE	-1.6619	1	DOWN	#NAME?	0.0095913	FALSE	1.6372	1	FALSE	#NAME?	1
Cluster-32860.45312	0	3.54333	2.03333	3.99333	1722	358346559	XP_003637334.1	683	2.1e-69	NAC domain protein [Medicago truncatula]>gi|358346862|ref|XP_003637483.1| NAC domain protein [Medicago truncatula]>gi|657372752|gb|KEH18539.1| NAC transcription factor-like protein [Medicago truncatula]	593266327	XM_007135280.1	74	5.64875e-28	Phaseolus vulgaris hypothetical protein (PHAVU_010G121100g) mRNA, complete cds	--	--	--	--	F4JN35	497	1.1e-48	Protein NTM1-like 9 OS=Arabidopsis thaliana GN=NTL9 PE=1 SV=1	PF02365	No apical meristem (NAM) protein	GO:0006355	regulation of transcription, DNA-templated	GO:0003677	DNA binding	--	--	--	--	--	--	UP	Inf	2.8293e-13	UP	Inf	7.1206e-08	FALSE	0.2137	1	FALSE	-0.70911	1
Cluster-32860.45313	0	2.49	3.27	3.39	2048	828328814	XP_012574126.1	781	1.1e-80	PREDICTED: NAC domain-containing protein 69-like isoform X1 [Cicer arietinum]	593266327	XM_007135280.1	70	1.1279e-25	Phaseolus vulgaris hypothetical protein (PHAVU_010G121100g) mRNA, complete cds	--	--	--	--	F4JN35	499	7.5e-49	Protein NTM1-like 9 OS=Arabidopsis thaliana GN=NTL9 PE=1 SV=1	PF02365	No apical meristem (NAM) protein	GO:0006355	regulation of transcription, DNA-templated	GO:0003677	DNA binding	--	--	--	--	--	--	UP	Inf	1.0272e-13	UP	Inf	3.3466e-14	FALSE	0.49778	1	FALSE	0.4996	1
Cluster-26906.1	0.443333	0	1.58	0.113333	1125	356524870	XP_003531051.1	770	1.1e-79	PREDICTED: NAC transcription factor ONAC010-like [Glycine max]>gi|734417887|gb|KHN39199.1| NAC domain-containing protein 68 [Glycine soja]	189163189	AP010423.1	109	1.27763e-47	Lotus japonicus genomic DNA, chromosome 4, clone: LjT16M14, TM1779, complete sequence	--	--	--	--	Q9LD44	359	7.1e-33	NAC transcription factor 56 OS=Arabidopsis thaliana GN=NAC056 PE=2 SV=1	PF02365	No apical meristem (NAM) protein	GO:0006355	regulation of transcription, DNA-templated	GO:0003677	DNA binding	--	--	--	--	--	--	FALSE	-1.9496	1	FALSE	1.8442	1	FALSE	Inf	1	UP	Inf	0.006584
Cluster-32860.208973	0.0166667	2.64333	1.64333	1.67667	1733	734361921	KHN15864.1	833	8.5e-87	NAC domain-containing protein 69 [Glycine soja]	593266327	XM_007135280.1	74	5.68559e-28	Phaseolus vulgaris hypothetical protein (PHAVU_010G121100g) mRNA, complete cds	--	--	--	--	F4JN35	500	4.9e-49	Protein NTM1-like 9 OS=Arabidopsis thaliana GN=NTL9 PE=1 SV=1	PF02365	No apical meristem (NAM) protein	GO:0006355	regulation of transcription, DNA-templated	GO:0003677	DNA binding	--	--	--	--	--	--	UP	7.1382	1.8835e-05	UP	7.1195	1.4772e-05	FALSE	-0.61005	1	FALSE	-0.59823	1
Cluster-32860.41930	0	1.68333	1.75	1.98667	1622	734361921	KHN15864.1	676	1.3e-68	NAC domain-containing protein 69 [Glycine soja]	593266327	XM_007135280.1	73	1.91122e-27	Phaseolus vulgaris hypothetical protein (PHAVU_010G121100g) mRNA, complete cds	--	--	--	--	F4JN35	325	8.9e-29	Protein NTM1-like 9 OS=Arabidopsis thaliana GN=NTL9 PE=1 SV=1	PF02365	No apical meristem (NAM) protein	GO:0006355	regulation of transcription, DNA-templated	GO:0003677	DNA binding	--	--	--	--	--	--	UP	Inf	1.0401e-06	UP	Inf	3.3945e-06	FALSE	0.28371	1	FALSE	0.14279	1
Cluster-32860.169397	4.49333	0.13	0.57	0.353333	2027	734361921	KHN15864.1	808	7.8e-84	NAC domain-containing protein 69 [Glycine soja]	593266327	XM_007135280.1	70	1.11613e-25	Phaseolus vulgaris hypothetical protein (PHAVU_010G121100g) mRNA, complete cds	--	--	--	--	F4JN35	499	7.4e-49	Protein NTM1-like 9 OS=Arabidopsis thaliana GN=NTL9 PE=1 SV=1	PF02365	No apical meristem (NAM) protein	GO:0006355	regulation of transcription, DNA-templated	GO:0003677	DNA binding	--	--	--	--	--	--	DOWN	-3.6509	1.7054e-06	DOWN	-3.0215	2.2866e-05	FALSE	1.4889	1	FALSE	2.1267	1
Cluster-32860.169398	1.93333	0	0.0433333	0	2248	828328814	XP_012574126.1	755	1.2e-77	PREDICTED: NAC domain-containing protein 69-like isoform X1 [Cicer arietinum]	593266327	XM_007135280.1	70	1.23996e-25	Phaseolus vulgaris hypothetical protein (PHAVU_010G121100g) mRNA, complete cds	--	--	--	--	F4JN35	499	8.2e-49	Protein NTM1-like 9 OS=Arabidopsis thaliana GN=NTL9 PE=1 SV=1	PF02365	No apical meristem (NAM) protein	GO:0006355	regulation of transcription, DNA-templated	GO:0003677	DNA binding	--	--	--	--	--	--	DOWN	#NAME?	1.0197e-09	DOWN	-5.3468	6.0448e-07	FALSE	NA	NA	FALSE	Inf	1
Cluster-32860.166496	41.27	22.84	15.37	9.10667	1904	734361921	KHN15864.1	899	2.1e-94	NAC domain-containing protein 69 [Glycine soja]	593266327	XM_007135280.1	70	1.04721e-25	Phaseolus vulgaris hypothetical protein (PHAVU_010G121100g) mRNA, complete cds	--	--	--	--	F4JN35	499	7e-49	Protein NTM1-like 9 OS=Arabidopsis thaliana GN=NTL9 PE=1 SV=1	PF02365	No apical meristem (NAM) protein	GO:0006355	regulation of transcription, DNA-templated	GO:0003677	DNA binding	--	--	--	--	--	--	DOWN	-2.1884	7.8772e-06	DOWN	-1.4159	1.94e-05	FALSE	-1.2841	0.086272	FALSE	-0.47994	1
Cluster-32860.148607	4.78667	1.29333	1.80333	0.69	3130	502156715	XP_004510611.1	1530	2.3e-167	PREDICTED: uncharacterized calcium-binding protein At1g02270-like [Cicer arietinum]	571524751	XM_003547952.2	502	0	PREDICTED: Glycine max uncharacterized LOC100788191 (LOC100788191), transcript variant X1, mRNA	--	--	--	--	O81916	1269	5.9e-138	Uncharacterized calcium-binding protein At1g02270 OS=Arabidopsis thaliana GN=At1g02270 PE=2 SV=2	PF13405//PF02365//PF13833//PF13202//PF13499//PF00036//PF12763	EF-hand domain//No apical meristem (NAM) protein//EF-hand domain pair//EF hand//EF-hand domain pair//EF hand//Cytoskeletal-regulatory complex EF hand	GO:0006355	regulation of transcription, DNA-templated	GO:0003677//GO:0005509//GO:0005515	DNA binding//calcium ion binding//protein binding	--	--	--	--	--	--	DOWN	-2.802	8.0273e-06	DOWN	-1.3903	0.010194	FALSE	-0.84143	1	FALSE	0.59783	1
Cluster-32860.42023	0	0.206667	0.716667	0.443333	2919	571505624	XP_006595570.1	693	2.4e-70	PREDICTED: uncharacterized protein LOC100795553 isoform X1 [Glycine max]	571505623	XM_006595507.1	246	2.3457e-123	PREDICTED: Glycine max NAC domain-containing protein 42-like (LOC100795553), transcript variant X1, mRNA	--	--	--	--	Q9SK55	619	1.3e-62	Transcription factor JUNGBRUNNEN 1 OS=Arabidopsis thaliana GN=JUB1 PE=1 SV=1	PF02365	No apical meristem (NAM) protein	GO:0006355	regulation of transcription, DNA-templated	GO:0003677	DNA binding	--	--	--	--	--	--	FALSE	Inf	0.13133	UP	Inf	6.4774e-05	FALSE	1.1841	1	FALSE	1.9134	0.48365
Cluster-32860.191713	1.26	0	0.67	0.0366667	3561	571464878	XP_003529863.2	855	4.9e-89	PREDICTED: uncharacterized calcium-binding protein At1g02270-like isoform X1 [Glycine max]	571464877	XM_003529815.2	247	7.97426e-124	PREDICTED: Glycine max uncharacterized LOC100777138 (LOC100777138), transcript variant X1, mRNA	--	--	--	--	O81916	646	1.2e-65	Uncharacterized calcium-binding protein At1g02270 OS=Arabidopsis thaliana GN=At1g02270 PE=2 SV=2	PF00036//PF12763//PF13833//PF02365//PF13405//PF13202//PF13499	EF hand//Cytoskeletal-regulatory complex EF hand//EF-hand domain pair//No apical meristem (NAM) protein//EF-hand domain//EF hand//EF-hand domain pair	GO:0006355	regulation of transcription, DNA-templated	GO:0005509//GO:0005515//GO:0003677	calcium ion binding//protein binding//DNA binding	--	--	--	--	--	--	DOWN	-5.0991	1.9984e-06	FALSE	-0.91711	0.87003	FALSE	Inf	1	UP	Inf	3.4214e-05
Cluster-32860.42018	0.193333	0.48	1.01333	0.0133333	2911	571505624	XP_006595570.1	693	2.4e-70	PREDICTED: uncharacterized protein LOC100795553 isoform X1 [Glycine max]	571505623	XM_006595507.1	246	2.33919e-123	PREDICTED: Glycine max NAC domain-containing protein 42-like (LOC100795553), transcript variant X1, mRNA	--	--	--	--	Q9SK55	619	1.3e-62	Transcription factor JUNGBRUNNEN 1 OS=Arabidopsis thaliana GN=JUB1 PE=1 SV=1	PF02365	No apical meristem (NAM) protein	GO:0006355	regulation of transcription, DNA-templated	GO:0003677	DNA binding	--	--	--	--	--	--	FALSE	-4.2219	0.93463	FALSE	2.3731	0.061097	DOWN	-5.4237	0.047599	FALSE	1.2086	0.9484
Cluster-32860.173670	0.8	0.543333	0.386667	0.05	2392	734383926	KHN24171.1	2220	1.7e-247	NAC domain-containing protein 74 [Glycine soja]	571511933	XM_003544304.2	563	0	PREDICTED: Glycine max protein FEZ-like (LOC100809019), mRNA	--	--	--	--	Q9FFI5	803	4.9e-84	NAC domain-containing protein 86 OS=Arabidopsis thaliana GN=NAC086 PE=2 SV=1	PF02365	No apical meristem (NAM) protein	GO:0006355	regulation of transcription, DNA-templated	GO:0003677	DNA binding	--	--	--	--	--	--	DOWN	-4.0789	0.023058	FALSE	-1.0149	1	FALSE	-3.4761	0.24167	FALSE	-0.38284	1
Cluster-32860.125730	12.8333	4.25	3.47333	18.4567	2756	357464263	XP_003602413.1	724	5.9e-74	NAC domain-containing protein [Medicago truncatula]>gi|355491461|gb|AES72664.1| NAC transcription factor-like protein [Medicago truncatula]	568848578	XM_006478019.1	135	1.12087e-61	PREDICTED: Citrus sinensis NAC domain-containing protein 69-like (LOC102626404), transcript variant X3, mRNA	--	--	--	--	F4JN35	644	1.6e-65	Protein NTM1-like 9 OS=Arabidopsis thaliana GN=NTL9 PE=1 SV=1	PF02365	No apical meristem (NAM) protein	GO:0006355	regulation of transcription, DNA-templated	GO:0003677	DNA binding	--	--	--	--	--	--	FALSE	0.50799	0.98858	DOWN	-1.8755	5.4181e-07	UP	2.1572	0.00025117	FALSE	-0.19549	1
Cluster-32860.102193	105.83	163.093	74.67	201.797	1179	358248440	NP_001239882.1	529	1e-51	uncharacterized protein LOC100815663 [Glycine max]>gi|255642301|gb|ACU21415.1| unknown [Glycine max]>gi|734393338|gb|KHN28123.1| NAC domain-containing protein 68 [Glycine soja]	--	--	--	--	--	--	--	--	--	Q9FY93	399	1.7e-37	NAC domain-containing protein 83 OS=Arabidopsis thaliana GN=NAC083 PE=1 SV=1	PF02365	No apical meristem (NAM) protein	GO:0006355	regulation of transcription, DNA-templated	GO:0003677	DNA binding	--	--	--	--	--	--	FALSE	0.92391	0.23331	FALSE	-0.50144	0.57343	FALSE	0.35222	1	DOWN	-1.045	0.020198
Cluster-32860.168326	0	0.193333	0.796667	0.29	3348	502156715	XP_004510611.1	1422	8.2e-155	PREDICTED: uncharacterized calcium-binding protein At1g02270-like [Cicer arietinum]	571524751	XM_003547952.2	475	0	PREDICTED: Glycine max uncharacterized LOC100788191 (LOC100788191), transcript variant X1, mRNA	--	--	--	--	O81916	1191	7e-129	Uncharacterized calcium-binding protein At1g02270 OS=Arabidopsis thaliana GN=At1g02270 PE=2 SV=2	PF13405//PF02365//PF13833//PF13202//PF13499//PF00036//PF12763	EF-hand domain//No apical meristem (NAM) protein//EF-hand domain pair//EF hand//EF-hand domain pair//EF hand//Cytoskeletal-regulatory complex EF hand	GO:0006355	regulation of transcription, DNA-templated	GO:0005509//GO:0005515//GO:0003677	calcium ion binding//protein binding//DNA binding	--	--	--	--	--	--	UP	Inf	0.038792	UP	Inf	0.020645	FALSE	0.59463	1	FALSE	2.0712	1
Cluster-32860.37997	2.97667	3.08333	0.876667	1.37333	2341	356563453	XP_003549977.1	1257	7.8e-136	PREDICTED: NAC domain-containing protein 78-like [Glycine max]>gi|734314277|gb|KHN01680.1| NAC domain-containing protein 74 [Glycine soja]	571455056	XM_003524668.2	398	0	PREDICTED: Glycine max NAC domain-containing protein 78-like (LOC100792714), mRNA	--	--	--	--	Q9FFI5	570	5e-57	NAC domain-containing protein 86 OS=Arabidopsis thaliana GN=NAC086 PE=2 SV=1	PF02365	No apical meristem (NAM) protein	GO:0006355	regulation of transcription, DNA-templated	GO:0003677	DNA binding	--	--	--	--	--	--	FALSE	-1.1268	0.44133	DOWN	-1.7522	0.028487	FALSE	-1.0984	0.87901	FALSE	-1.6904	0.15236
Cluster-32860.177435	0	0.203333	0.1	0.673333	3461	571464878	XP_003529863.2	855	4.8e-89	PREDICTED: uncharacterized calcium-binding protein At1g02270-like isoform X1 [Glycine max]	571464877	XM_003529815.2	247	7.74804e-124	PREDICTED: Glycine max uncharacterized LOC100777138 (LOC100777138), transcript variant X1, mRNA	--	--	--	--	O81916	646	1.1e-65	Uncharacterized calcium-binding protein At1g02270 OS=Arabidopsis thaliana GN=At1g02270 PE=2 SV=2	PF00036//PF12763//PF13499//PF02365//PF13202//PF13833//PF13405	EF hand//Cytoskeletal-regulatory complex EF hand//EF-hand domain pair//No apical meristem (NAM) protein//EF hand//EF-hand domain pair//EF-hand domain	GO:0006355	regulation of transcription, DNA-templated	GO:0003677//GO:0005509//GO:0005515	DNA binding//calcium ion binding//protein binding	--	--	--	--	--	--	UP	Inf	2.2917e-05	FALSE	Inf	0.87407	FALSE	1.7284	0.58264	FALSE	-0.9316	1
Cluster-19926.0	0	0.32	0.503333	2.99667	1415	593792488	XP_007159283.1	1278	1.7e-138	hypothetical protein PHAVU_002G224900g [Phaseolus vulgaris]>gi|561032698|gb|ESW31277.1| hypothetical protein PHAVU_002G224900g [Phaseolus vulgaris]	593792487	XM_007159221.1	278	1.82701e-141	Phaseolus vulgaris hypothetical protein (PHAVU_002G224900g) mRNA, complete cds	--	--	--	--	Q8GY42	858	1.2e-90	NAC transcription factor 25 OS=Arabidopsis thaliana GN=NAC025 PE=2 SV=1	PF02365	No apical meristem (NAM) protein	GO:0006355	regulation of transcription, DNA-templated	GO:0003677	DNA binding	--	--	--	--	--	--	UP	Inf	0.0015366	FALSE	Inf	0.25154	FALSE	3.3022	0.26294	FALSE	0.78381	1
Cluster-23783.0	0	0	0.0733333	0.843333	1425	388500410	AFK38271.1	884	8.5e-93	unknown [Lotus japonicus]	570517668	KF725689.1	290	3.92748e-148	Ammopiptanthus mongolicus NAC domain-containing protein (NAC1) mRNA, complete cds	--	--	--	--	O49255	697	5.7e-72	NAC transcription factor 29 OS=Arabidopsis thaliana GN=NAC029 PE=2 SV=1	PF01728//PF02365	FtsJ-like methyltransferase//No apical meristem (NAM) protein	GO:0006355//GO:0032259	regulation of transcription, DNA-templated//methylation	GO:0008168//GO:0003677	methyltransferase activity//DNA binding	--	--	--	--	--	--	UP	Inf	0.023558	FALSE	Inf	1	UP	Inf	0.038286	FALSE	Inf	1
Cluster-32860.42019	0.193333	0	0	0.806667	2912	734348800	KHN11983.1	693	2.4e-70	NAC domain-containing protein 42 [Glycine soja]	571505623	XM_006595507.1	246	2.34001e-123	PREDICTED: Glycine max NAC domain-containing protein 42-like (LOC100795553), transcript variant X1, mRNA	--	--	--	--	Q9SK55	619	1.3e-62	Transcription factor JUNGBRUNNEN 1 OS=Arabidopsis thaliana GN=JUB1 PE=1 SV=1	PF02365	No apical meristem (NAM) protein	GO:0006355	regulation of transcription, DNA-templated	GO:0003677	DNA binding	--	--	--	--	--	--	FALSE	2.0511	0.8046	FALSE	#NAME?	0.75776	UP	Inf	0.039299	FALSE	NA	NA
Cluster-32860.121845	0	1.20667	0.156667	0.53	2392	828328814	XP_012574126.1	755	1.3e-77	PREDICTED: NAC domain-containing protein 69-like isoform X1 [Cicer arietinum]	593266327	XM_007135280.1	70	1.32064e-25	Phaseolus vulgaris hypothetical protein (PHAVU_010G121100g) mRNA, complete cds	--	--	--	--	F4JN35	499	8.8e-49	Protein NTM1-like 9 OS=Arabidopsis thaliana GN=NTL9 PE=1 SV=1	PF02365	No apical meristem (NAM) protein	GO:0006355	regulation of transcription, DNA-templated	GO:0003677	DNA binding	--	--	--	--	--	--	UP	Inf	0.010043	FALSE	Inf	1	FALSE	-1.1554	1	FALSE	-2.9007	0.079625

## Sheet: MYC
gene_id	L4	L6	H10	H12	Gene Length	NR GI	NR ID	NR Score	NR Evalue	NR Description	NT GI	NT ID	NT Score	NT Evalue	NT Description	KO ID	KO Name	KO Description	Http Link	Swissprot ID	Swissprot Score	Swissprot Evalue	Swissprot Description	PFAM ID	PFAM description	Gene Ontology Biological Pathway	BP Description	Gene Ontology Molecular Function	MF Description	Gene Ontology Cellular Component	CC Description	KOG ID	KOG ID	KOG Description	KOG Description	UP_DOWN_REGULATION(H12vsL4)	log2ratio(H12vsL4)	q value(H12vsL4)	UP_DOWN_REGULATION(H10vsL4)	log2ratio(H10vsL4)	q value(H10vsL4)	UP_DOWN_REGULATION(H12vsL6)	log2ratio(H12vsL6)	q value(H12vsL6)	UP_DOWN_REGULATION(H10vsL6)	log2ratio(H10vsL6)	q value(H10vsL6)
Cluster-32860.14103	0	0.863333	0	0.403333	2603	645227096	XP_008220349.1	545	3.2e-53	PREDICTED: uncharacterized protein LOC103320445 [Prunus mume]	828309112	XM_012715341.1	141	4.89033e-65	PREDICTED: Cicer arietinum transcription factor SPATULA-like (LOC101503520), transcript variant X2, mRNA	--	--	--	--	Q9FUA4	338	4.5e-30	Transcription factor SPATULA OS=Arabidopsis thaliana GN=SPT PE=1 SV=1	PF01649//PF00010	Ribosomal protein S20//Helix-loop-helix DNA-binding domain	GO:0006412//GO:0042254	translation//ribosome biogenesis	GO:0003723//GO:0003735//GO:0046983	RNA binding//structural constituent of ribosome//protein dimerization activity	GO:0005840//GO:0005622	ribosome//intracellular	--	--	--	--	FALSE	Inf	0.40537	FALSE	NA	NA	FALSE	-1.0531	1	DOWN	#NAME?	0.00011262
Cluster-32860.75321	56.68	38.3933	22.1267	14.6367	1760	593790560	XP_007158319.1	1202	1.4e-129	hypothetical protein PHAVU_002G142800g [Phaseolus vulgaris]>gi|561031734|gb|ESW30313.1| hypothetical protein PHAVU_002G142800g [Phaseolus vulgaris]	593790559	XM_007158257.1	408	0	Phaseolus vulgaris hypothetical protein (PHAVU_002G142800g) mRNA, complete cds	--	--	--	--	Q9LSL1	667	2.1e-68	Transcription factor bHLH93 OS=Arabidopsis thaliana GN=BHLH93 PE=1 SV=1	PF00010//PF00489	Helix-loop-helix DNA-binding domain//Interleukin-6/G-CSF/MGF family	GO:0040007//GO:0008283//GO:0007165//GO:0006955	growth//cell proliferation//signal transduction//immune response	GO:0005138//GO:0046983	interleukin-6 receptor binding//protein dimerization activity	GO:0005896//GO:0005576	interleukin-6 receptor complex//extracellular region	--	--	--	--	DOWN	-1.9612	9.5508e-05	DOWN	-1.3429	3.679e-05	FALSE	-1.3456	0.068258	FALSE	-0.70018	0.50519
Cluster-32860.56507	1	0.6	0	1.66	4249	356528396	XP_003532789.1	1305	3.9e-141	PREDICTED: transcription factor GLABRA 3-like [Glycine max]	571457083	XM_003525347.2	209	1.26825e-102	PREDICTED: Glycine max transcription factor GLABRA 3-like (LOC100795524), mRNA	--	--	--	--	Q9FN69	769	7.7e-80	Transcription factor GLABRA 3 OS=Arabidopsis thaliana GN=GL3 PE=1 SV=1	PF00010	Helix-loop-helix DNA-binding domain	--	--	GO:0046983	protein dimerization activity	--	--	--	--	--	--	FALSE	0.71549	1	DOWN	#NAME?	1.3686e-10	FALSE	1.5283	0.81035	DOWN	#NAME?	0.00021058
Cluster-32860.56508	0.0266667	0.276667	0.95	0.313333	3053	356528396	XP_003532789.1	1740	1e-191	PREDICTED: transcription factor GLABRA 3-like [Glycine max]	571469462	XM_003532741.2	432	0	PREDICTED: Glycine max transcription factor GLABRA 3-like (LOC100808167), mRNA	--	--	--	--	Q9FN69	1185	3.2e-128	Transcription factor GLABRA 3 OS=Arabidopsis thaliana GN=GL3 PE=1 SV=1	PF00010	Helix-loop-helix DNA-binding domain	--	--	GO:0046983	protein dimerization activity	--	--	--	--	--	--	FALSE	3.5066	0.37308	UP	5.1336	0.00012431	FALSE	0.16204	1	FALSE	1.8215	0.83347
Cluster-32860.186739	0.483333	0.406667	1.70333	0	4152	356528396	XP_003532789.1	1305	3.8e-141	PREDICTED: transcription factor GLABRA 3-like [Glycine max]	571457083	XM_003525347.2	209	1.23905e-102	PREDICTED: Glycine max transcription factor GLABRA 3-like (LOC100795524), mRNA	--	--	--	--	Q9FN69	769	7.5e-80	Transcription factor GLABRA 3 OS=Arabidopsis thaliana GN=GL3 PE=1 SV=1	PF00010	Helix-loop-helix DNA-binding domain	--	--	GO:0046983	protein dimerization activity	--	--	--	--	--	--	DOWN	#NAME?	0.0026879	FALSE	1.8344	0.88344	FALSE	#NAME?	0.088393	FALSE	2.133	1
Cluster-32860.36762	0.643333	0	0.376667	0.64	3456	734367743	KHN18389.1	714	1.1e-72	Transcription factor BIM1 [Glycine soja]	828325686	XM_004508588.2	210	2.86249e-103	PREDICTED: Cicer arietinum transcription factor BIM1 (LOC101504639), mRNA	--	--	--	--	Q9LEZ3	430	1.3e-40	Transcription factor BIM1 OS=Arabidopsis thaliana GN=BIM1 PE=1 SV=2	PF00010	Helix-loop-helix DNA-binding domain	--	--	GO:0046983	protein dimerization activity	--	--	--	--	--	--	FALSE	-0.018669	1	FALSE	-0.78221	1	UP	Inf	0.021774	FALSE	Inf	0.072836
Cluster-32860.113449	21.9333	0.106667	16.1167	14.39	1701	356552989	XP_003544841.1	1214	5.5e-131	PREDICTED: transcription factor bHLH93-like [Glycine max]>gi|734419257|gb|KHN39978.1| Transcription factor bHLH93 [Glycine soja]	571511279	XM_003544793.2	344	4.51169e-178	PREDICTED: Glycine max transcription factor bHLH93-like (LOC100814388), mRNA	--	--	--	--	Q9LSL1	677	1.4e-69	Transcription factor bHLH93 OS=Arabidopsis thaliana GN=BHLH93 PE=1 SV=1	PF11770//PF00010	GRB2-binding adapter (GAPT)//Helix-loop-helix DNA-binding domain	--	--	GO:0046983	protein dimerization activity	GO:0016021	integral component of membrane	--	--	--	--	FALSE	-0.62183	0.81979	FALSE	-0.42558	1	UP	7.156	3.0195e-11	UP	7.3827	1.0707e-13
Cluster-32860.86036	0.16	1.81333	4.30333	3.33667	1798	571488817	XP_006591039.1	1101	7.4e-118	PREDICTED: transcription factor UNE10-like [Glycine max]	802700184	XM_012228243.1	209	5.30889e-103	PREDICTED: Jatropha curcas transcription factor UNE10 (LOC105643171), mRNA	--	--	--	--	Q8GZ38	696	9.5e-72	Transcription factor UNE10 OS=Arabidopsis thaliana GN=UNE10 PE=2 SV=1	PF00010	Helix-loop-helix DNA-binding domain	--	--	GO:0046983	protein dimerization activity	--	--	--	--	--	--	UP	4.4496	0.00022704	UP	4.8291	3.9668e-05	FALSE	0.92505	0.97807	FALSE	1.3257	0.40251
Cluster-32860.124144	14.2767	17.8767	4.81667	5.02667	891	593372004	XP_007140229.1	421	2.6e-39	hypothetical protein PHAVU_008G095100g [Phaseolus vulgaris]>gi|561013362|gb|ESW12223.1| hypothetical protein PHAVU_008G095100g [Phaseolus vulgaris]	733581885	LN713262.1	108	3.6096e-47	Cucumis melo genomic chromosome, chr_8	--	--	--	--	Q9M041	286	1.6e-24	Transcription factor bHLH140 OS=Arabidopsis thaliana GN=BHLH140 PE=3 SV=1	PF00335//PF00010	Tetraspanin family//Helix-loop-helix DNA-binding domain	--	--	GO:0046983	protein dimerization activity	GO:0016021	integral component of membrane	--	--	--	--	FALSE	-1.4987	0.65794	FALSE	-1.5607	0.17602	FALSE	-1.7739	0.21473	DOWN	-1.7989	0.0047626
Cluster-32860.97832	0	0.213333	0.613333	0.473333	4335	593786191	XP_007156136.1	1228	3.3e-132	hypothetical protein PHAVU_003G261600g [Phaseolus vulgaris]>gi|561029490|gb|ESW28130.1| hypothetical protein PHAVU_003G261600g [Phaseolus vulgaris]	731386802	XM_002265924.2	273	3.42435e-138	PREDICTED: Vitis vinifera transcription factor bHLH121 (LOC100259173), mRNA	K10772	APEX2	AP endonuclease 2	http://www.genome.jp/dbget-bin/www_bget?ko:K10772	F4JNY0	691	8.7e-71	DNA-(apurinic or apyrimidinic site) lyase 2 OS=Arabidopsis thaliana GN=APE2 PE=1 SV=1	PF04111//PF06839//PF06005//PF06156//PF02183//PF16740//PF05837//PF05929//PF03194//PF04977//PF09726//PF00010//PF13851//PF04728//PF05615//PF15898//PF17078//PF02932	Autophagy protein Apg6//GRF zinc finger//Protein of unknown function (DUF904)//Protein of unknown function (DUF972)//Homeobox associated leucine zipper//Spindle and kinetochore-associated protein 2//Centromere protein H (CENP-H)//Phage capsid scaffolding protein (GPO) serine peptidase//LUC7 N_terminus//Septum formation initiator//Transmembrane protein//Helix-loop-helix DNA-binding domain//Growth-…	GO:0000917//GO:0006811//GO:0031110//GO:0000090//GO:0019069//GO:0051028//GO:0007067//GO:0048870//GO:0043093//GO:0006355//GO:0007059//GO:0006914//GO:0007049//GO:0006260//GO:0051382//GO:0006376//GO:0051301//GO:0006397//GO:0048309	barrier septum assembly//ion transport//regulation of microtubule polymerization or depolymerization//mitotic anaphase//viral capsid assembly//mRNA transport//mitotic nuclear division//cell motility//FtsZ-dependent cytokinesis//regulation of transcription, DNA-templated//chromosome segregation//autophagy//cell cycle//DNA replication//kinetochore assembly//mRNA splice site selection//cell division…	GO:0003729//GO:0008270//GO:0046983//GO:0019901//GO:0008017//GO:0043565//GO:0003700	mRNA binding//zinc ion binding//protein dimerization activity//protein kinase binding//microtubule binding//sequence-specific DNA binding//transcription factor activity, sequence-specific DNA binding	GO:0016021//GO:0000940//GO:0019867//GO:0005737//GO:0000445//GO:0031514//GO:0005685//GO:0016020//GO:0000776//GO:0005876//GO:0045298//GO:0005667	integral component of membrane//condensed chromosome outer kinetochore//outer membrane//cytoplasm//THO complex part of transcription export complex//motile cilium//U1 snRNP//membrane//kinetochore//spindle microtubule//tubulin complex//transcription factor complex	--	--	--	--	UP	Inf	9.4177e-05	UP	Inf	0.0039315	FALSE	1.1185	1	FALSE	1.5507	1
Cluster-32860.220868	2.08667	1.51667	0.35	4.03	2065	356534418	XP_003535752.1	1542	6.2e-169	PREDICTED: transcription factor ABORTED MICROSPORES-like isoform X1 [Glycine max]>gi|571485029|ref|XP_006589725.1| PREDICTED: transcription factor ABORTED MICROSPORES-like isoform X2 [Glycine max]>gi|571485031|ref|XP_006589726.1| PREDICTED: transcription factor ABORTED MICROSPORES-like isoform X3 [Glycine max]	571571525	XM_006606818.1	221	1.30462e-109	PREDICTED: Glycine max transcription factor ABORTED MICROSPORES-like (LOC100810576), mRNA	--	--	--	--	Q9ZVX2	1073	2.1e-115	Transcription factor ABORTED MICROSPORES OS=Arabidopsis thaliana GN=AMS PE=1 SV=2	PF00010//PF02072//PF01842	Helix-loop-helix DNA-binding domain//Prepro-orexin//ACT domain	GO:0007218//GO:0007631//GO:0008152	neuropeptide signaling pathway//feeding behavior//metabolic process	GO:0046983//GO:0016597	protein dimerization activity//amino acid binding	--	--	--	--	--	--	FALSE	0.93005	0.69407	DOWN	-2.5785	0.010812	FALSE	1.4457	0.25001	FALSE	-2.0412	0.35464
Cluster-32860.220866	0.916667	0.443333	0.04	1.55333	2544	356534418	XP_003535752.1	1542	7.6e-169	PREDICTED: transcription factor ABORTED MICROSPORES-like isoform X1 [Glycine max]>gi|571485029|ref|XP_006589725.1| PREDICTED: transcription factor ABORTED MICROSPORES-like isoform X2 [Glycine max]>gi|571485031|ref|XP_006589726.1| PREDICTED: transcription factor ABORTED MICROSPORES-like isoform X3 [Glycine max]	571571525	XM_006606818.1	221	1.61246e-109	PREDICTED: Glycine max transcription factor ABORTED MICROSPORES-like (LOC100810576), mRNA	--	--	--	--	Q9ZVX2	1073	2.6e-115	Transcription factor ABORTED MICROSPORES OS=Arabidopsis thaliana GN=AMS PE=1 SV=2	PF02072//PF01842//PF00010	Prepro-orexin//ACT domain//Helix-loop-helix DNA-binding domain	GO:0007631//GO:0008152//GO:0007218	feeding behavior//metabolic process//neuropeptide signaling pathway	GO:0016597//GO:0046983	amino acid binding//protein dimerization activity	--	--	--	--	--	--	FALSE	0.73173	1	DOWN	-4.304	0.0051249	FALSE	1.8749	0.25891	FALSE	-3.1312	0.69554
Cluster-32860.114163	2.87667	0.436667	1.45333	0.303333	2112	359806380	NP_001241235.1	1220	1.4e-131	uncharacterized protein LOC100816055 [Glycine max]>gi|255635096|gb|ACU17906.1| unknown [Glycine max]	403043884	NM_001254306.2	339	3.38521e-175	Glycine max transcription factor BIM2-like (LOC100816055), mRNA	--	--	--	--	Q9CAA4	810	6.7e-85	Transcription factor BIM2 OS=Arabidopsis thaliana GN=BIM2 PE=1 SV=1	PF02392//PF00010	Ycf4//Helix-loop-helix DNA-binding domain	GO:0015979	photosynthesis	GO:0046983	protein dimerization activity	GO:0009579//GO:0009522//GO:0016021	thylakoid//photosystem I//integral component of membrane	--	--	--	--	DOWN	-3.2958	0.016125	FALSE	-0.94763	1	FALSE	-0.48681	1	FALSE	1.8848	1
Cluster-32860.87526	1.66333	3.15667	5.26	3.12333	1868	778719699	XP_011658044.1	925	2e-97	PREDICTED: transcription factor bHLH121 [Cucumis sativus]>gi|700193711|gb|KGN48915.1| hypothetical protein Csa_6G505920 [Cucumis sativus]	731386802	XM_002265924.2	273	1.46053e-138	PREDICTED: Vitis vinifera transcription factor bHLH121 (LOC100259173), mRNA	--	--	--	--	Q9LT23	555	2.2e-55	Transcription factor bHLH121 OS=Arabidopsis thaliana GN=BHLH121 PE=2 SV=1	PF05615//PF04728//PF15898//PF17078//PF06156//PF02183//PF05929//PF05837//PF16740//PF06005//PF04111//PF13851//PF00010//PF04977//PF03194//PF09726	Tho complex subunit 7//Lipoprotein leucine-zipper//cGMP-dependent protein kinase interacting domain//SWI5-dependent HO expression protein 3//Protein of unknown function (DUF972)//Homeobox associated leucine zipper//Phage capsid scaffolding protein (GPO) serine peptidase//Centromere protein H (CENP-H)//Spindle and kinetochore-associated protein 2//Protein of unknown function (DUF904)//Autophagy pr…	GO:0000090//GO:0019069//GO:0031110//GO:0000917//GO:0006355//GO:0007067//GO:0048870//GO:0051028//GO:0043093//GO:0006260//GO:0007049//GO:0006914//GO:0007059//GO:0048309//GO:0006397//GO:0051301//GO:0006376//GO:0051382	mitotic anaphase//viral capsid assembly//regulation of microtubule polymerization or depolymerization//barrier septum assembly//regulation of transcription, DNA-templated//mitotic nuclear division//cell motility//mRNA transport//FtsZ-dependent cytokinesis//DNA replication//cell cycle//autophagy//chromosome segregation//endoplasmic reticulum inheritance//mRNA processing//cell division//mRNA splice…	GO:0003729//GO:0043565//GO:0019901//GO:0008017//GO:0046983//GO:0003700	mRNA binding//sequence-specific DNA binding//protein kinase binding//microtubule binding//protein dimerization activity//transcription factor activity, sequence-specific DNA binding	GO:0000940//GO:0016021//GO:0005737//GO:0019867//GO:0031514//GO:0000445//GO:0005667//GO:0045298//GO:0005876//GO:0000776//GO:0005685	condensed chromosome outer kinetochore//integral component of membrane//cytoplasm//outer membrane//motile cilium//THO complex part of transcription export complex//transcription factor complex//tubulin complex//spindle microtubule//kinetochore//U1 snRNP	KOG1294	KOG1294	Apurinic/apyrimidinic endonuclease and related enzymes	Apurinic/apyrimidinic endonuclease and related enzymes	FALSE	0.89842	0.81291	UP	1.6841	0.011499	FALSE	0.0026008	1	FALSE	0.8184	1
Cluster-32860.30201	27.1033	43.5333	10.3	21.04	1073	593798066	XP_007162071.1	803	1.6e-83	hypothetical protein PHAVU_001G121200g [Phaseolus vulgaris]>gi|561035535|gb|ESW34065.1| hypothetical protein PHAVU_001G121200g [Phaseolus vulgaris]	590634202	XM_007028245.1	165	9.01505e-79	Theobroma cacao Basic helix-loop-helix DNA-binding superfamily protein (TCM_024016) mRNA, complete cds	--	--	--	--	O80674	631	1.9e-64	Transcription factor bHLH106 OS=Arabidopsis thaliana GN=BHLH106 PE=2 SV=1	PF00010	Helix-loop-helix DNA-binding domain	--	--	GO:0046983	protein dimerization activity	--	--	--	--	--	--	FALSE	-0.37104	1	DOWN	-1.3864	0.0019383	FALSE	-0.98641	0.36365	DOWN	-1.9701	0.0040434
Cluster-32860.6935	1.99667	0	0	0	1918	571500531	XP_006594658.1	921	5.8e-97	PREDICTED: transcription factor bHLH25-like isoform X2 [Glycine max]	357476084	XM_003608280.1	235	1.99655e-117	Medicago truncatula Transcription factor bHLH25 (MTR_4g092700) mRNA, complete cds	--	--	--	--	Q9T072	425	2.7e-40	Transcription factor bHLH25 OS=Arabidopsis thaliana GN=BHLH25 PE=2 SV=2	PF00010	Helix-loop-helix DNA-binding domain	--	--	GO:0046983	protein dimerization activity	--	--	--	--	--	--	DOWN	#NAME?	0.00053758	DOWN	#NAME?	0.00061462	FALSE	NA	NA	FALSE	NA	NA
Cluster-32860.132620	0.133333	0.75	1.69333	0.506667	1616	356526565	XP_003531887.1	467	2.2e-44	PREDICTED: transcription factor BIM1-like [Glycine max]	571473080	XM_003531839.2	181	1.74903e-87	PREDICTED: Glycine max transcription factor BIM1-like (LOC100791730), mRNA	--	--	--	--	Q9LEZ3	354	3.9e-32	Transcription factor BIM1 OS=Arabidopsis thaliana GN=BIM1 PE=1 SV=2	PF00010//PF00435//PF04281	Helix-loop-helix DNA-binding domain//Spectrin repeat//Mitochondrial import receptor subunit Tom22	GO:0006886	intracellular protein transport	GO:0046983//GO:0005515	protein dimerization activity//protein binding	GO:0005741	mitochondrial outer membrane	--	--	--	--	FALSE	1.8878	1	UP	3.6565	0.010882	FALSE	-0.55391	1	FALSE	1.2449	1
Cluster-32860.105155	0.683333	0.683333	0	0.806667	4331	356528396	XP_003532789.1	1220	2.8e-131	PREDICTED: transcription factor GLABRA 3-like [Glycine max]	571457083	XM_003525347.2	209	1.29294e-102	PREDICTED: Glycine max transcription factor GLABRA 3-like (LOC100795524), mRNA	--	--	--	--	Q9FN69	693	5.1e-71	Transcription factor GLABRA 3 OS=Arabidopsis thaliana GN=GL3 PE=1 SV=1	PF00010	Helix-loop-helix DNA-binding domain	--	--	GO:0046983	protein dimerization activity	--	--	--	--	--	--	FALSE	0.21931	1	DOWN	#NAME?	2.3927e-07	FALSE	0.2776	1	FALSE	#NAME?	0.051734
Cluster-32860.205727	0	0	0.513333	0	3015	571508304	XP_006595974.1	427	1.8e-39	PREDICTED: transcription factor SPATULA-like [Glycine max]>gi|734410855|gb|KHN35691.1| Transcription factor SPATULA [Glycine soja]	828309112	XM_012715341.1	141	5.67123e-65	PREDICTED: Cicer arietinum transcription factor SPATULA-like (LOC101503520), transcript variant X2, mRNA	--	--	--	--	Q9FUA4	336	8.8e-30	Transcription factor SPATULA OS=Arabidopsis thaliana GN=SPT PE=1 SV=1	PF01649//PF00010	Ribosomal protein S20//Helix-loop-helix DNA-binding domain	GO:0006412//GO:0042254	translation//ribosome biogenesis	GO:0003723//GO:0003735//GO:0046983	RNA binding//structural constituent of ribosome//protein dimerization activity	GO:0005840//GO:0005622	ribosome//intracellular	--	--	--	--	FALSE	NA	NA	UP	Inf	0.038554	FALSE	NA	NA	FALSE	Inf	0.072895
Cluster-32860.19292	0.0966667	0.173333	0.316667	1.10667	2465	593799224	XP_007162650.1	623	2.7e-62	hypothetical protein PHAVU_001G168700g [Phaseolus vulgaris]>gi|593799226|ref|XP_007162651.1| hypothetical protein PHAVU_001G168700g [Phaseolus vulgaris]>gi|561036114|gb|ESW34644.1| hypothetical protein PHAVU_001G168700g [Phaseolus vulgaris]>gi|561036115|gb|ESW34645.1| hypothetical protein PHAVU_001G168700g [Phaseolus vulgaris]	571446039	XR_413664.1	247	5.49888e-124	PREDICTED: Glycine max transcription factor PIF1-like (LOC100797225), transcript variant X10, misc_RNA	--	--	--	--	Q8GZM7	325	1.4e-28	Transcription factor PIF1 OS=Arabidopsis thaliana GN=PIF1 PE=1 SV=1	PF00010	Helix-loop-helix DNA-binding domain	--	--	GO:0046983	protein dimerization activity	--	--	--	--	--	--	UP	3.403	0.014519	FALSE	1.6687	1	FALSE	2.7718	0.14553	FALSE	1.0742	1
Cluster-32860.142376	8.03667	3.09333	5.22333	0.773333	703	514482123	AGO58373.1	634	4.1e-64	basic helix-loop-helix protein [Morella rubra]	566158293	XM_002301321.2	113	4.68187e-50	Populus trichocarpa basic helix-loop-helix regulatory family protein (POPTR_0002s16080g) mRNA, complete cds	--	--	--	--	Q9FN69	514	4.7e-51	Transcription factor GLABRA 3 OS=Arabidopsis thaliana GN=GL3 PE=1 SV=1	PF02053	Gene 66 (IR5) protein	--	--	GO:0008270	zinc ion binding	--	--	--	--	--	--	DOWN	-3.3519	0.0028245	FALSE	-0.60973	1	FALSE	-1.9569	0.84865	FALSE	0.8043	1
Cluster-32860.142375	14.4733	5.99333	9.82	1.49	757	734390815	KHN26969.1	773	3.3e-80	Transcription factor EGL1 [Glycine soja]	399531833	JX142417.1	79	4.02372e-31	Fragaria x ananassa transcription factor bHLH33 (bHLH33) mRNA, bHLH33-B allele, complete cds	--	--	--	--	Q9FN69	347	1.2e-31	Transcription factor GLABRA 3 OS=Arabidopsis thaliana GN=GL3 PE=1 SV=1	PF00010	Helix-loop-helix DNA-binding domain	--	--	GO:0046983	protein dimerization activity	--	--	--	--	--	--	DOWN	-3.255	0.00063199	FALSE	-0.5415	1	FALSE	-1.9727	0.90842	FALSE	0.76358	1
Cluster-32860.213757	0.0266667	0	0.32	0.08	3709	734367743	KHN18389.1	714	1.1e-72	Transcription factor BIM1 [Glycine soja]	828325686	XM_004508588.2	204	6.65458e-100	PREDICTED: Cicer arietinum transcription factor BIM1 (LOC101504639), mRNA	--	--	--	--	Q9LEZ3	430	1.4e-40	Transcription factor BIM1 OS=Arabidopsis thaliana GN=BIM1 PE=1 SV=2	PF00010	Helix-loop-helix DNA-binding domain	--	--	GO:0046983	protein dimerization activity	--	--	--	--	--	--	FALSE	1.7216	1	FALSE	3.6904	0.23631	FALSE	Inf	1	UP	Inf	0.024051
Cluster-32860.213758	6.69333	1.91	8.61	3.69667	1741	657390542	KEH32063.1	1258	4.4e-136	transcription factor BIM2-like protein [Medicago truncatula]	571454154	XM_003524448.2	280	1.74601e-142	PREDICTED: Glycine max transcription factor BIM1-like (LOC100800999), transcript variant X1, mRNA	--	--	--	--	Q9LEZ3	799	1e-83	Transcription factor BIM1 OS=Arabidopsis thaliana GN=BIM1 PE=1 SV=2	PF00010	Helix-loop-helix DNA-binding domain	--	--	GO:0046983	protein dimerization activity	--	--	--	--	--	--	FALSE	-0.86046	0.70138	FALSE	0.3805	1	FALSE	0.9959	1	UP	2.2611	0.0078697
Cluster-32860.75323	0.77	0.353333	0.323333	0	1963	593790562	XP_007158320.1	881	2.6e-92	hypothetical protein PHAVU_002G142800g [Phaseolus vulgaris]>gi|561031735|gb|ESW30314.1| hypothetical protein PHAVU_002G142800g [Phaseolus vulgaris]	590706339	XM_007047633.1	125	2.87873e-56	Theobroma cacao Basic helix-loop-helix DNA-binding superfamily protein isoform 2 (TCM_000915) mRNA, complete cds	--	--	--	--	Q9LSL1	482	6.7e-47	Transcription factor bHLH93 OS=Arabidopsis thaliana GN=BHLH93 PE=1 SV=1	PF00010//PF00489	Helix-loop-helix DNA-binding domain//Interleukin-6/G-CSF/MGF family	GO:0006955//GO:0007165//GO:0040007//GO:0008283	immune response//signal transduction//growth//cell proliferation	GO:0046983//GO:0005138	protein dimerization activity//interleukin-6 receptor binding	GO:0005576//GO:0005896	extracellular region//interleukin-6 receptor complex	--	--	--	--	DOWN	#NAME?	0.0023238	FALSE	-1.2265	1	FALSE	#NAME?	0.23635	FALSE	-0.020189	1
Cluster-32860.39513	7.68333	13.8167	8.79333	28.2	1009	356549994	XP_003543375.1	796	9.6e-83	PREDICTED: transcription factor ILR3-like isoform X1 [Glycine max]>gi|571501951|ref|XP_006594876.1| PREDICTED: transcription factor ILR3-like isoform X2 [Glycine max]	--	--	--	--	--	--	--	--	--	Q9FH37	566	6.3e-57	Transcription factor ILR3 OS=Arabidopsis thaliana GN=ILR3 PE=1 SV=1	PF04111//PF06005//PF07851//PF06156//PF02183//PF05837//PF04977//PF00340//PF00769//PF00010//PF07926	Autophagy protein Apg6//Protein of unknown function (DUF904)//TMPIT-like protein//Protein of unknown function (DUF972)//Homeobox associated leucine zipper//Centromere protein H (CENP-H)//Septum formation initiator//Interleukin-1 / 18//Ezrin/radixin/moesin family//Helix-loop-helix DNA-binding domain//TPR/MLP1/MLP2-like protein	GO:0006914//GO:0007049//GO:0006606//GO:0006260//GO:0000917//GO:0006355//GO:0051382//GO:0043093	autophagy//cell cycle//protein import into nucleus//DNA replication//barrier septum assembly//regulation of transcription, DNA-templated//kinetochore assembly//FtsZ-dependent cytokinesis	GO:0043565//GO:0046983//GO:0003700//GO:0008092	sequence-specific DNA binding//protein dimerization activity//transcription factor activity, sequence-specific DNA binding//cytoskeletal protein binding	GO:0016021//GO:0005667//GO:0005737//GO:0005615//GO:0019898//GO:0000776	integral component of membrane//transcription factor complex//cytoplasm//extracellular space//extrinsic component of membrane//kinetochore	--	--	--	--	UP	1.866	0.0043139	FALSE	0.18114	1	FALSE	1.1085	0.28633	FALSE	-0.55214	1
Cluster-32860.29545	0.373333	0.403333	2.39	0	4234	356528396	XP_003532789.1	1220	2.8e-131	PREDICTED: transcription factor GLABRA 3-like [Glycine max]	571457083	XM_003525347.2	209	1.26374e-102	PREDICTED: Glycine max transcription factor GLABRA 3-like (LOC100795524), mRNA	--	--	--	--	Q9FN69	693	5e-71	Transcription factor GLABRA 3 OS=Arabidopsis thaliana GN=GL3 PE=1 SV=1	PF00010	Helix-loop-helix DNA-binding domain	--	--	GO:0046983	protein dimerization activity	--	--	--	--	--	--	DOWN	#NAME?	0.0024744	FALSE	2.7039	0.24875	DOWN	#NAME?	0.023802	FALSE	2.6287	0.46585
Cluster-32860.181837	0	0.946667	0	0	3421	734367743	KHN18389.1	714	1.1e-72	Transcription factor BIM1 [Glycine soja]	828325686	XM_004508588.2	210	2.8332e-103	PREDICTED: Cicer arietinum transcription factor BIM1 (LOC101504639), mRNA	--	--	--	--	Q9LEZ3	430	1.3e-40	Transcription factor BIM1 OS=Arabidopsis thaliana GN=BIM1 PE=1 SV=2	PF00010	Helix-loop-helix DNA-binding domain	--	--	GO:0046983	protein dimerization activity	--	--	--	--	--	--	FALSE	NA	NA	FALSE	NA	NA	DOWN	#NAME?	4.8483e-07	DOWN	#NAME?	5.5954e-07
Cluster-32860.71456	0.713333	2.08	1.21667	4.38667	2371	359806380	NP_001241235.1	1126	1.2e-120	uncharacterized protein LOC100816055 [Glycine max]>gi|255635096|gb|ACU17906.1| unknown [Glycine max]	403043884	NM_001254306.2	325	2.3077e-167	Glycine max transcription factor BIM2-like (LOC100816055), mRNA	--	--	--	--	Q9CAA4	727	3.2e-75	Transcription factor BIM2 OS=Arabidopsis thaliana GN=BIM2 PE=1 SV=1	PF02392//PF00010	Ycf4//Helix-loop-helix DNA-binding domain	GO:0015979	photosynthesis	GO:0046983	protein dimerization activity	GO:0016021//GO:0009522//GO:0009579	integral component of membrane//photosystem I//thylakoid	--	--	--	--	UP	2.6049	0.00043453	FALSE	0.74516	1	FALSE	1.1259	0.49173	FALSE	-0.71536	1
Cluster-32860.1031	3.17333	3.04	0.326667	0.63	1313	356552989	XP_003544841.1	989	5.2e-105	PREDICTED: transcription factor bHLH93-like [Glycine max]>gi|734419257|gb|KHN39978.1| Transcription factor bHLH93 [Glycine soja]	571511279	XM_003544793.2	313	5.91562e-161	PREDICTED: Glycine max transcription factor bHLH93-like (LOC100814388), mRNA	--	--	--	--	Q9LSL1	457	3.6e-44	Transcription factor bHLH93 OS=Arabidopsis thaliana GN=BHLH93 PE=1 SV=1	PF00010	Helix-loop-helix DNA-binding domain	--	--	GO:0046983	protein dimerization activity	--	--	--	--	--	--	FALSE	-2.3325	0.058982	DOWN	-3.2894	0.0022627	FALSE	-2.2256	0.12219	DOWN	-3.1532	0.0112
Cluster-32860.83024	1.49	0.416667	0.49	0.0133333	1732	778719699	XP_011658044.1	925	1.8e-97	PREDICTED: transcription factor bHLH121 [Cucumis sativus]>gi|700193711|gb|KGN48915.1| hypothetical protein Csa_6G505920 [Cucumis sativus]	731386802	XM_002265924.2	273	1.35216e-138	PREDICTED: Vitis vinifera transcription factor bHLH121 (LOC100259173), mRNA	--	--	--	--	Q9LT23	555	2e-55	Transcription factor bHLH121 OS=Arabidopsis thaliana GN=BHLH121 PE=2 SV=1	PF03194//PF04977//PF09726//PF00010//PF13851//PF04111//PF06005//PF06156//PF02183//PF05837//PF16740//PF05929//PF15898//PF17078//PF04728//PF05615	LUC7 N_terminus//Septum formation initiator//Transmembrane protein//Helix-loop-helix DNA-binding domain//Growth-arrest specific micro-tubule binding//Autophagy protein Apg6//Protein of unknown function (DUF904)//Protein of unknown function (DUF972)//Homeobox associated leucine zipper//Centromere protein H (CENP-H)//Spindle and kinetochore-associated protein 2//Phage capsid scaffolding protein (GP…	GO:0000917//GO:0031110//GO:0019069//GO:0000090//GO:0051028//GO:0007067//GO:0048870//GO:0043093//GO:0006355//GO:0007059//GO:0006260//GO:0006914//GO:0007049//GO:0051382//GO:0006376//GO:0048309//GO:0051301//GO:0006397	barrier septum assembly//regulation of microtubule polymerization or depolymerization//viral capsid assembly//mitotic anaphase//mRNA transport//mitotic nuclear division//cell motility//FtsZ-dependent cytokinesis//regulation of transcription, DNA-templated//chromosome segregation//DNA replication//autophagy//cell cycle//kinetochore assembly//mRNA splice site selection//endoplasmic reticulum inheri…	GO:0003729//GO:0046983//GO:0043565//GO:0019901//GO:0008017//GO:0003700	mRNA binding//protein dimerization activity//sequence-specific DNA binding//protein kinase binding//microtubule binding//transcription factor activity, sequence-specific DNA binding	GO:0016021//GO:0000940//GO:0005737//GO:0019867//GO:0031514//GO:0000445//GO:0000776//GO:0005685//GO:0045298//GO:0005667//GO:0005876	integral component of membrane//condensed chromosome outer kinetochore//cytoplasm//outer membrane//motile cilium//THO complex part of transcription export complex//kinetochore//U1 snRNP//tubulin complex//transcription factor complex//spindle microtubule	--	--	--	--	DOWN	-7.3403	4.4569e-05	FALSE	-1.5964	0.63039	FALSE	-5.4757	0.35484	FALSE	0.28314	1

## Sheet: bZIP
gene_id	L4	L6	H10	H12	Gene Length	NR GI	NR ID	NR Score	NR Evalue	NR Description	NT GI	NT ID	NT Score	NT Evalue	NT Description	KO ID	KO Name	KO Description	Http Link	Swissprot ID	Swissprot Score	Swissprot Evalue	Swissprot Description	PFAM ID	PFAM description	Gene Ontology Biological Pathway	BP Description	Gene Ontology Molecular Function	MF Description	Gene Ontology Cellular Component	CC Description	KOG ID	KOG ID	KOG Description	KOG Description	UP_DOWN_REGULATION(H12vsL4)	log2ratio(H12vsL4)	q value(H12vsL4)	UP_DOWN_REGULATION(H10vsL4)	log2ratio(H10vsL4)	q value(H10vsL4)	UP_DOWN_REGULATION(H12vsL6)	log2ratio(H12vsL6)	q value(H12vsL6)	UP_DOWN_REGULATION(H10vsL6)	log2ratio(H10vsL6)	q value(H10vsL6)
Cluster-32860.119233	0.2	26.3133	0.1	0.05	1834	351724635	NP_001238344.1	537	1.9e-52	bZIP transcription factor bZIP124 [Glycine max]>gi|113367218|gb|ABI34666.1| bZIP transcription factor bZIP124 [Glycine max]>gi|255640820|gb|ACU20693.1| unknown [Glycine max]	113367217	DQ787056.1	182	5.5335e-88	Glycine max bZIP transcription factor bZIP124 (bZIP124) mRNA, complete cds	--	--	--	--	P24068	217	3.4e-16	Ocs element-binding factor 1 OS=Zea mays GN=OBF1 PE=2 SV=2	PF03462//PF07941//PF16331//PF03131//PF04977//PF04111//PF06005//PF00170//PF03176//PF06391//PF07851//PF07716//PF04728	PCRF domain//Potassium channel Kv1.4 tandem inactivation domain//TolA binding protein trimerisation//bZIP Maf transcription factor//Septum formation initiator//Autophagy protein Apg6//Protein of unknown function (DUF904)//bZIP transcription factor//MMPL family//CDK-activating kinase assembly factor MAT1//TMPIT-like protein//Basic region leucine zipper//Lipoprotein leucine-zipper	GO:0006449//GO:0006355//GO:0006415//GO:0043093//GO:0007049//GO:0006914//GO:0006813//GO:0070206//GO:0000917	regulation of translational termination//regulation of transcription, DNA-templated//translational termination//FtsZ-dependent cytokinesis//cell cycle//autophagy//potassium ion transport//protein trimerization//barrier septum assembly	GO:0003677//GO:0030955//GO:0016149//GO:0003700//GO:0043565//GO:0005249	DNA binding//potassium ion binding//translation release factor activity, codon specific//transcription factor activity, sequence-specific DNA binding//sequence-specific DNA binding//voltage-gated potassium channel activity	GO:0019867//GO:0005634//GO:0005667//GO:0005737//GO:0018444//GO:0016020//GO:0008076//GO:0005840//GO:0016021	outer membrane//nucleus//transcription factor complex//cytoplasm//translation release factor complex//membrane//voltage-gated potassium channel complex//ribosome//integral component of membrane	--	--	--	--	FALSE	-1.8443	1	FALSE	-0.92367	1	DOWN	-8.8759	1.1938e-31	DOWN	-7.9112	3.7652e-29
Cluster-32860.89484	0	7.51333	0	5.95333	1811	802595008	XP_012071923.1	478	1.3e-45	PREDICTED: ocs element-binding factor 1-like [Jatropha curcas]>gi|643731214|gb|KDP38552.1| hypothetical protein JCGZ_04477 [Jatropha curcas]	731429660	XM_003634324.2	119	5.74009e-53	PREDICTED: Vitis vinifera ocs element-binding factor 1 (LOC100855209), mRNA	--	--	--	--	P24068	203	1.4e-14	Ocs element-binding factor 1 OS=Zea mays GN=OBF1 PE=2 SV=2	PF07716//PF06391//PF00170//PF04111	Basic region leucine zipper//CDK-activating kinase assembly factor MAT1//bZIP transcription factor//Autophagy protein Apg6	GO:0006355//GO:0006914//GO:0007049	regulation of transcription, DNA-templated//autophagy//cell cycle	GO:0003700//GO:0043565	transcription factor activity, sequence-specific DNA binding//sequence-specific DNA binding	GO:0005667//GO:0005634	transcription factor complex//nucleus	--	--	--	--	UP	Inf	9.6847e-19	FALSE	NA	NA	FALSE	-0.29122	1	DOWN	#NAME?	1.9276e-22
Cluster-32860.127732	0	7.21	0.0433333	4.39	1808	802595008	XP_012071923.1	478	1.3e-45	PREDICTED: ocs element-binding factor 1-like [Jatropha curcas]>gi|643731214|gb|KDP38552.1| hypothetical protein JCGZ_04477 [Jatropha curcas]	731429660	XM_003634324.2	119	5.73039e-53	PREDICTED: Vitis vinifera ocs element-binding factor 1 (LOC100855209), mRNA	--	--	--	--	P24068	203	1.4e-14	Ocs element-binding factor 1 OS=Zea mays GN=OBF1 PE=2 SV=2	PF06391//PF07716//PF04111//PF00170	CDK-activating kinase assembly factor MAT1//Basic region leucine zipper//Autophagy protein Apg6//bZIP transcription factor	GO:0006355//GO:0006914//GO:0007049	regulation of transcription, DNA-templated//autophagy//cell cycle	GO:0043565//GO:0003700	sequence-specific DNA binding//transcription factor activity, sequence-specific DNA binding	GO:0005667//GO:0005634	transcription factor complex//nucleus	--	--	--	--	UP	Inf	8.4559e-11	FALSE	Inf	1	FALSE	-0.66131	1	DOWN	-7.1576	8.9057e-20
Cluster-32860.190994	10.1533	17.0433	11.6633	25.9667	1295	734409831	KHN35355.1	776	2.6e-80	Common plant regulatory factor 1 [Glycine soja]	571560585	XM_003554698.2	486	0	PREDICTED: Glycine max common plant regulatory factor 1-like (LOC100781875), transcript variant X1, mRNA	K09060	GBF	plant G-box-binding factor	http://www.genome.jp/dbget-bin/www_bget?ko:K09060	P42776	506	7.3e-50	G-box-binding factor 3 OS=Arabidopsis thaliana GN=GBF3 PE=1 SV=2	PF09726//PF04977//PF03131//PF06005//PF00170//PF04111//PF02183//PF06156//PF07716	Transmembrane protein//Septum formation initiator//bZIP Maf transcription factor//Protein of unknown function (DUF904)//bZIP transcription factor//Autophagy protein Apg6//Homeobox associated leucine zipper//Protein of unknown function (DUF972)//Basic region leucine zipper	GO:0043093//GO:0000917//GO:0006260//GO:0006355//GO:0007049//GO:0006914	FtsZ-dependent cytokinesis//barrier septum assembly//DNA replication//regulation of transcription, DNA-templated//cell cycle//autophagy	GO:0043565//GO:0003700//GO:0003677	sequence-specific DNA binding//transcription factor activity, sequence-specific DNA binding//DNA binding	GO:0016021//GO:0005737//GO:0005667//GO:0005634	integral component of membrane//cytoplasm//transcription factor complex//nucleus	--	--	--	--	UP	1.3449	0.047411	FALSE	0.20343	1	FALSE	0.67355	0.98787	FALSE	-0.43993	1
Cluster-32860.119240	4.28667	20.0333	3.97	8.45333	1727	351724635	NP_001238344.1	537	1.8e-52	bZIP transcription factor bZIP124 [Glycine max]>gi|113367218|gb|ABI34666.1| bZIP transcription factor bZIP124 [Glycine max]>gi|255640820|gb|ACU20693.1| unknown [Glycine max]	113367217	DQ787056.1	182	5.20438e-88	Glycine max bZIP transcription factor bZIP124 (bZIP124) mRNA, complete cds	--	--	--	--	P24068	217	3.2e-16	Ocs element-binding factor 1 OS=Zea mays GN=OBF1 PE=2 SV=2	PF07941//PF16331//PF03462//PF04977//PF03131//PF03176//PF06005//PF00170//PF04111//PF06391//PF07716//PF07851//PF04728	Potassium channel Kv1.4 tandem inactivation domain//TolA binding protein trimerisation//PCRF domain//Septum formation initiator//bZIP Maf transcription factor//MMPL family//Protein of unknown function (DUF904)//bZIP transcription factor//Autophagy protein Apg6//CDK-activating kinase assembly factor MAT1//Basic region leucine zipper//TMPIT-like protein//Lipoprotein leucine-zipper	GO:0043093//GO:0006415//GO:0006355//GO:0006449//GO:0000917//GO:0070206//GO:0006914//GO:0007049//GO:0006813	FtsZ-dependent cytokinesis//translational termination//regulation of transcription, DNA-templated//regulation of translational termination//barrier septum assembly//protein trimerization//autophagy//cell cycle//potassium ion transport	GO:0030955//GO:0003677//GO:0016149//GO:0003700//GO:0005249//GO:0043565	potassium ion binding//DNA binding//translation release factor activity, codon specific//transcription factor activity, sequence-specific DNA binding//voltage-gated potassium channel activity//sequence-specific DNA binding	GO:0018444//GO:0008076//GO:0016020//GO:0005634//GO:0019867//GO:0005667//GO:0005737//GO:0016021//GO:0005840	translation release factor complex//voltage-gated potassium channel complex//membrane//nucleus//outer membrane//transcription factor complex//cytoplasm//integral component of membrane//ribosome	--	--	--	--	FALSE	0.96121	0.44065	FALSE	-0.098896	1	FALSE	-1.1832	0.39474	DOWN	-2.2111	0.013559
Cluster-32860.160488	0	4.94667	0	2.96333	1810	802595008	XP_012071923.1	478	1.3e-45	PREDICTED: ocs element-binding factor 1-like [Jatropha curcas]>gi|643731214|gb|KDP38552.1| hypothetical protein JCGZ_04477 [Jatropha curcas]	731429660	XM_003634324.2	119	5.73685e-53	PREDICTED: Vitis vinifera ocs element-binding factor 1 (LOC100855209), mRNA	--	--	--	--	P24068	203	1.4e-14	Ocs element-binding factor 1 OS=Zea mays GN=OBF1 PE=2 SV=2	PF04111//PF00170//PF07716//PF06391	Autophagy protein Apg6//bZIP transcription factor//Basic region leucine zipper//CDK-activating kinase assembly factor MAT1	GO:0007049//GO:0006914//GO:0006355	cell cycle//autophagy//regulation of transcription, DNA-templated	GO:0043565//GO:0003700	sequence-specific DNA binding//transcription factor activity, sequence-specific DNA binding	GO:0005634//GO:0005667	nucleus//transcription factor complex	--	--	--	--	UP	Inf	1.2334e-07	FALSE	NA	NA	FALSE	-0.64484	1	DOWN	#NAME?	0.020126
Cluster-32860.87118	1.60333	0.843333	0.896667	0.00666667	4008	225431281	XP_002268784.1	2417	4.1e-270	PREDICTED: pentatricopeptide repeat-containing protein At5g44230 [Vitis vinifera]	571455732	XM_003524151.2	518	0	PREDICTED: Glycine max pentatricopeptide repeat-containing protein At5g44230-like (LOC100804364), mRNA	--	--	--	--	Q9FFG8	1902	3e-211	Pentatricopeptide repeat-containing protein At5g44230 OS=Arabidopsis thaliana GN=PCMP-H17 PE=2 SV=1	PF03131//PF00170//PF03462//PF04111//PF17049//PF07716	bZIP Maf transcription factor//bZIP transcription factor//PCRF domain//Autophagy protein Apg6//ATPase expression protein 1//Basic region leucine zipper	GO:0006415//GO:0006449//GO:0006355//GO:0006417//GO:0006914	translational termination//regulation of translational termination//regulation of transcription, DNA-templated//regulation of translation//autophagy	GO:0003700//GO:0016149//GO:0043565//GO:0045182//GO:0003677	transcription factor activity, sequence-specific DNA binding//translation release factor activity, codon specific//sequence-specific DNA binding//translation regulator activity//DNA binding	GO:0018444//GO:0005840//GO:0005667//GO:0005737//GO:0005634	translation release factor complex//ribosome//transcription factor complex//cytoplasm//nucleus	--	--	--	--	FALSE	-7.7595	0.57854	FALSE	-0.83555	1	DOWN	-6.7496	0.031987	FALSE	0.22118	1
Cluster-32860.29598	1.18333	1.09	0.423333	5.10667	1343	357476543	XP_003608557.1	484	1.9e-46	Ocs element-binding factor [Medicago truncatula]>gi|355509612|gb|AES90754.1| bZIP transcription factor [Medicago truncatula]	743748860	XM_010970875.1	34	7.53916e-06	PREDICTED: Camelus bactrianus hematopoietic cell-specific Lyn substrate 1 (HCLS1), mRNA	--	--	--	--	Q9FMC2	167	1.5e-10	Basic leucine zipper 43 OS=Arabidopsis thaliana GN=BZIP43 PE=1 SV=1	PF06156//PF05887//PF07716//PF00170//PF06005//PF09726//PF03131	Protein of unknown function (DUF972)//Procyclic acidic repetitive protein (PARP)//Basic region leucine zipper//bZIP transcription factor//Protein of unknown function (DUF904)//Transmembrane protein//bZIP Maf transcription factor	GO:0043093//GO:0000917//GO:0006355//GO:0006260	FtsZ-dependent cytokinesis//barrier septum assembly//regulation of transcription, DNA-templated//DNA replication	GO:0043565//GO:0003700//GO:0003677	sequence-specific DNA binding//transcription factor activity, sequence-specific DNA binding//DNA binding	GO:0016021//GO:0016020//GO:0005737//GO:0005667//GO:0005634	integral component of membrane//membrane//cytoplasm//transcription factor complex//nucleus	--	--	--	--	UP	2.0993	0.033469	FALSE	-1.4762	1	UP	2.2817	0.031987	FALSE	-1.2653	1
Cluster-32860.165742	5.33667	1.76	3.48667	9.72667	1632	734364271	KHN17172.1	345	3.1e-30	Ocs element-binding factor 1 [Glycine soja]	593795793	XM_007160873.1	84	1.4763e-33	Phaseolus vulgaris hypothetical protein (PHAVU_001G029500g) mRNA, complete cds	--	--	--	--	Q9FMC2	152	1e-08	Basic leucine zipper 43 OS=Arabidopsis thaliana GN=BZIP43 PE=1 SV=1	PF07716//PF06156//PF10473//PF02183//PF01166//PF06005//PF00170//PF03131//PF04977//PF16331	Basic region leucine zipper//Protein of unknown function (DUF972)//Leucine-rich repeats of kinetochore protein Cenp-F/LEK1//Homeobox associated leucine zipper//TSC-22/dip/bun family//Protein of unknown function (DUF904)//bZIP transcription factor//bZIP Maf transcription factor//Septum formation initiator//TolA binding protein trimerisation	GO:0006355//GO:0043093//GO:0007049//GO:0006260//GO:0070206//GO:0000917	regulation of transcription, DNA-templated//FtsZ-dependent cytokinesis//cell cycle//DNA replication//protein trimerization//barrier septum assembly	GO:0003677//GO:0045502//GO:0042803//GO:0003700//GO:0008134//GO:0043565	DNA binding//dynein binding//protein homodimerization activity//transcription factor activity, sequence-specific DNA binding//transcription factor binding//sequence-specific DNA binding	GO:0005634//GO:0005737//GO:0005667//GO:0030286	nucleus//cytoplasm//transcription factor complex//dynein complex	--	--	--	--	FALSE	0.85091	0.56293	FALSE	-0.59742	1	UP	2.5222	0.00034448	FALSE	1.1046	0.73349
Cluster-32860.152066	0	7.6	0	8.33	1816	802595008	XP_012071923.1	478	1.3e-45	PREDICTED: ocs element-binding factor 1-like [Jatropha curcas]>gi|643731214|gb|KDP38552.1| hypothetical protein JCGZ_04477 [Jatropha curcas]	731429660	XM_003634324.2	119	5.75625e-53	PREDICTED: Vitis vinifera ocs element-binding factor 1 (LOC100855209), mRNA	--	--	--	--	P24068	203	1.4e-14	Ocs element-binding factor 1 OS=Zea mays GN=OBF1 PE=2 SV=2	PF04111//PF00170//PF07716//PF06391	Autophagy protein Apg6//bZIP transcription factor//Basic region leucine zipper//CDK-activating kinase assembly factor MAT1	GO:0007049//GO:0006914//GO:0006355	cell cycle//autophagy//regulation of transcription, DNA-templated	GO:0003700//GO:0043565	transcription factor activity, sequence-specific DNA binding//sequence-specific DNA binding	GO:0005634//GO:0005667	nucleus//transcription factor complex	--	--	--	--	UP	Inf	1.1508e-23	FALSE	NA	NA	FALSE	0.20025	1	DOWN	#NAME?	4.1542e-21
Cluster-32860.191003	3.94	1.55333	0.543333	4.24333	1170	734409831	KHN35355.1	551	2.9e-54	Common plant regulatory factor 1 [Glycine soja]	571560585	XM_003554698.2	217	1.22059e-107	PREDICTED: Glycine max common plant regulatory factor 1-like (LOC100781875), transcript variant X1, mRNA	K09060	GBF	plant G-box-binding factor	http://www.genome.jp/dbget-bin/www_bget?ko:K09060	Q99142	413	4e-39	Transcriptional activator TAF-1 (Fragment) OS=Nicotiana tabacum GN=TAF1 PE=2 SV=1	PF03131//PF04977//PF08831//PF04111//PF00170//PF07716//PF02183//PF06156	bZIP Maf transcription factor//Septum formation initiator//Class II MHC-associated invariant chain trimerisation domain//Autophagy protein Apg6//bZIP transcription factor//Basic region leucine zipper//Homeobox associated leucine zipper//Protein of unknown function (DUF972)	GO:0006355//GO:0007165//GO:0006914//GO:0007049//GO:0006260//GO:0019882//GO:0006886//GO:0006955	regulation of transcription, DNA-templated//signal transduction//autophagy//cell cycle//DNA replication//antigen processing and presentation//intracellular protein transport//immune response	GO:0003677//GO:0003700//GO:0042289//GO:0043565	DNA binding//transcription factor activity, sequence-specific DNA binding//MHC class II protein binding//sequence-specific DNA binding	GO:0005634//GO:0005667//GO:0042613//GO:0016020	nucleus//transcription factor complex//MHC class II protein complex//membrane	--	--	--	--	FALSE	0.098158	1	DOWN	-2.8585	0.0068925	FALSE	1.4911	0.55077	FALSE	-1.4375	1

## Sheet: EREBP
gene_id	L4	L6	H10	H12	Gene Length	NR GI	NR ID	NR Score	NR Evalue	NR Description	NT GI	NT ID	NT Score	NT Evalue	NT Description	KO ID	KO Name	KO Description	Http Link	Swissprot ID	Swissprot Score	Swissprot Evalue	Swissprot Description	PFAM ID	PFAM description	Gene Ontology Biological Pathway	BP Description	Gene Ontology Molecular Function	MF Description	Gene Ontology Cellular Component	CC Description	KOG ID	KOG ID	KOG Description	KOG Description	UP_DOWN_REGULATION(H12vsL4)	log2ratio(H12vsL4)	q value(H12vsL4)	UP_DOWN_REGULATION(H10vsL4)	log2ratio(H10vsL4)	q value(H10vsL4)	UP_DOWN_REGULATION(H12vsL6)	log2ratio(H12vsL6)	q value(H12vsL6)	UP_DOWN_REGULATION(H10vsL6)	log2ratio(H10vsL6)	q value(H10vsL6)
Cluster-32860.215508	0.243333	1.43667	2.33333	2.38333	1068	595814496	XP_007203750.1	397	1.9e-36	hypothetical protein PRUPE_ppa016903mg [Prunus persica]>gi|462399281|gb|EMJ04949.1| hypothetical protein PRUPE_ppa016903mg [Prunus persica]	--	--	--	--	--	K09286	EREBP	EREBP-like factor	http://www.genome.jp/dbget-bin/www_bget?ko:K09286	Q8L9K1	349	9.7e-32	Ethylene-responsive transcription factor 13 OS=Arabidopsis thaliana GN=ERF13 PE=2 SV=2	PF00847	AP2 domain	GO:0006355	regulation of transcription, DNA-templated	GO:0003700	transcription factor activity, sequence-specific DNA binding	GO:0005667	transcription factor complex	--	--	--	--	UP	3.3349	0.040405	UP	3.2988	0.043447	FALSE	0.83582	1	FALSE	0.82455	1
Cluster-32860.119554	0.116667	0.23	26.3033	0.163333	2199	567920888	XP_006452450.1	454	9.5e-43	hypothetical protein CICLE_v10009361mg [Citrus clementina]>gi|568842135|ref|XP_006475008.1| PREDICTED: ethylene-responsive transcription factor 3-like [Citrus sinensis]>gi|557555676|gb|ESR65690.1| hypothetical protein CICLE_v10009361mg [Citrus clementina]	844622112	KM506578.1	99	9.17638e-42	Eriobotrya japonica transcription factor ERF12 (ERF12) mRNA, complete cds	K09286	EREBP	EREBP-like factor	http://www.genome.jp/dbget-bin/www_bget?ko:K09286	O80339	377	1.1e-34	Ethylene-responsive transcription factor 3 OS=Arabidopsis thaliana GN=ERF3 PE=1 SV=1	PF00847	AP2 domain	GO:0006355	regulation of transcription, DNA-templated	GO:0003700	transcription factor activity, sequence-specific DNA binding	GO:0005667	transcription factor complex	--	--	--	--	FALSE	0.50025	1	UP	7.8552	2.7734e-63	FALSE	-0.40728	1	UP	6.9736	1.8554e-47
Cluster-32860.118548	1.94	1.88333	1.79667	0	2496	593331283	XP_007139068.1	835	7.1e-87	hypothetical protein PHAVU_009G262200g [Phaseolus vulgaris]>gi|561012155|gb|ESW11062.1| hypothetical protein PHAVU_009G262200g [Phaseolus vulgaris]	351725368	NM_001249649.1	196	1.24889e-95	Glycine max ethylene responsive protein (EREB), mRNA >gnl|BL_ORD_ID|2211924 Glycine max ethylene responsive protein (EREB) mRNA, complete cds	K09286	EREBP	EREBP-like factor	http://www.genome.jp/dbget-bin/www_bget?ko:K09286	Q9LUM4	457	6.8e-44	Ethylene-responsive transcription factor RAP2-2 OS=Arabidopsis thaliana GN=RAP2-2 PE=1 SV=2	PF00847//PF00434	AP2 domain//Glycoprotein VP7	GO:0006355	regulation of transcription, DNA-templated	GO:0003700	transcription factor activity, sequence-specific DNA binding	GO:0005667//GO:0019028	transcription factor complex//viral capsid	--	--	--	--	DOWN	#NAME?	7.2897e-11	FALSE	-0.10405	1	DOWN	#NAME?	2.0761e-09	FALSE	0.047449	1
Cluster-32860.191589	1.69	2.75	2.05	5.1	3267	802553811	XP_012065013.1	957	6.7e-101	PREDICTED: inner membrane protein PPF-1, chloroplastic [Jatropha curcas]>gi|802553813|ref|XP_012065014.1| PREDICTED: inner membrane protein PPF-1, chloroplastic [Jatropha curcas]>gi|802553815|ref|XP_012065015.1| PREDICTED: inner membrane protein PPF-1, chloroplastic [Jatropha curcas]>gi|643738231|gb|KDP44219.1| hypothetical protein JCGZ_05686 [Jatropha curcas]	571492354	XM_003539634.2	359	0	PREDICTED: Glycine max inner membrane protein PPF-1, chloroplastic-like (LOC100817173), mRNA	K03217	yidC, spoIIIJ, OXA1	YidC/Oxa1 family membrane protein insertase	http://www.genome.jp/dbget-bin/www_bget?ko:K03217	Q9FY06	905	1e-95	Inner membrane protein PPF-1, chloroplastic OS=Pisum sativum GN=PPF-1 PE=2 SV=2	PF02096//PF00847	60Kd inner membrane protein//AP2 domain	GO:0006355//GO:0051205	regulation of transcription, DNA-templated//protein insertion into membrane	GO:0003700	transcription factor activity, sequence-specific DNA binding	GO:0005667//GO:0016021	transcription factor complex//integral component of membrane	--	--	--	--	UP	1.5755	0.029466	FALSE	0.27562	1	FALSE	0.94346	0.60716	FALSE	-0.33257	1
Cluster-25963.0	6.43333	0.746667	1.68667	1.36	1299	358248764	NP_001239936.1	559	3.7e-55	ethylene-responsive transcription factor ERF012-like [Glycine max]>gi|212717196|gb|ACJ37439.1| AP2 domain-containing transcription factor 5 [Glycine max]>gi|734340079|gb|KHN09189.1| Ethylene-responsive transcription factor ERF012-like protein [Glycine soja]	593327923	XM_007137327.1	146	3.9995e-68	Phaseolus vulgaris hypothetical protein (PHAVU_009G123300g) mRNA, complete cds	--	--	--	--	Q9LPE8	338	2.2e-30	Ethylene-responsive transcription factor ERF014 OS=Arabidopsis thaliana GN=ERF014 PE=2 SV=1	PF00739//PF00847	Trans-activation protein X//AP2 domain	GO:0019079//GO:0006355	viral genome replication//regulation of transcription, DNA-templated	GO:0003700	transcription factor activity, sequence-specific DNA binding	GO:0005667	transcription factor complex	--	--	--	--	DOWN	-2.2432	0.010371	DOWN	-1.9188	0.010704	FALSE	0.92928	1	FALSE	1.2766	1
Cluster-32860.135612	5.11667	3.77	2.68667	0	1432	734338053	KHN08668.1	704	6.3e-72	Ethylene-responsive transcription factor RAP2-3 [Glycine soja]	733581963	LN713261.1	106	7.60908e-46	Cucumis melo genomic chromosome, chr_7	K09286	EREBP	EREBP-like factor	http://www.genome.jp/dbget-bin/www_bget?ko:K09286	Q9SSA8	269	2.5e-22	Ethylene-responsive transcription factor RAP2-12 OS=Arabidopsis thaliana GN=RAP2-12 PE=1 SV=1	--	--	--	--	--	--	--	--	--	--	--	--	DOWN	#NAME?	3.974e-14	FALSE	-0.91896	0.60938	DOWN	#NAME?	1.2378e-09	FALSE	-0.37428	1
Cluster-32860.120222	303.29	208.327	180.663	37.2667	1545	593266404	XP_007135380.1	895	4.9e-94	hypothetical protein PHAVU_010G124700g [Phaseolus vulgaris]>gi|561008425|gb|ESW07374.1| hypothetical protein PHAVU_010G124700g [Phaseolus vulgaris]	351725368	NM_001249649.1	204	2.73661e-100	Glycine max ethylene responsive protein (EREB), mRNA >gnl|BL_ORD_ID|2211924 Glycine max ethylene responsive protein (EREB) mRNA, complete cds	K09286	EREBP	EREBP-like factor	http://www.genome.jp/dbget-bin/www_bget?ko:K09286	Q9LUM4	487	1.4e-47	Ethylene-responsive transcription factor RAP2-2 OS=Arabidopsis thaliana GN=RAP2-2 PE=1 SV=2	PF00847	AP2 domain	GO:0006355	regulation of transcription, DNA-templated	GO:0003700	transcription factor activity, sequence-specific DNA binding	GO:0005667	transcription factor complex	--	--	--	--	DOWN	-3.0311	1.8088e-11	FALSE	-0.73676	0.052759	DOWN	-2.4224	3.3311e-06	FALSE	-0.10165	1
Cluster-32860.18723	0	0.953333	7.13	0.116667	1065	734420705	KHN40954.1	434	9.6e-41	Ethylene-responsive transcription factor 13 [Glycine soja]	--	--	--	--	--	K09286	EREBP	EREBP-like factor	http://www.genome.jp/dbget-bin/www_bget?ko:K09286	Q8L9K1	367	7.9e-34	Ethylene-responsive transcription factor 13 OS=Arabidopsis thaliana GN=ERF13 PE=2 SV=2	PF00847	AP2 domain	GO:0006355	regulation of transcription, DNA-templated	GO:0003700	transcription factor activity, sequence-specific DNA binding	GO:0005667	transcription factor complex	--	--	--	--	FALSE	Inf	1	UP	Inf	0.00035683	FALSE	-2.7854	1	FALSE	3.0456	0.35732
Cluster-32860.120234	36.5067	186.677	185.947	288.833	1503	593266404	XP_007135380.1	895	4.7e-94	hypothetical protein PHAVU_010G124700g [Phaseolus vulgaris]>gi|561008425|gb|ESW07374.1| hypothetical protein PHAVU_010G124700g [Phaseolus vulgaris]	351725368	NM_001249649.1	198	5.75895e-97	Glycine max ethylene responsive protein (EREB), mRNA >gnl|BL_ORD_ID|2211924 Glycine max ethylene responsive protein (EREB) mRNA, complete cds	K09286	EREBP	EREBP-like factor	http://www.genome.jp/dbget-bin/www_bget?ko:K09286	Q9LUM4	487	1.4e-47	Ethylene-responsive transcription factor RAP2-2 OS=Arabidopsis thaliana GN=RAP2-2 PE=1 SV=2	PF00847	AP2 domain	GO:0006355	regulation of transcription, DNA-templated	GO:0003700	transcription factor activity, sequence-specific DNA binding	GO:0005667	transcription factor complex	--	--	--	--	UP	2.9764	4.159e-11	UP	2.3639	1.6958e-09	FALSE	0.68518	0.81667	FALSE	0.10129	1
Cluster-32860.158055	39.2833	35.7567	8.19333	32.78	2220	567920888	XP_006452450.1	450	2.8e-42	hypothetical protein CICLE_v10009361mg [Citrus clementina]>gi|568842135|ref|XP_006475008.1| PREDICTED: ethylene-responsive transcription factor 3-like [Citrus sinensis]>gi|557555676|gb|ESR65690.1| hypothetical protein CICLE_v10009361mg [Citrus clementina]	844622112	KM506578.1	99	9.26543e-42	Eriobotrya japonica transcription factor ERF12 (ERF12) mRNA, complete cds	K09286	EREBP	EREBP-like factor	http://www.genome.jp/dbget-bin/www_bget?ko:K09286	O80339	380	5.1e-35	Ethylene-responsive transcription factor 3 OS=Arabidopsis thaliana GN=ERF3 PE=1 SV=1	PF00847	AP2 domain	GO:0006355	regulation of transcription, DNA-templated	GO:0003700	transcription factor activity, sequence-specific DNA binding	GO:0005667	transcription factor complex	--	--	--	--	FALSE	-0.27254	1	DOWN	-2.2623	1.1291e-12	FALSE	-0.079778	1	DOWN	-2.0437	3.727e-08
Cluster-32860.187459	4.34	0	0	2.69	1591	502144028	XP_004505555.1	485	1.7e-46	PREDICTED: ethylene-responsive transcription factor 9 [Cicer arietinum]	567914150	XM_006449326.1	69	3.13568e-25	Citrus clementina hypothetical protein (CICLE_v10016463mg) mRNA, complete cds	--	--	--	--	Q9LW49	293	4.5e-25	Ethylene-responsive transcription factor 4 OS=Nicotiana sylvestris GN=ERF4 PE=2 SV=1	PF00847	AP2 domain	GO:0006355	regulation of transcription, DNA-templated	GO:0003700	transcription factor activity, sequence-specific DNA binding	GO:0005667	transcription factor complex	--	--	--	--	FALSE	-0.71506	1	DOWN	#NAME?	4.6955e-10	FALSE	Inf	0.081684	FALSE	NA	NA
Cluster-32860.187458	3.57333	2.95	1.7	0	1603	502144028	XP_004505555.1	485	1.8e-46	PREDICTED: ethylene-responsive transcription factor 9 [Cicer arietinum]	567914150	XM_006449326.1	69	3.15986e-25	Citrus clementina hypothetical protein (CICLE_v10016463mg) mRNA, complete cds	--	--	--	--	Q9LW49	293	4.5e-25	Ethylene-responsive transcription factor 4 OS=Nicotiana sylvestris GN=ERF4 PE=2 SV=1	PF00847//PF02723	AP2 domain//Non-structural protein NS3/Small envelope protein E	GO:0006355	regulation of transcription, DNA-templated	GO:0003700	transcription factor activity, sequence-specific DNA binding	GO:0005667//GO:0016020	transcription factor complex//membrane	--	--	--	--	DOWN	#NAME?	0.010155	FALSE	-1.0462	1	DOWN	#NAME?	0.011753	FALSE	-0.66966	1
Cluster-32860.39165	10.04	5.71667	3.13667	3.82333	1516	571489662	XP_003537365.2	471	7e-45	PREDICTED: pathogenesis-related genes transcriptional activator PTI6-like [Glycine max]	--	--	--	--	--	K13434	PTI6	pathogenesis-related genes transcriptional activator PTI6	http://www.genome.jp/dbget-bin/www_bget?ko:K13434	O04682	361	5.6e-33	Pathogenesis-related genes transcriptional activator PTI6 OS=Solanum lycopersicum GN=PTI6 PE=2 SV=1	PF00847	AP2 domain	GO:0006355	regulation of transcription, DNA-templated	GO:0003700	transcription factor activity, sequence-specific DNA binding	GO:0005667	transcription factor complex	--	--	--	--	FALSE	-1.4049	0.070039	DOWN	-1.6763	0.0019313	FALSE	-0.52482	1	FALSE	-0.76897	1
Cluster-32860.62337	9.71667	11.09	16.61	0.106667	1743	731437618	XP_010647272.1	654	4.9e-66	PREDICTED: ethylene-responsive transcription factor RAP2-4-like isoform X2 [Vitis vinifera]	323650794	HQ902146.1	122	1.18651e-54	Hevea brasiliensis cultivar CATAS7-33-97 DREB1p mRNA, partial cds	K09286	EREBP	EREBP-like factor	http://www.genome.jp/dbget-bin/www_bget?ko:K09286	Q8H1E4	485	2.7e-47	Ethylene-responsive transcription factor RAP2-4 OS=Arabidopsis thaliana GN=RAP2-4 PE=1 SV=1	PF00847	AP2 domain	GO:0006355	regulation of transcription, DNA-templated	GO:0003700	transcription factor activity, sequence-specific DNA binding	GO:0005667	transcription factor complex	--	--	--	--	DOWN	-6.5426	5.0038e-19	FALSE	0.79095	0.42508	DOWN	-6.6838	4.0041e-18	FALSE	0.691	0.82079
Cluster-32860.62338	10.4333	10.8433	0.13	30.95	1765	731437618	XP_010647272.1	654	4.9e-66	PREDICTED: ethylene-responsive transcription factor RAP2-4-like isoform X2 [Vitis vinifera]	323650794	HQ902146.1	122	1.2018e-54	Hevea brasiliensis cultivar CATAS7-33-97 DREB1p mRNA, partial cds	K09286	EREBP	EREBP-like factor	http://www.genome.jp/dbget-bin/www_bget?ko:K09286	Q8H1E4	485	2.7e-47	Ethylene-responsive transcription factor RAP2-4 OS=Arabidopsis thaliana GN=RAP2-4 PE=1 SV=1	PF00847	AP2 domain	GO:0006355	regulation of transcription, DNA-templated	GO:0003700	transcription factor activity, sequence-specific DNA binding	GO:0005667	transcription factor complex	--	--	--	--	UP	1.5506	0.0041994	DOWN	-6.2638	0.0015229	UP	1.5627	0.016425	DOWN	-6.2091	4.0306e-23
Cluster-32860.217197	0	0	3.08667	2.16333	1597	502144028	XP_004505555.1	485	1.8e-46	PREDICTED: ethylene-responsive transcription factor 9 [Cicer arietinum]	567914150	XM_006449326.1	69	3.14777e-25	Citrus clementina hypothetical protein (CICLE_v10016463mg) mRNA, complete cds	--	--	--	--	Q9LW49	293	4.5e-25	Ethylene-responsive transcription factor 4 OS=Nicotiana sylvestris GN=ERF4 PE=2 SV=1	PF00847	AP2 domain	GO:0006355	regulation of transcription, DNA-templated	GO:0003700	transcription factor activity, sequence-specific DNA binding	GO:0005667	transcription factor complex	--	--	--	--	FALSE	Inf	0.62114	UP	Inf	6.6662e-11	FALSE	Inf	0.79443	UP	Inf	4.9162e-10
Cluster-32860.215317	1.87	0	0	4.51667	2151	571489662	XP_003537365.2	497	9.6e-48	PREDICTED: pathogenesis-related genes transcriptional activator PTI6-like [Glycine max]	695029948	XM_009404141.1	60	4.29448e-20	PREDICTED: Musa acuminata subsp. malaccensis pathogenesis-related genes transcriptional activator PTI6-like (LOC103986208), mRNA	K13434	PTI6	pathogenesis-related genes transcriptional activator PTI6	http://www.genome.jp/dbget-bin/www_bget?ko:K13434	O04682	363	4.6e-33	Pathogenesis-related genes transcriptional activator PTI6 OS=Solanum lycopersicum GN=PTI6 PE=2 SV=1	PF00847//PF02993	AP2 domain//Minor capsid protein VI	GO:0006355	regulation of transcription, DNA-templated	GO:0003700	transcription factor activity, sequence-specific DNA binding	GO:0005667//GO:0019028	transcription factor complex//viral capsid	--	--	--	--	FALSE	1.2608	0.22916	DOWN	#NAME?	2.5882e-09	UP	Inf	5.9745e-16	FALSE	NA	NA
Cluster-32860.124462	11.7333	1.8	9.09	7.85333	661	356501564	XP_003519594.1	238	3.2e-18	PREDICTED: ethylene-responsive transcription factor 3-like [Glycine max]	844622152	KM506579.1	78	1.25503e-30	Eriobotrya japonica transcription factor ERF13 (ERF13) mRNA, complete cds	K09286	EREBP	EREBP-like factor	http://www.genome.jp/dbget-bin/www_bget?ko:K09286	Q9LDE4	221	4.2e-17	Ethylene-responsive transcription factor 7 OS=Arabidopsis thaliana GN=ERF7 PE=1 SV=1	PF00847	AP2 domain	GO:0006355	regulation of transcription, DNA-templated	GO:0003700	transcription factor activity, sequence-specific DNA binding	GO:0005667	transcription factor complex	--	--	--	--	FALSE	-0.57026	1	FALSE	-0.35166	1	FALSE	2.2779	0.12431	UP	2.5288	0.035629
Cluster-32860.215316	1.77667	4.9	3.38333	0.0566667	2139	356500950	XP_003519293.1	528	2.4e-51	PREDICTED: pathogenesis-related genes transcriptional activator PTI6-like [Glycine max]	695029948	XM_009404141.1	60	4.27012e-20	PREDICTED: Musa acuminata subsp. malaccensis pathogenesis-related genes transcriptional activator PTI6-like (LOC103986208), mRNA	K13434	PTI6	pathogenesis-related genes transcriptional activator PTI6	http://www.genome.jp/dbget-bin/www_bget?ko:K13434	O04682	390	3.4e-36	Pathogenesis-related genes transcriptional activator PTI6 OS=Solanum lycopersicum GN=PTI6 PE=2 SV=1	PF00847	AP2 domain	GO:0006355	regulation of transcription, DNA-templated	GO:0003700	transcription factor activity, sequence-specific DNA binding	GO:0005667	transcription factor complex	--	--	--	--	DOWN	-5.0634	1.8001e-05	FALSE	0.93459	0.60048	DOWN	-6.4552	9.4122e-13	FALSE	-0.42052	1
Cluster-32860.212742	0.58	7.72	0	3.30667	1600	502144028	XP_004505555.1	485	1.8e-46	PREDICTED: ethylene-responsive transcription factor 9 [Cicer arietinum]	567914150	XM_006449326.1	69	3.15382e-25	Citrus clementina hypothetical protein (CICLE_v10016463mg) mRNA, complete cds	--	--	--	--	Q9LW49	293	4.5e-25	Ethylene-responsive transcription factor 4 OS=Nicotiana sylvestris GN=ERF4 PE=2 SV=1	PF00847	AP2 domain	GO:0006355	regulation of transcription, DNA-templated	GO:0003700	transcription factor activity, sequence-specific DNA binding	GO:0005667	transcription factor complex	--	--	--	--	FALSE	2.4952	0.56225	FALSE	#NAME?	1	FALSE	-1.1304	1	DOWN	#NAME?	3.9723e-07
Cluster-32860.23954	0	1.57667	1.42667	0	1406	593787936	XP_007157007.1	705	4.8e-72	hypothetical protein PHAVU_002G035900g [Phaseolus vulgaris]>gi|561030422|gb|ESW29001.1| hypothetical protein PHAVU_002G035900g [Phaseolus vulgaris]	357504632	XM_003622557.1	35	2.19713e-06	Medicago truncatula Ethylene-responsive transcription factor ERF034 (MTR_7g046260) mRNA, complete cds	--	--	--	--	Q9C9I2	542	5.3e-54	Ethylene-responsive transcription factor ERF021 OS=Arabidopsis thaliana GN=ERF021 PE=2 SV=1	PF00847	AP2 domain	GO:0006355	regulation of transcription, DNA-templated	GO:0003700	transcription factor activity, sequence-specific DNA binding	GO:0005667	transcription factor complex	--	--	--	--	FALSE	NA	NA	FALSE	Inf	0.054132	DOWN	#NAME?	0.00032782	FALSE	-0.085415	1
Cluster-32860.233951	11.6267	11.3733	3.94667	5.53	1236	356507410	XP_003522460.1	536	1.7e-52	PREDICTED: protein PPLZ02 [Glycine max]>gi|734396316|gb|KHN29612.1| Protein PPLZ02 [Glycine soja]	571459186	XM_003526180.2	255	9.70588e-129	PREDICTED: Glycine max protein PPLZ02-like (LOC100819158), mRNA	--	--	--	--	Q94AW5	461	1.2e-44	Ethylene-responsive transcription factor ERF003 OS=Arabidopsis thaliana GN=ERF003 PE=2 SV=1	PF00847	AP2 domain	GO:0006355	regulation of transcription, DNA-templated	GO:0003700	transcription factor activity, sequence-specific DNA binding	GO:0005667	transcription factor complex	--	--	--	--	FALSE	-1.072	0.78834	DOWN	-1.5499	0.0084171	FALSE	-0.97615	1	FALSE	-1.4199	0.14851
Cluster-32860.42073	9.21333	7.60333	2.96	2.29333	1311	359806120	NP_001241446.1	938	4.3e-99	uncharacterized protein LOC100780763 [Glycine max]>gi|255644969|gb|ACU22984.1| unknown [Glycine max]	193237576	AB378638.1	157	3.09915e-74	Lotus japonicus LjERF19 mRNA for transcription factor AP2-EREBP, complete cds >gnl|BL_ORD_ID|5540783 Lotus corniculatus cultivar Leo AP2/ERF (ERF054) mRNA, complete cds	K09286	EREBP	EREBP-like factor	http://www.genome.jp/dbget-bin/www_bget?ko:K09286	P42736	307	8.8e-27	Ethylene-responsive transcription factor RAP2-3 OS=Arabidopsis thaliana GN=RAP2-3 PE=1 SV=2	PF16525//PF00847	Haemophore, haem-binding//AP2 domain	GO:0006355	regulation of transcription, DNA-templated	GO:0003700//GO:0020037	transcription factor activity, sequence-specific DNA binding//heme binding	GO:0005667	transcription factor complex	--	--	--	--	DOWN	-2.0179	0.0052282	DOWN	-1.6316	0.0082883	FALSE	-1.691	0.073002	FALSE	-1.2747	0.20628
Cluster-32860.233280	0.0633333	0.68	0.0233333	0.613333	2520	590600942	XP_007019566.1	288	1.9e-23	Integrase-type DNA-binding superfamily protein, putative [Theobroma cacao]>gi|508724894|gb|EOY16791.1| Integrase-type DNA-binding superfamily protein, putative [Theobroma cacao]	571484205	XM_006589426.1	108	1.04633e-46	PREDICTED: Glycine max ethylene-responsive transcription factor ERF110-like (LOC100777915), mRNA	--	--	--	--	Q9FGF8	175	3.4e-11	Ethylene-responsive transcription factor ABR1 OS=Arabidopsis thaliana GN=ABR1 PE=2 SV=1	--	--	--	--	--	--	--	--	--	--	--	--	FALSE	3.2579	0.18635	FALSE	-1.6856	1	FALSE	-0.083143	1	DOWN	-5.0176	0.049531
Cluster-32860.233281	1.11667	4.06667	2.31	4.92667	1818	571439202	XP_006574788.1	452	1.3e-42	PREDICTED: ethylene-responsive transcription factor ABR1-like isoform X2 [Glycine max]	571484205	XM_006589426.1	108	7.50746e-47	PREDICTED: Glycine max ethylene-responsive transcription factor ERF110-like (LOC100777915), mRNA	--	--	--	--	Q9FGF8	175	2.5e-11	Ethylene-responsive transcription factor ABR1 OS=Arabidopsis thaliana GN=ABR1 PE=2 SV=1	PF00847	AP2 domain	GO:0006355	regulation of transcription, DNA-templated	GO:0003700	transcription factor activity, sequence-specific DNA binding	GO:0005667	transcription factor complex	--	--	--	--	UP	2.1278	0.0077132	FALSE	1.0377	1	FALSE	0.36662	1	FALSE	-0.70114	1
Cluster-32860.121664	0.436667	1.47	1.05333	0	2479	593331283	XP_007139068.1	835	7.1e-87	hypothetical protein PHAVU_009G262200g [Phaseolus vulgaris]>gi|561012155|gb|ESW11062.1| hypothetical protein PHAVU_009G262200g [Phaseolus vulgaris]	351725368	NM_001249649.1	196	1.24026e-95	Glycine max ethylene responsive protein (EREB), mRNA >gnl|BL_ORD_ID|2211924 Glycine max ethylene responsive protein (EREB) mRNA, complete cds	K09286	EREBP	EREBP-like factor	http://www.genome.jp/dbget-bin/www_bget?ko:K09286	Q9LUM4	457	6.7e-44	Ethylene-responsive transcription factor RAP2-2 OS=Arabidopsis thaliana GN=RAP2-2 PE=1 SV=2	PF00847//PF00434	AP2 domain//Glycoprotein VP7	GO:0006355	regulation of transcription, DNA-templated	GO:0003700	transcription factor activity, sequence-specific DNA binding	GO:0019028//GO:0005667	viral capsid//transcription factor complex	--	--	--	--	DOWN	#NAME?	0.018994	FALSE	1.2701	0.79887	DOWN	#NAME?	1.8273e-07	FALSE	-0.35778	1
Cluster-32860.135613	30.0533	13.0867	10.3933	9.89333	1343	734338053	KHN08668.1	864	1.7e-90	Ethylene-responsive transcription factor RAP2-3 [Glycine soja]	733581963	LN713261.1	106	7.12432e-46	Cucumis melo genomic chromosome, chr_7	K09286	EREBP	EREBP-like factor	http://www.genome.jp/dbget-bin/www_bget?ko:K09286	P42736	303	2.6e-26	Ethylene-responsive transcription factor RAP2-3 OS=Arabidopsis thaliana GN=RAP2-3 PE=1 SV=2	PF00847	AP2 domain	GO:0006355	regulation of transcription, DNA-templated	GO:0003700	transcription factor activity, sequence-specific DNA binding	GO:0005667	transcription factor complex	--	--	--	--	DOWN	-1.6026	0.0076425	DOWN	-1.5121	7.4278e-05	FALSE	-0.35489	1	FALSE	-0.23671	1
Cluster-32860.67910	4.87333	11.3767	5.38	19.2367	1618	356499715	XP_003518682.1	1329	2.4e-144	PREDICTED: AP2/ERF and B3 domain-containing transcription repressor TEM1-like [Glycine max]	694417125	XM_009338378.1	208	1.71447e-102	PREDICTED: Pyrus x bretschneideri AP2/ERF and B3 domain-containing transcription factor RAV1-like (LOC103929223), mRNA	K09287	RAV	RAV-like factor	http://www.genome.jp/dbget-bin/www_bget?ko:K09287	Q9C6M5	1041	8.4e-112	AP2/ERF and B3 domain-containing transcription repressor TEM1 OS=Arabidopsis thaliana GN=TEM1 PE=1 SV=1	PF02362//PF00847	B3 DNA binding domain//AP2 domain	GO:0006355	regulation of transcription, DNA-templated	GO:0003700//GO:0003677	transcription factor activity, sequence-specific DNA binding//DNA binding	GO:0005667	transcription factor complex	--	--	--	--	UP	1.9633	0.0030811	FALSE	0.14498	1	FALSE	0.81221	0.76842	FALSE	-0.97914	0.32084
Cluster-32860.67909	14.61	4.31	2.38667	0.0366667	1535	356499715	XP_003518682.1	1328	3e-144	PREDICTED: AP2/ERF and B3 domain-containing transcription repressor TEM1-like [Glycine max]	694417125	XM_009338378.1	208	1.62457e-102	PREDICTED: Pyrus x bretschneideri AP2/ERF and B3 domain-containing transcription factor RAV1-like (LOC103929223), mRNA	K09287	RAV	RAV-like factor	http://www.genome.jp/dbget-bin/www_bget?ko:K09287	P82280	1044	3.6e-112	AP2/ERF and B3 domain-containing transcription repressor RAV2 OS=Arabidopsis thaliana GN=RAV2 PE=2 SV=1	PF00847//PF02362	AP2 domain//B3 DNA binding domain	GO:0006355	regulation of transcription, DNA-templated	GO:0003700//GO:0003677	transcription factor activity, sequence-specific DNA binding//DNA binding	GO:0005667	transcription factor complex	--	--	--	--	DOWN	-8.7834	4.5075e-27	DOWN	-2.6183	4.2525e-09	DOWN	-6.9656	1.5392e-09	FALSE	-0.76466	1
Cluster-32860.119563	0	0	0	2.55	2521	593331283	XP_007139068.1	835	7.2e-87	hypothetical protein PHAVU_009G262200g [Phaseolus vulgaris]>gi|561012155|gb|ESW11062.1| hypothetical protein PHAVU_009G262200g [Phaseolus vulgaris]	351725368	NM_001249649.1	196	1.26157e-95	Glycine max ethylene responsive protein (EREB), mRNA >gnl|BL_ORD_ID|2211924 Glycine max ethylene responsive protein (EREB) mRNA, complete cds	K09286	EREBP	EREBP-like factor	http://www.genome.jp/dbget-bin/www_bget?ko:K09286	Q9LUM4	457	6.9e-44	Ethylene-responsive transcription factor RAP2-2 OS=Arabidopsis thaliana GN=RAP2-2 PE=1 SV=2	PF00847//PF00434	AP2 domain//Glycoprotein VP7	GO:0006355	regulation of transcription, DNA-templated	GO:0003700	transcription factor activity, sequence-specific DNA binding	GO:0005667//GO:0019028	transcription factor complex//viral capsid	--	--	--	--	UP	Inf	1.0155e-08	FALSE	NA	NA	UP	Inf	3.4181e-08	FALSE	NA	NA
Cluster-32860.85464	30.4633	22.86	14.76	0	1331	734338053	KHN08668.1	864	1.7e-90	Ethylene-responsive transcription factor RAP2-3 [Glycine soja]	733581963	LN713261.1	106	7.05896e-46	Cucumis melo genomic chromosome, chr_7	K09286	EREBP	EREBP-like factor	http://www.genome.jp/dbget-bin/www_bget?ko:K09286	P42736	303	2.6e-26	Ethylene-responsive transcription factor RAP2-3 OS=Arabidopsis thaliana GN=RAP2-3 PE=1 SV=2	PF00847	AP2 domain	GO:0006355	regulation of transcription, DNA-templated	GO:0003700	transcription factor activity, sequence-specific DNA binding	GO:0005667	transcription factor complex	--	--	--	--	DOWN	#NAME?	2.3927e-39	DOWN	-1.0387	0.021401	DOWN	#NAME?	2.9683e-30	FALSE	-0.527	1
Cluster-32860.207580	0.69	1.4	0.58	0.196667	2554	694311583	XP_009358484.1	224	5.2e-16	PREDICTED: pathogenesis-related genes transcriptional activator PTI6-like, partial [Pyrus x bretschneideri]	595812748	XM_007203399.1	61	1.42143e-20	Prunus persica hypothetical protein (PRUPE_ppa022995mg) mRNA, partial cds	K13434	PTI6	pathogenesis-related genes transcriptional activator PTI6	http://www.genome.jp/dbget-bin/www_bget?ko:K13434	P93007	196	1.3e-13	Ethylene-responsive transcription factor ERF112 OS=Arabidopsis thaliana GN=ERF112 PE=2 SV=1	PF08831//PF00847//PF06809//PF08040	Class II MHC-associated invariant chain trimerisation domain//AP2 domain//Neural proliferation differentiation control-1 protein (NPDC1)//MNLL subunit	GO:0019882//GO:0006118//GO:0006955//GO:0006886//GO:0007165//GO:0006355	antigen processing and presentation//obsolete electron transport//immune response//intracellular protein transport//signal transduction//regulation of transcription, DNA-templated	GO:0003954//GO:0042289//GO:0003700	NADH dehydrogenase activity//MHC class II protein binding//transcription factor activity, sequence-specific DNA binding	GO:0042613//GO:0016020//GO:0016021//GO:0005739//GO:0005667	MHC class II protein complex//membrane//integral component of membrane//mitochondrion//transcription factor complex	--	--	--	--	FALSE	-1.8833	0.52248	FALSE	-0.26774	1	DOWN	-2.8408	0.036977	FALSE	-1.2046	1
