# Supplementary material for: Transcriptome Analysis of Oleoresin-Producing Tree Sindora Glabra and Characterization of Sesquiterpene Synthases
Source: Front Plant Sci. 2018 Nov 20;9:1619. doi: 10.3389/fpls.2018.01619 (PMC6256070; doi:10.3389/fpls.2018.01619)
Supplement: File S10 — Details of differentially expressed hormone related genes involved in regulating terpene biosynthesis in S. glabra. [file Table_10.XLSX]

## Sheet: ABA
gene_id	L4	L6	H10	H12	Gene Length	NR GI	NR ID	NR Score	NR Evalue	NR Description	NT GI	NT ID	NT Score	NT Evalue	NT Description	KO ID	KO Name	KO Description	Http Link	Swissprot ID	Swissprot Score	Swissprot Evalue	Swissprot Description	PFAM ID	PFAM description	Gene Ontology Biological Pathway	BP Description	Gene Ontology Molecular Function	MF Description	Gene Ontology Cellular Component	CC Description	KOG ID	KOG ID	KOG Description	KOG Description	UP_DOWN_REGULATION(H12vsL4)	log2ratio(H12vsL4)	q value(H12vsL4)	UP_DOWN_REGULATION(H10vsL4)	log2ratio(H10vsL4)	q value(H10vsL4)	UP_DOWN_REGULATION(H12vsL6)	log2ratio(H12vsL6)	q value(H12vsL6)	UP_DOWN_REGULATION(H10vsL6)	log2ratio(H10vsL6)	q value(H10vsL6)
Cluster-32860.82863	0.63	3.99667	1.13333	4.25667	2578	42760421	CAE00459.2	2358	1.8e-263	9-cis-epoxycarotenoid dioxygenase [Arachis hypogaea]	823265216	XM_012609894.1	454	0	PREDICTED: Gossypium raimondii 9-cis-epoxycarotenoid dioxygenase NCED3, chloroplastic-like (LOC105784100), mRNA	K09840	NCED	9-cis-epoxycarotenoid dioxygenase	http://www.genome.jp/dbget-bin/www_bget?ko:K09840	Q9M6E8	2297	3.1e-257	9-cis-epoxycarotenoid dioxygenase NCED1, chloroplastic OS=Phaseolus vulgaris GN=NCED1 PE=2 SV=1	--	--	--	--	--	--	--	--	--	--	--	--	UP	2.7379	8.967e-05	FALSE	0.85261	1	FALSE	0.15795	1	FALSE	-1.698	0.47202
Cluster-32860.178193	2.69333	7.32333	13.6833	9.54333	1510	225452821	XP_002283575.1	879	3.4e-92	PREDICTED: myb-related protein 306 [Vitis vinifera]>gi|731419574|ref|XP_010661068.1| PREDICTED: myb-related protein 306 [Vitis vinifera]	571479088	XM_003534405.2	259	7.12355e-131	PREDICTED: Glycine max MYB transcription factor MYB74 (MYB74), mRNA	K09422	MYBP	myb proto-oncogene protein, plant	http://www.genome.jp/dbget-bin/www_bget?ko:K09422	P81392	776	4.2e-81	Myb-related protein 306 OS=Antirrhinum majus GN=MYB306 PE=2 SV=1	PF09111	SLIDE	GO:0006338	chromatin remodeling	GO:0016818//GO:0003676//GO:0005524	hydrolase activity, acting on acid anhydrides, in phosphorus-containing anhydrides//nucleic acid binding//ATP binding	GO:0005634	nucleus	--	--	--	--	FALSE	1.8019	0.44331	UP	2.3295	0.02498	FALSE	0.48213	1	FALSE	1.0306	1
Cluster-32860.132489	0.776667	0.6	0.69	16.39	529	502143828	XP_004505481.1	627	2e-63	PREDICTED: multiprotein-bridging factor 1b [Cicer arietinum]	593698514	XM_007149668.1	232	2.44266e-116	Phaseolus vulgaris hypothetical protein (PHAVU_005G094400g) mRNA, complete cds	K03627	MBF1	putative transcription factor	http://www.genome.jp/dbget-bin/www_bget?ko:K03627	Q9LXT3	577	1.7e-58	Multiprotein-bridging factor 1b OS=Arabidopsis thaliana GN=MBF1B PE=2 SV=1	PF12844//PF01381	Helix-turn-helix domain//Helix-turn-helix	--	--	GO:0043565	sequence-specific DNA binding	--	--	KOG3398	KOG3398	Transcription factor MBF1	Transcription factor MBF1	UP	4.3861	2.6125e-05	FALSE	-0.28604	1	UP	4.8713	7.3779e-06	FALSE	0.21855	1
Cluster-32860.108292	13.61	8.14667	9.23333	4.21333	1205	802761417	XP_012089781.1	747	5.5e-77	PREDICTED: abscisic acid receptor PYL4 [Jatropha curcas]>gi|643707025|gb|KDP22835.1| hypothetical protein JCGZ_00422 [Jatropha curcas]	720003581	XM_010258735.1	190	1.28522e-92	PREDICTED: Nelumbo nucifera abscisic acid receptor PYL4 (LOC104597274), mRNA	K14496	PYL	abscisic acid receptor PYR/PYL family	http://www.genome.jp/dbget-bin/www_bget?ko:K14496	O80920	607	1.3e-61	Abscisic acid receptor PYL4 OS=Arabidopsis thaliana GN=PYL4 PE=1 SV=1	PF00407	Pathogenesis-related protein Bet v I family	GO:0006952//GO:0009607	defense response//response to biotic stimulus	--	--	--	--	--	--	--	--	DOWN	-1.6916	0.025686	FALSE	-0.54019	1	FALSE	-0.90155	0.93275	FALSE	0.27801	1
Cluster-28091.0	0.58	0.21	0.76	3.20667	2072	357506345	XP_003623461.1	1374	1.9e-149	WRKY transcription factor [Medicago truncatula]	593360022	XM_007140114.1	359	0	Phaseolus vulgaris hypothetical protein (PHAVU_008G090300g) mRNA, complete cds	K13424	WRKY33	WRKY transcription factor 33	http://www.genome.jp/dbget-bin/www_bget?ko:K13424	Q8S8P5	887	7.8e-94	Probable WRKY transcription factor 33 OS=Arabidopsis thaliana GN=WRKY33 PE=1 SV=2	PF03106//PF02023//PF03859	WRKY DNA -binding domain//SCAN domain//CG-1 domain	GO:0006355	regulation of transcription, DNA-templated	GO:0043565//GO:0003700//GO:0003677	sequence-specific DNA binding//transcription factor activity, sequence-specific DNA binding//DNA binding	GO:0005667//GO:0005634	transcription factor complex//nucleus	--	--	--	--	UP	2.4382	0.0060465	FALSE	0.35688	1	UP	4.0199	2.0455e-05	FALSE	1.9617	0.89618
Cluster-32860.105007	10.1167	1.70333	2.78667	0.386667	1624	734418937	KHN39854.1	1906	3e-211	GPCR-type G protein 2 [Glycine soja]	571488192	XM_006590805.1	858	0	PREDICTED: Glycine max GPCR-type G protein 2-like (LOC100814132), transcript variant X3, mRNA	--	--	--	--	Q0WQG8	1743	3.4e-193	GPCR-type G protein 2 OS=Arabidopsis thaliana GN=GTG2 PE=1 SV=2	PF01486//PF12537	K-box region//The Golgi pH Regulator (GPHR) Family N-terminal	GO:0006355	regulation of transcription, DNA-templated	GO:0003700	transcription factor activity, sequence-specific DNA binding	GO:0005634//GO:0016020//GO:0005667	nucleus//membrane//transcription factor complex	KOG2417	KOG2417	Predicted G-protein coupled receptor	Predicted G-protein coupled receptor	DOWN	-4.678	2.0068e-12	DOWN	-1.8497	0.00030231	FALSE	-2.0915	1	FALSE	0.7636	1
Cluster-32860.185885	2.52667	2.33	0.793333	3.54	3859	571466989	XP_003529311.2	3565	0	PREDICTED: RNA polymerase II C-terminal domain phosphatase-like 1-like isoform X1 [Glycine max]>gi|734332252|gb|KHN07275.1| RNA polymerase II C-terminal domain phosphatase-like 1 [Glycine soja]	571466988	XM_003529263.2	1329	0	PREDICTED: Glycine max RNA polymerase II C-terminal domain phosphatase-like 1-like (LOC100819722), transcript variant X1, mRNA	K18998	CPL1_2	RNA polymerase II C-terminal domain phosphatase-like 1/2	http://www.genome.jp/dbget-bin/www_bget?ko:K18998	Q5YDB6	2703	3.8e-304	RNA polymerase II C-terminal domain phosphatase-like 1 OS=Arabidopsis thaliana GN=CPL1 PE=1 SV=1	--	--	--	--	--	--	--	--	--	--	--	--	FALSE	0.46739	1	DOWN	-1.6712	0.010314	FALSE	0.63828	1	FALSE	-1.4751	0.82974

## Sheet: Auxin
gene_id	L4	L6	H10	H12	Gene Length	NR GI	NR ID	NR Score	NR Evalue	NR Description	NT GI	NT ID	NT Score	NT Evalue	NT Description	KO ID	KO Name	KO Description	Http Link	Swissprot ID	Swissprot Score	Swissprot Evalue	Swissprot Description	PFAM ID	PFAM description	Gene Ontology Biological Pathway	BP Description	Gene Ontology Molecular Function	MF Description	Gene Ontology Cellular Component	CC Description	KOG ID	KOG ID	KOG Description	KOG Description	UP_DOWN_REGULATION(H12vsL4)	log2ratio(H12vsL4)	q value(H12vsL4)	UP_DOWN_REGULATION(H10vsL4)	log2ratio(H10vsL4)	q value(H10vsL4)	UP_DOWN_REGULATION(H12vsL6)	log2ratio(H12vsL6)	q value(H12vsL6)	UP_DOWN_REGULATION(H10vsL6)	log2ratio(H10vsL6)	q value(H10vsL6)
Cluster-32860.148823	3.47667	4.10667	11.5033	2.00667	4094	38228677	CAE54075.1	1590	3.3e-174	serine/threonine-protein kinase [Fagus sylvatica]	593793750	XM_007159852.1	766	0	Phaseolus vulgaris hypothetical protein (PHAVU_002G278200g) mRNA, complete cds	K14498	SNRK2	serine/threonine-protein kinase SRK2	http://www.genome.jp/dbget-bin/www_bget?ko:K14498	P43291	1497	2.8e-164	Serine/threonine-protein kinase SRK2A OS=Arabidopsis thaliana GN=SRK2A PE=1 SV=1	PF08597//PF00069//PF06293//PF07714	Translation initiation factor eIF3 subunit//Protein kinase domain//Lipopolysaccharide kinase (Kdo/WaaP) family//Protein tyrosine kinase	GO:0006468//GO:0006446	protein phosphorylation//regulation of translational initiation	GO:0016773//GO:0004672//GO:0003743//GO:0005524	phosphotransferase activity, alcohol group as acceptor//protein kinase activity//translation initiation factor activity//ATP binding	GO:0016020//GO:0005737//GO:0005840//GO:0005852	membrane//cytoplasm//ribosome//eukaryotic translation initiation factor 3 complex	--	--	--	--	FALSE	-0.80766	0.7005	UP	1.7386	0.0017526	FALSE	-1.0123	1	FALSE	1.5571	0.12785
Cluster-32860.132022	6.57333	3.56333	3.65667	1.73	7715	356550795	XP_003543769.1	2379	2e-265	PREDICTED: ABC transporter B family member 19-like isoform X1 [Glycine max]>gi|734352817|gb|KHN13230.1| ABC transporter B family member 19 [Glycine soja]	571496658	XM_006593608.1	1062	0	PREDICTED: Glycine max ABC transporter B family member 19-like (LOC100797124), transcript variant X2, mRNA	K05658	ABCB1	ATP-binding cassette, subfamily B (MDR/TAP), member 1	http://www.genome.jp/dbget-bin/www_bget?ko:K05658	Q9LJX0	2240	3.7e-250	ABC transporter B family member 19 OS=Arabidopsis thaliana GN=ABCB19 PE=1 SV=1	PF03600//PF07728//PF03193//PF00005//PF13304//PF00664//PF06414	Citrate transporter//AAA domain (dynein-related subfamily)//Protein of unknown function, DUF258//ABC transporter//AAA domain, putative AbiEii toxin, Type IV TA system//ABC transporter transmembrane region//Zeta toxin	GO:0055085//GO:0006810	transmembrane transport//transport	GO:0016887//GO:0005524//GO:0042626//GO:0003924//GO:0016301//GO:0005525	ATPase activity//ATP binding//ATPase activity, coupled to transmembrane movement of substances//GTPase activity//kinase activity//GTP binding	GO:0016021	integral component of membrane	--	--	--	--	DOWN	-1.9366	0.00022885	FALSE	-0.83562	0.057521	FALSE	-1.0099	0.81789	FALSE	0.11629	1
Cluster-32860.233438	2.01667	5.14333	5.60667	2.53333	2641	593686074	XP_007143708.1	2203	1.8e-245	hypothetical protein PHAVU_007G095000g [Phaseolus vulgaris]>gi|561016898|gb|ESW15702.1| hypothetical protein PHAVU_007G095000g [Phaseolus vulgaris]	593686073	XM_007143646.1	322	1.19777e-165	Phaseolus vulgaris hypothetical protein (PHAVU_007G095000g) mRNA, complete cds	--	--	--	--	Q653H7	1561	6.9e-172	Auxin response factor 18 OS=Oryza sativa subsp. japonica GN=ARF18 PE=2 SV=1	PF06507//PF02362	Auxin response factor//B3 DNA binding domain	GO:0006355//GO:0009725	regulation of transcription, DNA-templated//response to hormone	GO:0003677	DNA binding	GO:0005634	nucleus	--	--	--	--	FALSE	0.30781	1	UP	1.4774	0.0055268	FALSE	-0.98488	0.68179	FALSE	0.20931	1
Cluster-32860.80352	2.62333	6.00333	5.25333	1.50333	2890	802615292	XP_012075110.1	1722	1.2e-189	PREDICTED: NEDD8-activating enzyme E1 regulatory subunit-like [Jatropha curcas]>gi|643726714|gb|KDP35362.1| hypothetical protein JCGZ_10346 [Jatropha curcas]	571462703	XM_003527446.2	685	0	PREDICTED: Glycine max NEDD8-activating enzyme E1 regulatory subunit-like (LOC100793799), mRNA	K04532	APPBP1	amyloid beta precursor protein binding protein 1	http://www.genome.jp/dbget-bin/www_bget?ko:K04532	P42744	1585	1.2e-174	NEDD8-activating enzyme E1 regulatory subunit OS=Arabidopsis thaliana GN=AXR1 PE=1 SV=1	PF00899	ThiF family	--	--	GO:0008641	small protein activating enzyme activity	--	--	KOG2016	KOG2016	NEDD8-activating complex, APP-BP1/UBA5 component	NEDD8-activating complex, APP-BP1/UBA5 component	FALSE	-0.81066	1	FALSE	1.0243	0.80325	DOWN	-1.9606	0.0044972	FALSE	-0.10244	1
Cluster-32860.195785	0.15	0.0633333	0.306667	0.836667	3817	582014257	BAO49654.1	2145	1.4e-238	putative auxin efflux carrier protein [Vigna angularis]	703118935	XM_010103426.1	378	0	Morus notabilis Auxin efflux carrier component 3 partial mRNA	K13947	PIN	auxin efflux carrier family	http://www.genome.jp/dbget-bin/www_bget?ko:K13947	Q9S7Z8	1812	7.9e-201	Auxin efflux carrier component 3 OS=Arabidopsis thaliana GN=PIN3 PE=1 SV=1	PF03547	Membrane transport protein	GO:0055085	transmembrane transport	--	--	GO:0016021	integral component of membrane	--	--	--	--	FALSE	2.4718	0.078389	FALSE	1.036	1	UP	3.751	0.0027087	FALSE	2.3327	1
Cluster-32860.124366	1.25	16.1567	0.453333	13.41	3871	820959402	AKH03147.1	2313	4.6e-258	auxin response factor 6-like protein [Lupinus luteus]	571499697	XM_003542903.2	1352	0	PREDICTED: Glycine max auxin response factor 6-like (LOC100798719), transcript variant X1, mRNA	--	--	--	--	Q9ZTX8	2126	3.1e-237	Auxin response factor 6 OS=Arabidopsis thaliana GN=ARF6 PE=1 SV=2	PF01213//PF02362//PF06507//PF05843//PF02309//PF03153//PF03832	Adenylate cyclase associated (CAP) N terminal//B3 DNA binding domain//Auxin response factor//Suppressor of forked protein (Suf)//AUX/IAA family//Transcription factor IIA, alpha/beta subunit//WSK motif	GO:0006605//GO:0007010//GO:0006367//GO:0006355//GO:0007165//GO:0006397//GO:0009725	protein targeting//cytoskeleton organization//transcription initiation from RNA polymerase II promoter//regulation of transcription, DNA-templated//signal transduction//mRNA processing//response to hormone	GO:0003779//GO:0003677	actin binding//DNA binding	GO:0005672//GO:0005634	transcription factor TFIIA complex//nucleus	--	--	--	--	UP	3.4016	2.4581e-07	FALSE	-1.4501	0.88184	FALSE	-0.2175	1	DOWN	-5.0352	1.5713e-25
Cluster-32860.120273	1.85333	3.68667	0.113333	0	3738	502076649	XP_004485416.1	3000	0	PREDICTED: auxin response factor 1 [Cicer arietinum]>gi|502076652|ref|XP_004485417.1| PREDICTED: auxin response factor 1 [Cicer arietinum]	828287551	XM_004485360.2	1067	0	PREDICTED: Cicer arietinum auxin response factor 1 (LOC101492112), transcript variant X2, mRNA	K14486	K14486, ARF	auxin response factor	http://www.genome.jp/dbget-bin/www_bget?ko:K14486	Q8L7G0	2404	1.7e-269	Auxin response factor 1 OS=Arabidopsis thaliana GN=ARF1 PE=1 SV=2	PF01844//PF02309//PF06507//PF02362//PF01770	HNH endonuclease//AUX/IAA family//Auxin response factor//B3 DNA binding domain//Reduced folate carrier	GO:0006810//GO:0006355//GO:0009725	transport//regulation of transcription, DNA-templated//response to hormone	GO:0003676//GO:0004519//GO:0003677	nucleic acid binding//endonuclease activity//DNA binding	GO:0016020//GO:0005634	membrane//nucleus	--	--	--	--	DOWN	#NAME?	6.6859e-15	DOWN	-3.9815	9.1626e-08	DOWN	#NAME?	1.4525e-21	DOWN	-4.8699	3.6992e-15
Cluster-32860.67909	14.61	4.31	2.38667	0.0366667	1535	356499715	XP_003518682.1	1328	3e-144	PREDICTED: AP2/ERF and B3 domain-containing transcription repressor TEM1-like [Glycine max]	694417125	XM_009338378.1	208	1.62457e-102	PREDICTED: Pyrus x bretschneideri AP2/ERF and B3 domain-containing transcription factor RAV1-like (LOC103929223), mRNA	K09287	RAV	RAV-like factor	http://www.genome.jp/dbget-bin/www_bget?ko:K09287	P82280	1044	3.6e-112	AP2/ERF and B3 domain-containing transcription repressor RAV2 OS=Arabidopsis thaliana GN=RAV2 PE=2 SV=1	PF00847//PF02362	AP2 domain//B3 DNA binding domain	GO:0006355	regulation of transcription, DNA-templated	GO:0003700//GO:0003677	transcription factor activity, sequence-specific DNA binding//DNA binding	GO:0005667	transcription factor complex	--	--	--	--	DOWN	-8.7834	4.5075e-27	DOWN	-2.6183	4.2525e-09	DOWN	-6.9656	1.5392e-09	FALSE	-0.76466	1

## Sheet: Brassinotol
gene_id	L4	L6	H10	H12	Gene Length	NR GI	NR ID	NR Score	NR Evalue	NR Description	NT GI	NT ID	NT Score	NT Evalue	NT Description	KO ID	KO Name	KO Description	Http Link	Swissprot ID	Swissprot Score	Swissprot Evalue	Swissprot Description	PFAM ID	PFAM description	Gene Ontology Biological Pathway	BP Description	Gene Ontology Molecular Function	MF Description	Gene Ontology Cellular Component	CC Description	KOG ID	KOG ID	KOG Description	KOG Description	UP_DOWN_REGULATION(H12vsL4)	log2ratio(H12vsL4)	q value(H12vsL4)	UP_DOWN_REGULATION(H10vsL4)	log2ratio(H10vsL4)	q value(H10vsL4)	UP_DOWN_REGULATION(H12vsL6)	log2ratio(H12vsL6)	q value(H12vsL6)	UP_DOWN_REGULATION(H10vsL6)	log2ratio(H10vsL6)	q value(H10vsL6)
Cluster-32860.222927	0.46	0.01	2.27333	1.03667	1943	571487968	XP_006590795.1	2011	2.4e-223	PREDICTED: serine carboxypeptidase-like 34-like [Glycine max]	571491785	XR_417024.1	525	0	PREDICTED: Glycine max serine carboxypeptidase-like 34-like (LOC100797264), misc_RNA	K16297	SCPL-II	serine carboxypeptidase-like clade II	http://www.genome.jp/dbget-bin/www_bget?ko:K16297	Q0WPR4	1789	1.9e-198	Serine carboxypeptidase-like 34 OS=Arabidopsis thaliana GN=SCPL34 PE=2 SV=2	PF00450	Serine carboxypeptidase	GO:0006508	proteolysis	GO:0004185	serine-type carboxypeptidase activity	--	--	--	--	--	--	FALSE	1.1822	1	FALSE	2.3475	0.59889	FALSE	7.161	1	UP	8.351	0.01175
Cluster-32860.4560	8.11333	1.48333	3.41	0.853333	1428	593488675	XP_007141205.1	1189	3.7e-128	hypothetical protein PHAVU_008G176000g [Phaseolus vulgaris]>gi|561014338|gb|ESW13199.1| hypothetical protein PHAVU_008G176000g [Phaseolus vulgaris]	571459839	XM_003526526.2	246	1.13375e-123	PREDICTED: Glycine max uncharacterized LOC100793598 (LOC100793598), mRNA	--	--	--	--	Q9ZPE7	998	7.2e-107	Protein EXORDIUM OS=Arabidopsis thaliana GN=EXO PE=2 SV=1	--	--	--	--	--	--	--	--	--	--	--	--	DOWN	-3.244	5.0931e-06	FALSE	-1.2253	0.07907	FALSE	-0.76963	1	FALSE	1.2745	1
Cluster-32860.178193	2.69333	7.32333	13.6833	9.54333	1510	225452821	XP_002283575.1	879	3.4e-92	PREDICTED: myb-related protein 306 [Vitis vinifera]>gi|731419574|ref|XP_010661068.1| PREDICTED: myb-related protein 306 [Vitis vinifera]	571479088	XM_003534405.2	259	7.12355e-131	PREDICTED: Glycine max MYB transcription factor MYB74 (MYB74), mRNA	K09422	MYBP	myb proto-oncogene protein, plant	http://www.genome.jp/dbget-bin/www_bget?ko:K09422	P81392	776	4.2e-81	Myb-related protein 306 OS=Antirrhinum majus GN=MYB306 PE=2 SV=1	PF09111	SLIDE	GO:0006338	chromatin remodeling	GO:0016818//GO:0003676//GO:0005524	hydrolase activity, acting on acid anhydrides, in phosphorus-containing anhydrides//nucleic acid binding//ATP binding	GO:0005634	nucleus	--	--	--	--	FALSE	1.8019	0.44331	UP	2.3295	0.02498	FALSE	0.48213	1	FALSE	1.0306	1
Cluster-28825.1	1.24667	2.72667	6.78	2.27333	2283	593489811	XP_007141773.1	2082	1.6e-231	hypothetical protein PHAVU_008G224600g [Phaseolus vulgaris]>gi|561014906|gb|ESW13767.1| hypothetical protein PHAVU_008G224600g [Phaseolus vulgaris]	571490056	XM_003538412.2	626	0	PREDICTED: Glycine max cytochrome P450 90A1-like (CYP90A15), mRNA	K09588	CYP90A1, CPD	cytochrome P450, family 90, subfamily A, polypeptide 1	http://www.genome.jp/dbget-bin/www_bget?ko:K09588	Q42569	1853	8.3e-206	Cytochrome P450 90A1 OS=Arabidopsis thaliana GN=CYP90A1 PE=2 SV=1	PF00067	Cytochrome P450	GO:0055114	oxidation-reduction process	GO:0020037//GO:0016705//GO:0005506	heme binding//oxidoreductase activity, acting on paired donors, with incorporation or reduction of molecular oxygen//iron ion binding	--	--	--	--	--	--	FALSE	0.84681	0.8618	UP	2.4521	0.020762	FALSE	-0.22332	1	FALSE	1.4092	0.42457
Cluster-32860.156186	36.5067	12.27	16.6467	15.59	1565	734436243	KHN47947.1	1556	1.1e-170	Geranylgeranyl transferase type-2 subunit beta [Glycine soja]	292744438	AK336834.1	614	0	Lotus japonicus cDNA, clone: LjFL1-029-BB09, HTC	K05956	RABGGTB	geranylgeranyl transferase type-2 subunit beta	http://www.genome.jp/dbget-bin/www_bget?ko:K05956	Q5E9B3	1075	9.3e-116	Geranylgeranyl transferase type-2 subunit beta OS=Bos taurus GN=RABGGTB PE=2 SV=1	PF07678//PF00432	A-macroglobulin complement component//Prenyltransferase and squalene oxidase repeat	--	--	GO:0003824	catalytic activity	GO:0005615	extracellular space	KOG0366	KOG0366	Protein geranylgeranyltransferase type II, beta subunit	Protein geranylgeranyltransferase type II, beta subunit	DOWN	-1.2375	0.049012	DOWN	-1.1228	0.0031283	FALSE	0.38994	1	FALSE	0.53564	1
Cluster-19926.0	0	0.32	0.503333	2.99667	1415	593792488	XP_007159283.1	1278	1.7e-138	hypothetical protein PHAVU_002G224900g [Phaseolus vulgaris]>gi|561032698|gb|ESW31277.1| hypothetical protein PHAVU_002G224900g [Phaseolus vulgaris]	593792487	XM_007159221.1	278	1.82701e-141	Phaseolus vulgaris hypothetical protein (PHAVU_002G224900g) mRNA, complete cds	--	--	--	--	Q8GY42	858	1.2e-90	NAC transcription factor 25 OS=Arabidopsis thaliana GN=NAC025 PE=2 SV=1	PF02365	No apical meristem (NAM) protein	GO:0006355	regulation of transcription, DNA-templated	GO:0003677	DNA binding	--	--	--	--	--	--	UP	Inf	0.0015366	FALSE	Inf	0.25154	FALSE	3.3022	0.26294	FALSE	0.78381	1

## Sheet: Ethylene
gene_id	L4	L6	H10	H12	Gene Length	NR GI	NR ID	NR Score	NR Evalue	NR Description	NT GI	NT ID	NT Score	NT Evalue	NT Description	KO ID	KO Name	KO Description	Http Link	Swissprot ID	Swissprot Score	Swissprot Evalue	Swissprot Description	PFAM ID	PFAM description	Gene Ontology Biological Pathway	BP Description	Gene Ontology Molecular Function	MF Description	Gene Ontology Cellular Component	CC Description	KOG ID	KOG ID	KOG Description	KOG Description	UP_DOWN_REGULATION(H12vsL4)	log2ratio(H12vsL4)	q value(H12vsL4)	UP_DOWN_REGULATION(H10vsL4)	log2ratio(H10vsL4)	q value(H10vsL4)	UP_DOWN_REGULATION(H12vsL6)	log2ratio(H12vsL6)	q value(H12vsL6)	UP_DOWN_REGULATION(H10vsL6)	log2ratio(H10vsL6)	q value(H10vsL6)
Cluster-32860.106186	2.75333	2.7	4.22	0.67	3269	571477125	XP_003533898.2	4050	0	PREDICTED: cellulose synthase A catalytic subunit 3 [UDP-forming]-like isoform X1 [Glycine max]>gi|571477127|ref|XP_006587173.1| PREDICTED: cellulose synthase A catalytic subunit 3 [UDP-forming]-like isoform X2 [Glycine max]	571522153	XM_003546840.2	1675	0	PREDICTED: Glycine max cellulose synthase A catalytic subunit 3 [UDP-forming]-like (LOC100793104), mRNA	K10999	CESA	cellulose synthase A	http://www.genome.jp/dbget-bin/www_bget?ko:K10999	Q941L0	3919	0	Cellulose synthase A catalytic subunit 3 [UDP-forming] OS=Arabidopsis thaliana GN=CESA3 PE=1 SV=2	PF03552	Cellulose synthase	GO:0005985//GO:0006011//GO:0030244//GO:0005982	sucrose metabolic process//UDP-glucose metabolic process//cellulose biosynthetic process//starch metabolic process	GO:0016760	cellulose synthase (UDP-forming) activity	GO:0016020	membrane	--	--	--	--	DOWN	-2.0474	0.011157	FALSE	0.63198	0.81852	FALSE	-1.996	0.80029	FALSE	0.70841	1
Cluster-32860.146900	32.4433	12.8867	0.0766667	31.4967	1907	590609339	XP_007021510.1	1521	1.6e-166	Ribosomal protein S24/S35, mitochondrial [Theobroma cacao]>gi|508721138|gb|EOY13035.1| Ribosomal protein S24/S35, mitochondrial [Theobroma cacao]	571470651	XM_006585017.1	485	0	PREDICTED: Glycine max uncharacterized LOC100793641 (LOC100793641), transcript variant X4, mRNA	K17413	MRPS35	small subunit ribosomal protein S35	http://www.genome.jp/dbget-bin/www_bget?ko:K17413	--	--	--	--	PF00580//PF00472//PF07168	UvrD/REP helicase N-terminal domain//RF-1 domain//Ureide permease	GO:0071705//GO:0006415//GO:0006449	nitrogen compound transport//translational termination//regulation of translational termination	GO:0005524//GO:0003747	ATP binding//translation release factor activity	GO:0018444//GO:0005840	translation release factor complex//ribosome	--	--	--	--	FALSE	-0.05426	1	DOWN	-8.7277	8.9457e-70	FALSE	1.3257	0.067036	DOWN	-7.306	1.0918e-20
Cluster-32860.40732	0.0833333	0	0	0.266667	6121	657371893	KEH17845.1	1226	8e-132	PH-GRAM1-TCB1D9-TCB1D9B domain protein [Medicago truncatula]	571482721	XM_006588971.1	366	0	PREDICTED: Glycine max GRAM domain-containing protein 1A-like (LOC100805910), transcript variant X2, mRNA	--	--	--	--	F4HVW5	981	2.9e-104	Protein VASCULAR ASSOCIATED DEATH 1, chloroplastic OS=Arabidopsis thaliana GN=VAD1 PE=1 SV=1	--	--	--	--	--	--	--	--	KOG1032	KOG1032	Uncharacterized conserved protein, contains GRAM domain	Uncharacterized conserved protein, contains GRAM domain	FALSE	1.6293	0.70359	FALSE	#NAME?	0.69232	UP	Inf	0.0014996	FALSE	NA	NA
Cluster-32860.97164	0	1.11	0.806667	0.583333	2255	470103779	XP_004288307.1	2612	5.7e-293	PREDICTED: phosphoenolpyruvate carboxykinase [ATP]-like [Fragaria vesca subsp. vesca]	571478528	XM_003534218.2	998	0	PREDICTED: Glycine max phosphoenolpyruvate carboxykinase [ATP]-like (LOC100786257), mRNA	K01610	E4.1.1.49, pckA	phosphoenolpyruvate carboxykinase (ATP)	http://www.genome.jp/dbget-bin/www_bget?ko:K01610	Q9T074	2485	4.2e-279	Phosphoenolpyruvate carboxykinase [ATP] OS=Arabidopsis thaliana GN=PCKA PE=1 SV=1	PF01293	Phosphoenolpyruvate carboxykinase	GO:0015976//GO:0006094//GO:0006099	carbon utilization//gluconeogenesis//tricarboxylic acid cycle	GO:0005524//GO:0004612	ATP binding//phosphoenolpyruvate carboxykinase (ATP) activity	--	--	--	--	--	--	FALSE	Inf	0.19084	UP	Inf	0.00046044	FALSE	-0.87303	1	FALSE	-0.38	1
Cluster-32860.136765	1.46667	0.743333	11.4633	3.39667	1438	593698264	XP_007149605.1	1614	1.9e-177	hypothetical protein PHAVU_005G083700g [Phaseolus vulgaris]>gi|561022869|gb|ESW21599.1| hypothetical protein PHAVU_005G083700g [Phaseolus vulgaris]	828290293	XM_004487627.2	642	0	PREDICTED: Cicer arietinum protochlorophyllide reductase, chloroplastic (LOC101508167), mRNA	K00218	E1.3.1.33, por	protochlorophyllide reductase	http://www.genome.jp/dbget-bin/www_bget?ko:K00218	Q41249	1583	1.1e-174	Protochlorophyllide reductase, chloroplastic OS=Cucumis sativus GN=PORA PE=2 SV=1	PF12242//PF00106//PF01370	NAD(P)H binding domain of trans-2-enoyl-CoA reductase//short chain dehydrogenase//NAD dependent epimerase/dehydratase family	GO:0055114//GO:0008152	oxidation-reduction process//metabolic process	GO:0016491//GO:0050662//GO:0003824	oxidoreductase activity//coenzyme binding//catalytic activity	--	--	KOG1208	KOG1208	Dehydrogenases with different specificities (related to short-chain alcohol dehydrogenases)	Dehydrogenases with different specificities (related to short-chain alcohol dehydrogenases)	FALSE	1.1924	0.54792	UP	2.9765	1.5608e-08	FALSE	2.2171	0.077792	UP	4.0312	1.2495e-12
Cluster-32860.110910	18.4967	9.94	2.75333	14.4667	4257	571437780	XP_006574320.1	2072	4.4e-230	PREDICTED: with no lysine kinase 12 isoform X1 [Glycine max]>gi|734420789|gb|KHN40985.1| Putative serine/threonine-protein kinase WNK4 [Glycine soja]	571437779	XM_006574257.1	627	0	PREDICTED: Glycine max with no lysine kinase 12 (WNK12), transcript variant X1, mRNA	K08867	WNK, PRKWNK	WNK lysine deficient protein kinase	http://www.genome.jp/dbget-bin/www_bget?ko:K08867	Q9LVL5	1542	1.8e-169	Probable serine/threonine-protein kinase WNK4 OS=Arabidopsis thaliana GN=WNK4 PE=1 SV=1	PF00069//PF07714	Protein kinase domain//Protein tyrosine kinase	GO:0006468	protein phosphorylation	GO:0005524//GO:0004672	ATP binding//protein kinase activity	--	--	--	--	--	--	FALSE	-0.37627	1	DOWN	-2.7393	8.8679e-18	FALSE	0.59756	1	DOWN	-1.7351	0.012041
Cluster-32860.173289	4.63667	0.15	2.25	2.52	1595	593697680	XP_007149313.1	835	4.6e-87	hypothetical protein PHAVU_005G060000g [Phaseolus vulgaris]>gi|561022577|gb|ESW21307.1| hypothetical protein PHAVU_005G060000g [Phaseolus vulgaris]	571521742	XM_006598151.1	209	4.6976e-103	PREDICTED: Glycine max MYB14 protein (MYB14), mRNA	K09422	MYBP	myb proto-oncogene protein, plant	http://www.genome.jp/dbget-bin/www_bget?ko:K09422	P20024	523	9.6e-52	Myb-related protein Zm1 OS=Zea mays PE=2 SV=1	PF00721//PF09726	Virus coat protein (TMV like)//Transmembrane protein	--	--	GO:0005198	structural molecule activity	GO:0019028//GO:0016021	viral capsid//integral component of membrane	--	--	--	--	FALSE	-0.88781	1	FALSE	-1.0269	1	FALSE	4.2432	0.21514	UP	4.13	0.009504
Cluster-32860.7536	3.19333	1.10333	1.11333	1.26	3698	641854235	KDO73043.1	3693	0	hypothetical protein CISIN_1g001847mg [Citrus sinensis]	593177652	XM_007132088.1	1134	0	Phaseolus vulgaris hypothetical protein (PHAVU_011G070300g) mRNA, complete cds	K08282	E2.7.11.1	non-specific serine/threonine protein kinase	http://www.genome.jp/dbget-bin/www_bget?ko:K08282	O48963	3335	0	Phototropin-1 OS=Arabidopsis thaliana GN=PHOT1 PE=1 SV=1	PF00069//PF00989//PF08447//PF12356//PF07714	Protein kinase domain//PAS fold//PAS fold//Protein of unknown function (DUF3643)//Protein tyrosine kinase	GO:0016567//GO:0032465//GO:0006915//GO:0006355//GO:0006468	protein ubiquitination//regulation of cytokinesis//apoptotic process//regulation of transcription, DNA-templated//protein phosphorylation	GO:0004672//GO:0005515//GO:0005524//GO:0004842	protein kinase activity//protein binding//ATP binding//ubiquitin-protein transferase activity	--	--	--	--	--	--	FALSE	-1.3577	0.1011	DOWN	-1.5046	0.012731	FALSE	0.22988	1	FALSE	0.11137	1
Cluster-32860.113041	0	11.65	9.79333	12.53	1870	502088162	XP_004488755.1	1717	2.9e-189	PREDICTED: glyceraldehyde-3-phosphate dehydrogenase GAPCP1, chloroplastic-like [Cicer arietinum]	828292214	XM_004488698.2	710	0	PREDICTED: Cicer arietinum glyceraldehyde-3-phosphate dehydrogenase GAPCP1, chloroplastic-like (LOC101504216), mRNA	K00134	GAPDH, gapA	glyceraldehyde 3-phosphate dehydrogenase	http://www.genome.jp/dbget-bin/www_bget?ko:K00134	Q9SAJ6	1543	6e-170	Glyceraldehyde-3-phosphate dehydrogenase GAPCP1, chloroplastic OS=Arabidopsis thaliana GN=GAPCP1 PE=1 SV=1	PF02800//PF01113//PF00044//PF02826//PF00107	Glyceraldehyde 3-phosphate dehydrogenase, C-terminal domain//Dihydrodipicolinate reductase, N-terminus//Glyceraldehyde 3-phosphate dehydrogenase, NAD binding domain//D-isomer specific 2-hydroxyacid dehydrogenase, NAD binding domain//Zinc-binding dehydrogenase	GO:0009085//GO:0055114//GO:0009089	lysine biosynthetic process//oxidation-reduction process//lysine biosynthetic process via diaminopimelate	GO:0008839//GO:0051287//GO:0016620	4-hydroxy-tetrahydrodipicolinate reductase//NAD binding//oxidoreductase activity, acting on the aldehyde or oxo group of donors, NAD or NADP as acceptor	--	--	KOG0657	KOG0657	Glyceraldehyde 3-phosphate dehydrogenase	Glyceraldehyde 3-phosphate dehydrogenase	UP	Inf	2.2552e-22	UP	Inf	6.187e-36	FALSE	0.14906	1	FALSE	-0.16007	1

## Sheet: JA
gene_id	L4	L6	H10	H12	Gene Length	NR GI	NR ID	NR Score	NR Evalue	NR Description	NT GI	NT ID	NT Score	NT Evalue	NT Description	KO ID	KO Name	KO Description	Http Link	Swissprot ID	Swissprot Score	Swissprot Evalue	Swissprot Description	PFAM ID	PFAM description	Gene Ontology Biological Pathway	BP Description	Gene Ontology Molecular Function	MF Description	Gene Ontology Cellular Component	CC Description	KOG ID	KOG ID	KOG Description	KOG Description	UP_DOWN_REGULATION(H12vsL4)	log2ratio(H12vsL4)	q value(H12vsL4)	UP_DOWN_REGULATION(H10vsL4)	log2ratio(H10vsL4)	q value(H10vsL4)	UP_DOWN_REGULATION(H12vsL6)	log2ratio(H12vsL6)	q value(H12vsL6)	UP_DOWN_REGULATION(H10vsL6)	log2ratio(H10vsL6)	q value(H10vsL6)
Cluster-32860.228956	0.223333	2.15	0.0466667	0.883333	1589	356515458	XP_003526417.1	485	1.7e-46	PREDICTED: kinetochore-associated protein DSN1-like [Glycine max]>gi|734331490|gb|KHN07089.1| hypothetical protein glysoja_023272 [Glycine soja]	--	--	--	--	--	--	--	--	--	Q8H0V5	326	6.7e-29	Protein OVEREXPRESSOR OF CATIONIC PEROXIDASE 3 OS=Arabidopsis thaliana GN=OCP3 PE=1 SV=1	PF00046	Homeobox domain	--	--	GO:0003677	DNA binding	--	--	--	--	--	--	FALSE	1.9778	0.64643	FALSE	-2.2315	1	FALSE	-1.2342	0.94941	DOWN	-5.4075	0.00013924
Cluster-32860.131672	2.90667	0.476667	0	0	2185	728847368	KHG26811.1	897	4e-94	Two pore calcium channel 1 -like protein [Gossypium arboreum]	828289868	XM_004487223.2	377	0	PREDICTED: Cicer arietinum two pore calcium channel protein 1 (LOC101493022), transcript variant X2, mRNA	K16900	TPC1, CCH1	two pore calcium channel protein, plant	http://www.genome.jp/dbget-bin/www_bget?ko:K16900	Q75VR0	877	1.2e-92	Two pore calcium channel protein 1B OS=Nicotiana tabacum GN=TPC1B PE=2 SV=1	PF00520//PF13499//PF13405//PF00036	Ion transport protein//EF-hand domain pair//EF-hand domain//EF hand	GO:0006811//GO:0055085	ion transport//transmembrane transport	GO:0005509//GO:0005216	calcium ion binding//ion channel activity	GO:0016020	membrane	--	--	--	--	DOWN	#NAME?	2.529e-13	DOWN	#NAME?	1.2677e-14	FALSE	#NAME?	0.47328	FALSE	#NAME?	0.63142

## Sheet: SA
gene_id	L4	L6	H10	H12	Gene Length	NR GI	NR ID	NR Score	NR Evalue	NR Description	NT GI	NT ID	NT Score	NT Evalue	NT Description	KO ID	KO Name	KO Description	Http Link	Swissprot ID	Swissprot Score	Swissprot Evalue	Swissprot Description	PFAM ID	PFAM description	Gene Ontology Biological Pathway	BP Description	Gene Ontology Molecular Function	MF Description	Gene Ontology Cellular Component	CC Description	KOG ID	KOG ID	KOG Description	KOG Description	UP_DOWN_REGULATION(H12vsL4)	log2ratio(H12vsL4)	q value(H12vsL4)	UP_DOWN_REGULATION(H10vsL4)	log2ratio(H10vsL4)	q value(H10vsL4)	UP_DOWN_REGULATION(H12vsL6)	log2ratio(H12vsL6)	q value(H12vsL6)	UP_DOWN_REGULATION(H10vsL6)	log2ratio(H10vsL6)	q value(H10vsL6)
Cluster-32860.19785	8.93333	3.08333	9.49	5.48333	1861	802540792	XP_012078312.1	1494	2e-163	PREDICTED: CBL-interacting serine/threonine-protein kinase 11 [Jatropha curcas]>gi|643740035|gb|KDP45721.1| hypothetical protein JCGZ_17328 [Jatropha curcas]	590591586	XM_007016997.1	251	2.46934e-126	Theobroma cacao SOS3-interacting protein 4 (TCM_042270) mRNA, complete cds	--	--	--	--	O22932	1271	2.1e-138	CBL-interacting serine/threonine-protein kinase 11 OS=Arabidopsis thaliana GN=CIPK11 PE=1 SV=1	PF00069//PF03822//PF06293//PF07714	Protein kinase domain//NAF domain//Lipopolysaccharide kinase (Kdo/WaaP) family//Protein tyrosine kinase	GO:0006468//GO:0007165	protein phosphorylation//signal transduction	GO:0005524//GO:0004672//GO:0016773	ATP binding//protein kinase activity//phosphotransferase activity, alcohol group as acceptor	GO:0016020	membrane	--	--	--	--	FALSE	-0.7106	0.8392	FALSE	0.1033	1	FALSE	0.86313	1	UP	1.703	0.027505
Cluster-32860.127407	51.36	114.507	67.0333	146.963	1257	29839257	O65100.1	861	3.5e-90	RecName: Full=Ferritin-3, chloroplastic; Flags: Precursor [Vigna unguiculata]>gi|2970652|gb|AAC06026.1| ferritin subunit cowpea3 precursor [Vigna unguiculata]	51599112	AY683197.1	340	5.53763e-176	Vigna angularis chloroplast ferritin precursor, mRNA, complete cds; nuclear gene for chloroplast product	K00522	FTH1	ferritin heavy chain	http://www.genome.jp/dbget-bin/www_bget?ko:K00522	O65100	861	4.9e-91	Ferritin-3, chloroplastic OS=Vigna unguiculata PE=2 SV=1	PF02915//PF00210	Rubrerythrin//Ferritin-like domain	GO:0055114//GO:0006879	oxidation-reduction process//cellular iron ion homeostasis	GO:0046872//GO:0008199//GO:0016491	metal ion binding//ferric iron binding//oxidoreductase activity	--	--	KOG2332	KOG2332	Ferritin	Ferritin	UP	1.5114	0.0060385	FALSE	0.37779	1	FALSE	0.44047	1	FALSE	-0.66962	1
Cluster-32860.148464	0	0.783333	5.4	0	2787	641829572	KDO48687.1	1499	8.1e-164	hypothetical protein CISIN_1g007353mg [Citrus sinensis]	571565041	XM_006605646.1	644	0	PREDICTED: Glycine max calcium-dependent protein kinase (CDPK), transcript variant X4, mRNA	K13412	CPK	calcium-dependent protein kinase	http://www.genome.jp/dbget-bin/www_bget?ko:K13412	Q06850	1449	7.1e-159	Calcium-dependent protein kinase 1 OS=Arabidopsis thaliana GN=CPK1 PE=1 SV=1	PF04558//PF00069//PF07714//PF13405//PF10591//PF06293//PF13833//PF12763//PF00036//PF13202//PF13499	Glutaminyl-tRNA synthetase, non-specific RNA binding region part 1//Protein kinase domain//Protein tyrosine kinase//EF-hand domain//Secreted protein acidic and rich in cysteine Ca binding region//Lipopolysaccharide kinase (Kdo/WaaP) family//EF-hand domain pair//Cytoskeletal-regulatory complex EF hand//EF hand//EF hand//EF-hand domain pair	GO:0006418//GO:0007165//GO:0006468	tRNA aminoacylation for protein translation//signal transduction//protein phosphorylation	GO:0004672//GO:0000166//GO:0016773//GO:0005524//GO:0005509//GO:0004812//GO:0005515	protein kinase activity//nucleotide binding//phosphotransferase activity, alcohol group as acceptor//ATP binding//calcium ion binding//aminoacyl-tRNA ligase activity//protein binding	GO:0016020//GO:0005578//GO:0005737	membrane//proteinaceous extracellular matrix//cytoplasm	--	--	--	--	FALSE	NA	NA	UP	Inf	0.00073209	FALSE	#NAME?	0.85908	FALSE	2.8676	0.66508

## Sheet: cytokinin
gene_id	L4	L6	H10	H12	Gene Length	NR GI	NR ID	NR Score	NR Evalue	NR Description	NT GI	NT ID	NT Score	NT Evalue	NT Description	KO ID	KO Name	KO Description	Http Link	Swissprot ID	Swissprot Score	Swissprot Evalue	Swissprot Description	PFAM ID	PFAM description	Gene Ontology Biological Pathway	BP Description	Gene Ontology Molecular Function	MF Description	Gene Ontology Cellular Component	CC Description	KOG ID	KOG ID	KOG Description	KOG Description	UP_DOWN_REGULATION(H12vsL4)	log2ratio(H12vsL4)	q value(H12vsL4)	UP_DOWN_REGULATION(H10vsL4)	log2ratio(H10vsL4)	q value(H10vsL4)	UP_DOWN_REGULATION(H12vsL6)	log2ratio(H12vsL6)	q value(H12vsL6)	UP_DOWN_REGULATION(H10vsL6)	log2ratio(H10vsL6)	q value(H10vsL6)
Cluster-32860.198457	39.83	42.6333	15.7167	54.5067	1896	356546154	XP_003541496.1	1484	3e-162	PREDICTED: equilibrative nucleotide transporter 8-like [Glycine max]>gi|734433967|gb|KHN47140.1| Equilibrative nucleoside transporter 3 [Glycine soja]	357478130	XM_003609303.1	464	0	Medicago truncatula Equilibrative nucleoside transporter (MTR_4g114710) mRNA, complete cds	K15014	SLC29A1_2_3, ENT1_2_3	solute carrier family 29 (equilibrative nucleoside transporter), member 1/2/3	http://www.genome.jp/dbget-bin/www_bget?ko:K15014	Q84XI3	1154	7.8e-125	Equilibrative nucleotide transporter 8 OS=Arabidopsis thaliana GN=ETN8 PE=2 SV=1	PF01733	Nucleoside transporter	GO:0015858//GO:0006810	nucleoside transport//transport	GO:0005337	nucleoside transmembrane transporter activity	GO:0016021	integral component of membrane	KOG1479	KOG1479	Nucleoside transporter	Nucleoside transporter	FALSE	0.43498	1	DOWN	-1.3508	0.0012328	FALSE	0.40047	1	DOWN	-1.3599	0.0042103
Cluster-32860.34977	13.5933	5.36667	10.2567	4.25	2099	356563576	XP_003550037.1	1310	5e-142	PREDICTED: cyclin-D3-2-like [Glycine max]>gi|734391151|gb|KHN27072.1| Cyclin-D3-2 [Glycine soja]	388501793	BT139168.1	282	1.63299e-143	Lotus japonicus clone JCVI-FLLj-17A13 unknown mRNA	K14505	CYCD3	cyclin D3, plant	http://www.genome.jp/dbget-bin/www_bget?ko:K14505	Q9FGQ7	900	2.4e-95	Cyclin-D3-2 OS=Arabidopsis thaliana GN=CYCD3-2 PE=2 SV=1	PF02984	Cyclin, C-terminal domain	--	--	--	--	GO:0005634	nucleus	--	--	--	--	DOWN	-1.679	0.0068964	FALSE	-0.39883	1	FALSE	-0.32133	1	FALSE	0.98613	0.97185
Cluster-32860.99197	27.65	78.2733	44.6367	17.2033	1393	734358562	KHN14915.1	736	1.2e-75	Two-component response regulator ARR9 [Glycine soja]	593798169	XM_007162061.1	319	2.90394e-164	Phaseolus vulgaris hypothetical protein (PHAVU_001G125800g) mRNA, complete cds	K14492	ARR-A	two-component response regulator ARR-A family	http://www.genome.jp/dbget-bin/www_bget?ko:K14492	O80366	604	3.4e-61	Two-component response regulator ARR9 OS=Arabidopsis thaliana GN=ARR9 PE=1 SV=1	PF00072//PF01080	Response regulator receiver domain//Presenilin	GO:0000160	phosphorelay signal transduction system	GO:0004190	aspartic-type endopeptidase activity	GO:0016021	integral component of membrane	--	--	--	--	FALSE	-0.69182	0.76433	FALSE	0.69853	0.19557	DOWN	-2.1259	0.00012555	FALSE	-0.70318	0.37279
Cluster-32860.90282	6.26333	2.29667	7.96333	0.0466667	1118	356557652	XP_003547129.1	1540	5.7e-169	PREDICTED: equilibrative nucleotide transporter 3-like [Glycine max]>gi|734405837|gb|KHN33639.1| Equilibrative nucleoside transporter 4 [Glycine soja]	571516500	XM_003547081.2	515	0	PREDICTED: Glycine max equilibrative nucleotide transporter 3-like (LOC100801056), mRNA	K15014	SLC29A1_2_3, ENT1_2_3	solute carrier family 29 (equilibrative nucleoside transporter), member 1/2/3	http://www.genome.jp/dbget-bin/www_bget?ko:K15014	Q9M0Y3	1393	8.9e-153	Equilibrative nucleotide transporter 3 OS=Arabidopsis thaliana GN=ENT3 PE=1 SV=1	PF01733	Nucleoside transporter	GO:0006810//GO:0015858	transport//nucleoside transport	GO:0005337	nucleoside transmembrane transporter activity	GO:0016021	integral component of membrane	--	--	--	--	DOWN	-6.8884	1.4021e-10	FALSE	0.37819	1	FALSE	-5.4314	0.80808	FALSE	1.8666	1
